# Supplementary material for: RNA-Seq Analysis Reveals Candidate Genes for Ontogenic Resistance in Malus-Venturia Pathosystem
Source: PLoS One. 2013 Nov 4;8(11):e78457. doi: 10.1371/journal.pone.0078457 (PMC3817206; doi:10.1371/journal.pone.0078457)
Supplement: File S2 — Complete list of the genes differentially expressed in all tested conditions. Data were generated with the CLC Genomics Workbench v. 5.5.1 with a FDR P-value correction of 0.0001. (XLSX) [file pone.0078457.s002.xlsx]

## Sheet: Sheet5
Feature ID	name test	sequence	Seq. Description	Seq. Length	#Hits	min. eValue	mean Similarity	#GOs	GOs	Enzyme Codes	InterProScan	72 1n vs. 7n	72 L1I vs L7I	72 L1N vs. L1I	72 7n vs. 7I	96 L1I vs. L7I	96 1N vs. 7N	96 1N vs. 1I	96 7n vs. 7I	1N 72 vs. 96	7n 72 vs. 96
MDP0000003459	MDP0000003459	ATGGCTTCCGTAAGCGTGGTTCCTGCTTCTGGTCTAAGAGAGCCCASTGGAAATGCAGCTGGTGTTGATAATTTGCCTAATGAGATGAATGACATGAAAATTAGGGATGACAAGGAAATGGAGGCAACTGTTGTTAATGGTAATGGAACGGAGGCAGGTCATATTATTGTGACAACTATTGGTGGAAAGAATGGCCAGCCAAAACAGACAATCAGCTATATGGCTGAGCGTGTTGTTGGACATGGATCTTTCGGATTGGTTTTCCAGGCCAAGTGCTTAGAAACTGGTGAAACTGTTGCTATTAAAAAGGTTCTTCAAGACAAGAGGTACAAGAATCGGGAGTTGCAAACYATGCGTCTACTAGACCACCCAAACATTGTATCTCTTAGACATTGTTTC…	protein	1224	20	0	0.944	4	F:nucleotide binding; P:cellular protein modification process; F:kinase activity;	EC:2.7.11.0; EC:2.7.11.26	IPR000719; IPR002290; IPR008271; IPR011009; IPR017441; IPR020635; G3DSA:1.10.510.10 (GENE3D), G3DSA:3.30.200.20 (GENE3D), PTHR24057 (PANTHER)	x	x	x	x	x	-6.11591	x	x	x	x
MDP0000003818	MDP0000003818	ATGGCAAAATCAAGGCAACGTTTCTCTAGCCAAGATTCATCACTGTCCCCAACTTCTSTGCGATCCCAAGAATGGGAGGGTCCATCAAGATGGAGTGAATATTTGGGTCCAGAGACAACTTCTCCAATGAATTCGAGGAGCTCCAGGAATTCAGGTCCTGATGGACAGGTCCATAGTTCAGGCGGGTCCCACAAAGGTGTGAACATGCAGTGGGTAGTTCAAGTAACTGAAGTGGCGGAAGGTCTTATGGCTAAAATGTATAGGCTGAACCAAATTTTGGATTACCCGGATCCAGTTGGCCATGTATTTTCAGAAACATTTTGGAAAGCCGGTGTGTTCCCCAACCATCCAAGAATTTGCTTGTTACTCTCAAAGAAGTTCCCTGAACATTATAGCAAA…	protein nap1	4203	20	0	0.851	8	P:cell growth; P:anatomical structure morphogenesis; P:cellular component organization; P:cell differentiation; P:multicellular organismal development; C:cytoplasm; F:protein binding; P:cellular process	-	IPR019137; PTHR12093 (PANTHER), PTHR12093:SF1 (PANTHER)	x	-7.64992	x	x	x	x	x	x	x	x
MDP0000005879	MDP0000005879	ATGGACAATGGCAAGTACGTAAGGTACACGCCGGAGCAGGTGGAAGCTTTGGAGCGGTTGTACCATGAGTGCCCGAAGCCGAGCTCCATGCGCCGCCAGCAGCTCATCCGTGAGTGCCCTATCCTCTCCAACATCGAGCCTAAGCAGATCAAAGTCTGGTTCCAAAACCGCAGCAGATGTAGAGAGAAGCAGCGGAAGGAGGCGTCGAGGTTGCAGACCGTGAACAGAAAGCTGACGGCGATGAATAAGCTTCTGATGGAGGAGAATGATCGGTTGCAGAAGCAGGTGTCTCAGCTGGTCTACGAGAACAGCTACTTCCGCCAACAGACACAAAATGCGACTTTAGCCACGACAGACACAAGTTGTGATTCGGTGGTGACGAGCGGTCAACACCATTTG…	class iii hd-zip protein 8	2487	20	0	0.926	4	F:sequence-specific DNA binding transcription factor activity; F:DNA binding; ; C:nucleoplasm	-	IPR001356; IPR002913; IPR009057; IPR013978; IPR023393; PTHR24326 (PANTHER), PTHR24326:SF63 (PANTHER), SSF55961 (SUPERFAMILY)	-5.32777	x	x	x	-4.54697	-8.84919	x	x	x	x
MDP0000006123	MDP0000006123	CCTGTTGCAGTTCCTGCAGCTCTAGGTGAACCAATGGACCTTTTGACAGCCTTGCAACTTGTGTTGAGGAAGTCATTAGCTCATGGGGGGCTCACTCGTGGACTCCACGAGGGTGCAAAGGTCATTGAGAAGCATGCTGCACAGCTCTGCGTTGTAGCTGAGGACTGTGACCAGGCTGATTATGTTAAGCTGGTCAAGGCACTATGTGCAGACCATAATGTTAAACTGATGTCAATTCCTAGTGCTAAAACTCTTGGAGAATGGGCYGGTCTTTGCAAGATTGATTCAGAAGGAAAGGCAAGAAAGGTTGTCGGTTGCTCCTGTGTTGTTGTGAAGGATTTCGGTGAAGAATCAGAAGGCCTCCATGTTGTTCAAGAGCACCTCAAGTCCCAT	protein	393	20	6.02588e-74	0.9235	4	C:ribosome; F:structural molecule activity; P:translation; P:cellular process	-	IPR000530; IPR004038; G3DSA:3.30.1330.30 (GENE3D), SSF55315 (SUPERFAMILY)	x	x	x	x	x	-2.3159	x	x	x	x
MDP0000006177	MDP0000006177	ATGGCGTTTAGGGTTCGAAACAACTCGAGCTTGCTGTCCCTGGTCCTTCTCTCTCTCCTCGCCATCGCCTCCGCCAAGGTTTTCTTCGAAGAACGCTTCGAAGACGGATGGGATAAACGATGGGTTAAATCTGACTGGAAGAGTGATGAGAGCCTTGCTGGAGAATGGAACTACACCTCTGGCAAATGGAATGGAGATGCTAATGACAAAGGCATCCAAACAAGTGAGGATTATAGGTTTTATGCCATTTCAGCTGAGTTCCCTGAATTCAGCAACAAGGACAAGACACTAGTGTTCCAATTTTCCGTGAAACATGAGCAGAAGCTTGACTGTGGTGGTGGCTACATCAAGTTACTCAGCGGTGATGTTGATCAGAAGAAATTTGGCGGTGATACCCCA…	calreticulin	1287	20	0	0.9095	13	F:carbohydrate binding; P:protein metabolic process; P:cellular process; C:endoplasmic reticulum; P:biological_process; P:response to stress; C:membrane; C:vacuole; F:binding; F:protein binding; C:plastid; P:response to abiotic stimulus; C:mitochondrion	-	IPR001580; IPR008985; IPR009033; IPR009169; IPR013320; IPR018124; PTHR11073:SF2 (PANTHER), SignalP-NN(euk) (SIGNALP), tmhmm (TMHMM)	x	x	x	x	-3.00232	-4.08775	x	x	x	x
MDP0000007813	MDP0000007813	ATGGGTTGTTTTAAATTTGATCTGTTCATTTGGGTTTTATCCCTATTGTGTTTGGGATTGTTGTGTAGTGGATTTGTTCCTGCTGACAATTACCTTATAGACTGTGGATCACTTGCCAATACTACAGTGGGTAACCGTGTTTTTCTAGCTGATAACTTGGCTTCCAAATATCTTTCATCCCCAAAAGACGTTGTTGCCAATGTTTCTTTGAAAYCAATCACTTCCTTTGATGATTCGCCGCTGTATCAGACAGCRCGAATCTTCCCCGAATCCTCTAAGTACACCTTTTCCATAAGCCATAGCGGTAGGCATTGGATCCGCCTTTACTTCTATCCGTTTGTTTTCGGTAGTTATGATCTGAGCAAGGCGAAGTTCTCCATTTCCGCCCAAAACTTTGCC…	receptor-like protein kinase herk 1-like	2493	20	0	0.7885	12	P:anatomical structure morphogenesis; P:cellular component organization; P:cell growth; P:cellular protein modification process; F:kinase activity; C:mitochondrion; F:nucleotide binding; P:post-embryonic development; P:response to endogenous stimulus; P:signal transduction; C:plasma membrane;	EC:2.7.11.0	IPR000719; IPR001245; IPR002290; IPR008271; IPR011009; IPR017441; IPR020635; IPR024788; G3DSA:1.10.510.10 (GENE3D), G3DSA:3.30.200.20 (GENE3D), PTHR24420 (PANTHER), PTHR24420:SF235 (PANTHER), SignalP-NN(euk) (SIGNALP), tmhmm (TMHMM)	x	-1.96874	x	x	x	x	x	x	x	x
MDP0000010661	MDP0000010661	ATGGGAGGACATGGAGCTATAGAGGTGGCGAAGACGGTGATGGAGGTTGCTGAYGTGGCGTGGACCGCCATGGAACACGGCCGCCATCACCTCCACCACGAGGACCACGACGGTCAGGGAACGGTTTCCGACGAAGAACTGGAGGCTCTGCGGGCGGAGAATCGGCGGCTGAGGAACTCGCTGGAGCAGAATCTGAAGCTGCTCGAGAACCTCTCCGAGTCGCCTGCGGTTTTGGACGATTGCCCTCCTGATCTGTATGCTCGGTTAGTGGCGACGGTGGATTCGAACAGCTTCTTGACTAGAATCAAAGCTCTTCAGAAGGAATCCATTGATGATTATCAGTTTCCTTTCAAACCAGCCACAGGAAGTGATTTGGAGAAAGCTGAAGTTCWAATCAAA…	protein	792	20	5.39872e-104	0.7175	2	F:molecular_function; P:biological_process	0	no IPS match	2.58215	x	x	x	x	x	x	x	x	x
MDP0000010907	MDP0000010907	GCTTTCGCCAAAGCTCAGAAATCAAGGGCCTACTTCAAGAGGTTCCAAGTCAAGTACAAGAGAAGGCGAGAGGGAAAGACTGACTACCGGGCCAGGATTAGGCTTATTAACCAAGACAAGAACAAGTACAACACACCCAAGTATCGGTTTGTYGTGAGATTTACCAACAARGATATTGTTGCACAAATTACATCTGCCAGTATTGCTGGTGATTTGGTTCTTGCTGCTGCCTATGCCCATGAGCTCCCAYGCTATGGGCTCGAAGTTGGTCTTACAAACTATGCTGCAGCCTATTGCACTGGCCTTCTTTTGGCTCGTCGTGTGTTGAAGAAGCTTGAAATGGATGACGAATATGAGGGAAATGTTGAGGCTACTGGTGAGGACTATTCTGTAGAGCCA…	60s ribosomal protein l5-like	900	20	1.06192e-174	0.9275	5	C:ribosome; F:RNA binding; F:structural molecule activity; P:translation; P:cellular process	-	IPR005484; IPR005485; IPR025607; G3DSA:3.30.420.100 (GENE3D), SSF53137 (SUPERFAMILY)	-3.80811	-1.84817	x	x	x	-3.29813	x	x	x	x
MDP0000013380	MDP0000013380	ATGATGCCAATGTGCAAACAAATACAAACATTACWACATGTTCCATCTAGTGGCCATAATCATAAAATSGACGTGTTCAATCCTCACCGGCAGAAGGAGAAGGTGGTGATCGTAATGGGAGCAACAGGGACCGGAAAGTCAAGGCTCTCCATCGACCTAGCCACCTGTTTCCCGGCAGAAATCATAAACTCCGACAAAATGCAAGTCTACGAAGGCCTTGACATAGTCACCAACAAAATAACCAAAGAAGAGCAACGTGGTGTACCGCACCATTTGCTAGGGATGCTAGATCCTCATGAAGATTTTACTGCCAGGGATTTTTGTGACCTAACCTCAATTGCCATTGAATCCATTTTAGGCCGTGATCGGCTTCCAATCATCGTTGGAGGTTCCAACTCT…	adenylate isopentenyltransferase chloroplastic-like	960	20	0	0.802	2	F:nucleotide binding; P:nucleobase-containing compound metabolic process	EC:2.5.1.75	IPR002627; G3DSA:3.40.50.300 (GENE3D), PTHR11088:SF20 (PANTHER), SSF52540 (SUPERFAMILY)	x	103.866	x	x	69.8326	148.892	x	x	x	x
MDP0000014856	MDP0000014856	ATGTACGTGGTTAAGAGAGATGGGCGGCAGGARACCGTGCATTTCGACAAGATTACGGCACGCTTGAAGAAGCTCAGCTATGGCCTTAGCACCGACCACTGCGACCCCGTGCTAGTGGCCCAGAAGGTCTGCGCTGGGGTCTACAAGGGCGTCACCACCAGCCAGCTTGATGAATTGGCCGCCGAGACTGCCGCTGCTATGACCGCCAACCACCCTGACTACGCCTGCTTGGCCGCCAGAATTGTAGTCTCAAATCTACACAAGAACACTATGAAATCGTTTTCAGAGACGATCAAAATGATGCACAACCATGTGAGTGAGAGATCTGGGCTGAAAGCCCCTCTGATAGCTGACGATGTTTATGAAATCATCATGAAGAATGCGGCTTGTCTGGATAGT…	ribonucleoside-diphosphate reductase large subunit	2427	20	0	0.9385	17	F:RNA binding; P:metabolic process; P:biosynthetic process; P:nucleobase-containing compound metabolic process; C:mitochondrion; F:catalytic activity; P:DNA metabolic process; P:cellular component organization; P:cellular process; F:nucleotide binding; C:cytoplasm; C:plastid; P:biological_process; F:nuclease activity; P:reproduction; P:post-embryonic development; P:embryo development	EC:1.17.4.1	IPR000788; IPR005144; IPR008926; IPR013346; IPR013509; G3DSA:3.20.70.20 (GENE3D), PTHR11573 (PANTHER), PTHR11573:SF6 (PANTHER), SSF51998 (SUPERFAMILY)	x	-8.77133	x	x	-8.97355	-19.3045	x	x	x	x
MDP0000015338	MDP0000015338	ATGGCTACACTTGGAGATTTAGGGGTTGGAGCGGGTATCAATATTCTCAGCGCGCTCATTTTCTTTCTAGTGTTTGCCTTTCTTAGGCTTCAACCCCTCAACGACAGGGTCTACTTTCCCAAATGGTATTTTAAGGGATTGAGGGAGAGTCCCACTCCTTCTGGCGCGTTTGTGCGCAAGTTTGTCAATCTGGACTTCAGGTCATACTTAAGGTTCTTGGATTGGATGCCAGCTGCGCTGAGGATGCCGGAACCAGAGCTTATTGATCATGCAGGGTTGGATTCTGCAGTTTACTTGCGGATATACTTGATAGGGCTTAAAATCTTTGTTCCTATAGCATTCCTTGCATGGGCWRTTTTGGTACCAGTCAACTATACAAATATCACTTTGGATCTAGAA…	early-responsive to dehydration stress-related protein	2295	20	0	0.855	1	C:plasma membrane	-	IPR003864; PTHR13018 (PANTHER), PTHR13018:SF5 (PANTHER), PF13967 (PFAM), SignalP-NN(euk) (SIGNALP), tmhmm (TMHMM)	x	-31.9431	x	x	x	x	x	x	x	x
MDP0000016671	MDP0000016671	ATGAAACATAAGGATGGAAAACCAGGGCCCCARGGTACCAGGRTTTTCCCCATGACAATCTTGTTTGTTTTGCTATGCGGGTTTTCATTCTATCTTGGTGGAATCTTCTGTTCTGAAAAGAACAAAATTGAGCCTGTCAAGGTCGAAGATGTCACAGAGGCAGTTCAATCATCTCTCCAGTTAAAACCYGTTACCTTTGCTGAATGCAGCAGTGACTATCAAGACTACACCCCGTGCACGGAYCCAAGGAGGTGGAGAAAGTATGGTGTTCATCGGCTTACTTTCATGGAACGGCACTGCCCTCCAGTATTGGAGAGGAAAGAATGCTTAGTTCCACCTCCAGATGGCTACAAGCCACCAATCAGATGGCCAAATAGCAGGGACGAATGTTGGTACAGG…	methyltransferase pmt20	1776	20	0	0.8705	5	F:kinase activity; C:Golgi apparatus; P:metabolic process; P:cellular process; F:transferase activity	EC:2.1.1.0	IPR004159; G3DSA:3.40.50.150 (GENE3D), PTHR31608 (PANTHER), PTHR31608:SF0 (PANTHER), SignalP-NN(euk) (SIGNALP), tmhmm (TMHMM), SSF53335 (SUPERFAMILY)	-3.57233	x	x	x	-3.26659	-5.07186	x	x	x	x
MDP0000018128	MDP0000018128	ATGGAGATAGAGAGAGAGAAGCATGCTTACCAGGCAAAGCTTGCTGAGCAAGCCGAAAGATACGATGAGATGGTTGAAGAAATGAAGAAAGTTGCCGAGTTGGATGTGGAACTGAGCGTGGAGGAGAGACATTTGGTGTCGGTTGGGTATAAGAATGTGATTGGGGCAAGRCGGGCGTCATGGCGGATACTGTCTTCAATTGAACAGAAGGAGGAGGCAAAGGGAAGTGAACAATATGCGAAGAGGATAAAGGAGTACAGGAAGAGGGTTGAAGACGAGCTTGCAAAAATTTGCCATGATATACTGACAGTTGTTGATAATCACCTCCTCCCATCAGCGTCCACAGGGGAATCCACTGTTTTTTACCAGAAGATGAAAGGAGATTACTATCGATATCTA…	14-3-3-like partial	720	20	1.05696e-147	0.92	1	F:protein binding	-	IPR000308; IPR023410; PTHR18860:SF0 (PANTHER)	4.39641	x	x	x	x	x	x	x	x	x
MDP0000018462	MDP0000018462	GGGGATTTATACGCTCTGGATTTTGATGGAGTTTTGTGTGATAGCTGCGGAGAGAGCTCCCAATCTGCTGTGAAGGCTGCTAAAGTGAGATGGCCAACTCTATTCAACGGCGTGGATTCAGCTTTGGAGGATTGGGTTCTTGAGCAGATGTACATAGTGAGACCTGTGGTGGAAACAGGGTATGAGAACCTGCTACTRGTGAGGTTGCTGCTGGAAATGAGGATACCTTCTATAAGGAAGTCCTCCGTAGCGGAMGGGCTCACGGTGGAKGGGATACTGGACAAGTGGTCGGAACTGAAGCCGGTGATYATGGCAGAATGGGGTGAAGAAAGGGATGCGCTTATTCATCTTTTCGGGAAGGTCAGGGATGAATGGATGGACGAGGACTTGAAAACTTGG…	conserved hypothetical protein [Ricinus communis]	801	20	1.87446e-161	0.8795	1	C:plastid	-	IPR023214; PTHR15157 (PANTHER), PTHR15157:SF2 (PANTHER)	5.42747	x	x	x	x	x	x	x	x	x
MDP0000020140	MDP0000020140	ATGAACGACCGTAAGACCATCGATTTAGAACAAGGATGGGAGATCATGCAGAAGGGGATCACAAAGCTGAAGAACATTCTAGAAGGGTTGCCTGAGCCGCAGTTCATCTCTGATGACTACATGTTGCTCTACACAACCATATACAATATGTGCACTCAAAAGCCACCACATGACTATTCACAGCAGCTCTATGACAAGTACAGGGAATCTTTTGAAGAGTACATTACTTCGACGGTTTTGCCATCTTTGAGAGAGAAGCATGATGAGTTCATGTTGAGAGAGCTTGTGAAAAGGTGGACCAACCATAAAATTATGGTCAGGTGGCTCTCTCGTTTCTTTCATTATCTTGATCGCTACTTTATAGCTCGGAGATCACTTCCACCCTTAAATGAAGTTGGA…	cullin-1-like isoform 1	2226	20	0	0.9485	5	C:intracellular; P:protein metabolic process; P:catabolic process; P:cellular process; F:protein binding	-	IPR001373; IPR011991; IPR016157; IPR016158; IPR016159; IPR019559; G3DSA:1.20.1310.10 (GENE3D), G3DSA:4.10.1030.10 (GENE3D), PTHR11932 (PANTHER), PTHR11932:SF21 (PANTHER), SSF46785 (SUPERFAMILY)	x	-1.35215	x	x	x	-2.25199	x	x	x	x
MDP0000020317	MDP0000020317	ATGGAGTCATCGGATAAGGTGGTGGAAACAGTGATAGTAGGAAATTATGTAGAAATGGAGGCAGATGGGAAGGCCAAGAGCTTCAAGAGCAAGCTCTCCAAGTTCTTATGGGATGGTGGGTCTGCTTATGATGCTTGGTTCAGCTGTGCTTCCAATCAGGTGGCTCAAGTTCTGCTTACTTTGCCGTACTCGTTCTCGCAGCTGGGAATGCTCTCTGGGATTCTCTTCCAGCTTTTCTATGGCTTGTTGGGCAGTTGGACTGCTTACCTGATTAGCACACTCTATATTGAATACAGAACCAGAAAAGAAAGAGAAAAAATTGATTTCAGAAACCATGTCATCCAGTGGTTTGAAGTTCTTGATGGACTGCTTGGGAAACACTGGAGGAACGTGGGGTTG…	auxin influx carrier component	1482	20	0	0.9085	8	P:response to biotic stimulus; C:plasma membrane; F:transporter activity; P:transport; C:membrane; P:response to endogenous stimulus; P:signal transduction; P:multicellular organismal development	-	IPR013057; PTHR22950 (PANTHER), PTHR22950:SF3 (PANTHER), SignalP-NN(euk) (SIGNALP), tmhmm (TMHMM)	x	x	x	x	x	-136.795	x	x	x	x
MDP0000021204	MDP0000021204	GTGCTTGTATCTAGACAATTTGTGGATATGTCWCGTATAAGAATTGAAGGTCTTCTTGCGGCTTTCCCTAAGTTGGTTGGCACTGGCAAACAACATACTTATGTCGAGACAGAAAATGTGCGCTATGTTTACCAGCCAATAGAAGCTTTGTTCTTGGTACTTGTTACGAACAAGCAGAGCAATATACTGGAAGATTTGGAGACTTTGCGGCTACTCTCTAAACTTGCACCTGAATACTCTTTGTCCCTAGATGAAGAGGGTGTATGCAAGACAGCTTTTGAGTTAATTTTTGCTTTTGATGAAGTCATCTCTCTTGGGCACAAGGAAAACGTGACTGTTGCACAGGTGAAGCAGTACTGTGAAATGGAGAGTCATGAAGAGAAACTGCACAAGCTTGTG…	coatomer subunit delta	1548	20	0	0.88	4	C:membrane; C:cytoplasm; P:transport; P:cellular process	-	IPR008968; IPR011012; G3DSA:3.30.450.60 (GENE3D), PTHR10121 (PANTHER), PTHR10121:SF0 (PANTHER)	x	x	x	x	-1.71946	-1.89853	x	x	x	x
MDP0000022758	MDP0000022758	ATGGCATCTAGTAGTCCATTTTTTGATGACATCCGGACCAAATCTGAGGTAGTTGATTCTCCACAAAGTGAAGACATGCTGGATGTTGGAGAAAGTGTCAATGATGCTACTTTAAAGACCCTAAAACCTAATGTGATGGTTTCTAGTAATGTCCGTGAGCTGCTGGAGTGCCCTGTGTGCTTAAATGCTATGTACCCCCCAATTCATCAGTGTTCAAATGGTCACACATTATGTTCYGCTTGCAAACCAAGGGTTCACAACCGATGCCCCACTTGCCGGCATGAACTTGGTAATATCAGRTGTCTTGCATTGGAGAAGGTGGCTGCTTCTCTTGAACTTCCWTGTAAATACCAGAATTTTGGTTGYRTGGGCRTATACCCTTATTACAGCAAGCTAAAG…	e3 ubiquitin-protein ligase sinat5	915	20	0	0.9085	9	C:cytoplasm; P:multicellular organismal development; P:cellular protein modification process; P:protein metabolic process; P:catabolic process; P:cellular process; F:catalytic activity; C:nucleus; F:binding	EC:6.3.2.19	IPR001841; IPR004162; IPR008974; IPR013010; IPR013083; IPR013322; IPR013323; IPR018121; SSF57850 (SUPERFAMILY)	x	-13.4259	x	x	x	-14.9891	x	x	x	x
MDP0000022760	MDP0000022760	ATGGCATCCRGTAGTCCATTTTTTGATGACATCCGGACCAAATCTGAGGTTATTGATCCTCCTCAAAGTGAGGACATGCTGGATGTTGGAGAAAGTGTCGATGATGCTACTGAAATGCCCCAAAAACCTAATGTGACAGTTTCTAGCAGTGTTCGCGAGCTGCTGGAGTGCCCTGTGTGCTTAAATGCTATGTACCCCCCAATCCATCAGTGTTCGAATGGTCACACATTATGTTCTGGTTGCAAACCAAGGGTTCACAACCGGTGCCCCACTTGCCGGCATGAGCTTGGTAATATCAGATGTCTTGCGTTGGAGAAGGTGGCTGCTTCTCTGGAACTTCCATGTAAATACCAGAGTTTTGGTTGCATGGGCATATACCCTTATTACAGCAAGCTAAAG…	e3 ubiquitin-protein ligase sinat5	915	20	0	0.9185	9	C:cytoplasm; P:multicellular organismal development; P:cellular protein modification process; P:protein metabolic process; P:catabolic process; P:cellular process; F:catalytic activity; C:nucleus; F:binding	EC:6.3.2.19	IPR001841; IPR004162; IPR008974; IPR013010; IPR013083; IPR013322; IPR013323; IPR018121; SSF57850 (SUPERFAMILY)	x	x	x	x	x	-9.78321	x	x	x	x
MDP0000024218	MDP0000024218	ATGTTGCAGTGCATATTTCTGCTATCGGATTCTGGTGAGGTAATGCTGGAGAAACAACTTACTGGGCAGCGTGTGGACCGYTCGATATGCACATGGTTCTGGGAGCATACGGTTTCTCAAGGTGATTCCCCCAAGCTGCAATCGGTAATTGCTTCACCAACGCATTATCTTTTCCAAGTTCTTCGCGAGGGGATAACGTTTTTAGCTTGTACCCAAGTTGAAATGCCGCCTTTGATGGGCATCGAGTTTCTGTGCAGGGTGGCTGATGTCCTGACAGATTATCTCGGCAGCTTGAATGAAGACTTGATTAAAGATAACTTTGTCATTGTATATGAGCTTCTGGATGAGATGATTGACAATGGCTTCCCTCTCACGACAGAACCGAATATTCTGAGRGAG…	ap-3 complex subunit mu-1-like	1245	20	0	0.891	9	F:transporter activity; P:transport; P:cellular process; C:membrane; C:cytoplasm; F:protein binding; P:response to abiotic stimulus; P:tropism; C:plastid	-	IPR001392; IPR008968; IPR011012; G3DSA:2.60.40.1170 (GENE3D), G3DSA:3.30.450.60 (GENE3D), PTHR11998 (PANTHER), PTHR11998:SF4 (PANTHER)	x	-1.70603	x	x	x	x	x	x	x	x
MDP0000026235	MDP0000026235	ATGGAAGAGACATTTGTGCCTTTGCGGGGAATCAAGAATGATCTCAGAGGAAGATTGAAGTGCTACAAGGAAGACTGGACTGGGGGCTTTAAAGCTGGATTCAGRATTTTGGCTCCTACAACCTACATATTTTTTGCTTCTGCAATCCCAGTCATTTCATTTGGTGAACAATTGGATCGAAGTACTGATGGAGTTTTGACAGCAGTGCAAACCTTAGTATCGACGGCAGTTTGTGGGATCATACATTCCATCGTCGGAGGTCAACCCTTGCTGATATTGGGTGTGGCCGAGCCTACTGTAATCATGTACACCTTCATGTTCAATTTTGYCAAAGAACGTAAGGACTTGGGTCCAAAGCTCTTTCTAGCATGGTCCGCATGGGTATGTGTATGGACAGCT…	boron transporter	2103	20	0	0.9025	8	C:endosome; C:vacuole; F:transporter activity; C:plasma membrane; C:extracellular region; P:biological_process; C:membrane; P:transport	-	IPR003020; IPR011531; G3DSA:1.10.287.570 (GENE3D), PTHR11453:SF6 (PANTHER), tmhmm (TMHMM)	x	-5.82113	x	x	x	x	x	x	x	x
MDP0000026750	MDP0000026750	ATGGGGACGAATTCGAAATTGGAAGGGACGTCTGCGGCGGCGATACGGCGGGACCCCTATGAGGTGCTGAGCGTTTCGAGGGATTCGACTGATCAGGAGATTAAAACCGCTTACAGAAAGCTTGCTCTCAAGTATCATCCAGACAAGAATACCAACAATCCTGAAGCTTCAGAACATTTCAAGGAGGTTGCATTTTCGTATAGCATCTTGTCCGATCCAGAGAAGAGGAGGCAGTACGACAATGCAGGGTTTGAGGCTCTTGATGCTGATGCCATGGACATGGAAATTGACTTGTCAAACCTGGGGACTGTAAATACAATGTTTGCTGCTTTGTTCAGCAAGTTGGGTGTTCCTATCAAGACGACAATTTCCGCCAATGTACTTGAAGAAGCTCTTAAT…	protein	1239	20	0	0.879	7	P:protein metabolic process; P:cellular process; C:membrane; F:protein binding; P:response to abiotic stimulus; P:tropism; F:catalytic activity	-	IPR001623; IPR003095; IPR018253; PTHR25040 (PANTHER), PTHR25040:SF71 (PANTHER)	x	x	x	x	x	-1.99351	x	x	x	x
MDP0000027925	MDP0000027925	ATGGCGGACGAGATTGTGGTGGGGTCTGCTGATTTGCCCTTGAAGAGGCCCAGGGAGGAAGAAGAGAACGGCGCGGAAGCTGCTGCTTCAGCCGTGTCCATGGAGACTGACGGTGGCAAGGAGCCGGATTCTGTCTCCGCTGTTATTCCCGGCTGGTTTTCTGAGATTAGCCCAATGTGGCCAGGAGAGGCACACTCCTTGAAGATAGAGAAGATTTTGTTTCAAGGAAAGTCCGACTATCAGAATGTGATGGTCTTCCAGTCAGCGACATATGGAAAGGTTCTTGTCTTAGATGGGGTGATTCAGTTAACTGAAAGGGATGAATGTGCCTATCAAGAAATGATCACTCATCTCCCACTCTGCTCAATTCCAAACCCAAAGAAGGTTTTGGTTATTGGT…	spermidine synthase	1005	20	0	0.9105	7	F:transferase activity; P:metabolic process; P:cellular process; F:protein binding; P:biosynthetic process; ; P:secondary metabolic process	EC:2.1.1.53; EC:2.5.1.16	IPR001045; G3DSA:2.30.140.10 (GENE3D), G3DSA:3.40.50.150 (GENE3D), PTHR11558:SF11 (PANTHER), SSF53335 (SUPERFAMILY)	x	x	x	x	-1.72954	-1.59755	x	x	x	x
MDP0000029865	MDP0000029865	ATGCATTCGAGTCACTTGCTTCTGGAAGAGCCAATCAGGATGGCTTCGATTCTTGAGCCTTCCAATTCTACATTCTTTCCTGCAATGACAAGGATTGTGGGAACACTTGGTCCAAATTCACGATCCGTTGAGACAATCTCTGGTTGCTTGAAGGCAGGAATGTCTGTGGCACGTTTTGATTTTTCATGGGGCGATGCTGAGTTTCACCAAGAGACGTTGGGAAACCTGAAGGTTGCAATCAAGAGTACCAATAAACTTTGTGCAGTAATGCTAGACACAGTGGGTCCAGAGTTGCAGGTAGTGAATAAAAGTGARCATCCCATATCTCTCCAAGAAGATACCCTGGTTGTCCTGACACCTGATCAAGACAAAGAGGCCACCTCAAATCTACTACCCATA…	pyruvate kinase	1584	20	0	0.9295	11	F:kinase activity; P:biological_process; C:plasma membrane; P:metabolic process; P:cellular process; F:binding; P:carbohydrate metabolic process; P:generation of precursor metabolites and energy; P:catabolic process; P:biosynthetic process; P:nucleobase-containing compound metabolic process	EC:2.7.1.40	IPR001697; IPR011037; IPR015793; IPR015794; IPR015795; IPR015806; IPR015813; PTHR11817:SF0 (PANTHER)	-16.2334	-6.06656	x	x	-8.68896	-8.71335	x	x	x	x
MDP0000030527	MDP0000030527	ATGGAAACTCACTCGGTTTCCAAGCTCTTAGTTTTGTTCTTGACGATGACATTGTTCATAGCTTCCGAGCTGATCCACTGCACCACCGTCACCTACGACAAGAAGGCCATTCTCATCAATGGCCAAAGAAGATTGCTCATTTCTGGATCCATTCACTATCCCAGAAGTACCCCTGAAATGTGGGAAGGCCTCATACAGAAAGCCAAAGATGGAGGCTTGGATGTGATCGATACCTACGTTTTCTGGAACGGCCATGAACCTTCTCCTGGCAACTATTATTTTGAAGGGAGATACGATCTGGTACGGTTCATAAAGACAGTACAGAAAGCAGGGCTYTTTCTTCATCTGCGCATTGGACCTTATGTTTGTGCAGAGTGGAATTTTGGAGGRTTTCCTGTT…	beta-galactosidase 3-like	2544	20	0	0.8475	8	F:hydrolase activity; F:binding; F:carbohydrate binding; P:carbohydrate metabolic process; P:cellular process; P:catabolic process; P:lipid metabolic process; C:cellular_component	EC:3.2.1.23	IPR000922; IPR001944; IPR008979; IPR013781; IPR017853; IPR019801; G3DSA:2.60.120.260 (GENE3D), PTHR23421:SF2 (PANTHER), SignalP-NN(euk) (SIGNALP), tmhmm (TMHMM)	x	-8.80035	x	x	-11.8821	-10.3574	x	x	x	x
MDP0000031416	MDP0000031416	ATGGGAATGGGAGGAACAAAAGCTGCTCTCTGTTTTCTGGCATTTCTGTGGTCTTTCACATGTGGGAATGGATTGCTTTCTCCCAAAGGTGTAAACTTTGAAGTGCAAGCTTTAATGGGCATCAARGGCTCTCTGGTGGACCCTCATGGAGTTTTAGATAACTGGGATGATGATTCTGTTGATCCATGTAGCTGGACTATGGTCACTTGCTCCCCTGAAAGCCTAGTTATTGGCCTAGGGACTCCAAGCCAAAGTTTATCAGGCACTCTTTCTCCGAGCATAGGCAACTTAACAAATCTTCAGATTGTGCTATTACAGAACAACAACATAACGGGAGCGATCCCTTCGGAGATTGAGAAGCTCTCAAAGCTTCATACACTTGATATTTCCAATAACATG…	nsp-interacting kinase 1	1869	20	0	0.8785	13	F:receptor activity; P:response to stress; P:response to biotic stimulus; C:plasma membrane; F:protein binding; P:cellular protein modification process; F:nucleotide binding; C:membrane; F:kinase activity; P:metabolic process; F:catalytic activity; P:signal transduction;	EC:2.7.11.0; EC:1.3.1.74	IPR000719; IPR002290; IPR008271; IPR011009; IPR013210; IPR017441; IPR020635; G3DSA:1.10.510.10 (GENE3D), G3DSA:3.30.200.20 (GENE3D), G3DSA:3.80.10.10 (GENE3D), PTHR24420 (PANTHER), PTHR24420:SF338 (PANTHER), PF13855 (PFAM), SignalP-NN(euk) (SIGNALP), tmhmm (TMHMM), SSF52058 (SUPERFAMILY)	-3.7402	-2.68877	x	x	x	-3.82462	x	x	x	x
MDP0000035240	MDP0000035240	ATGTCTGCATTGGATCCTCTCGATTCGCTCCTCTTTTCTCTCAGCAGAGCGTTCTGCAGCCCGCTAGCAGTTTTCGTTCAGATCCAGGGATGTCTAATCTGTTTGCTTCTTGCTTTCGGATGGGCTTGTGCGGCTTATGTCAGGAATAGAGAGATTAATCGGATGAAGGATAGTATGCAACGAGGCAATAGCTTTGCTTTCCTTTGCCATGATATCACTGAACTTGAGCACTCAAATCAGCTCAAACTGCCAAGAGTAACAGTTGTTATGCCTTTGAAGGGATTTGGAGAACACAACTTACACAACTGGAGAACCCAGGTCACTTCTCTCTATGGTGGTCACTTAGAATTTATGTTTATCGTGGAAAGCACAGAAGACCCTGCTTATCATGCTGTATCT…	nucleotide-diphospho-sugar transferase domain-containing protein	1575	20	0	0.8335	4	F:transferase activity; C:membrane; P:cellular process; P:lipid metabolic process	EC:2.4.1.80	IPR025993; G3DSA:3.90.550.10 (GENE3D), PTHR12726 (PANTHER), PTHR12726:SF0 (PANTHER), SignalP-NN(euk) (SIGNALP), tmhmm (TMHMM), SSF53448 (SUPERFAMILY)	x	-11.2424	x	x	x	x	x	x	x	x
MDP0000036030	MDP0000036030	ATGACCATGTCCTCTCAGACCCCCGATATCTTGGGCGACCGTCAGTACGGTCAGGACGTCCGCACTCAAAATGTGATGGCCTGCCAAGCTGTTGCAAACATTGTCAAATCTTCACTCGGCCCCGTTGGCCTCGACAAGATGCTTGTCGATGATATTGGTGATGTGACTATTACTAATGATGGAGCCACTATACTCAAGATGTTAGAAGTTGAGCATCCTGCTGCCAAGGTGCTTGTGGAGTTGGCTGAGCTCCAAGATCGAGAAGTTGGAGATGGGACGACGTCAGTGGTGATTGTAGCTGCAGAGTTGCTTAAGAGAGCAAATGATCTTGTAAGGAATAAGATTCACCCAACATCMATAATCAGTGGTTACAGACTTGCTATGAGGGAAGCATGCAAA…	t-complex protein 1 subunit alpha-like	1659	20	0	0.9225	5	P:protein metabolic process; P:cellular process; C:cytoplasm; F:protein binding; F:nucleotide binding	-	IPR002194; IPR002423; IPR012715; IPR017998; G3DSA:1.10.560.10 (GENE3D), G3DSA:3.30.260.10 (GENE3D), G3DSA:3.50.7.10 (GENE3D), SSF52029 (SUPERFAMILY), SSF54849 (SUPERFAMILY)	x	-3.15581	x	x	x	-3.66745	x	x	x	x
MDP0000036103	MDP0000036103	ATTCATTTTGTGCTTCTTATAAGCAGACAAGGAAAAGTGAGGTTGACAAAATGGTATTCTCCTTACACTCAAAAGGAAAGAAATAAGGTTCTTCGTGAGCTCAGTGGAGTAATTCTTGCACGAGGTCCCAAGCTCTGTAATTTTGTGGATTGGAGAGGATACAAAGTTGTTTATAAAAGATATGCTAGTCTGTATTTCTGCATGTGTATTGATCAAGAAGATAACGAATTAGAGGTCCTTGAAATGATTCATCATTTTGTTGAGATTCTCGACCGATACTTTGGCAGCGTCTGTGAATTGGATTTGATCTTTAWCTTCAACAAGGTATGTATGTTATGC	clathrin assembly protein ap19 homolog	339	20	4.51036e-69	0.9535	7	C:membrane; C:Golgi apparatus; F:transporter activity; P:transport; P:cellular process; C:cytoplasm; C:mitochondrion	-	IPR000804; IPR011012; IPR016635; IPR022775; G3DSA:3.30.450.60 (GENE3D), PTHR11753:SF5 (PANTHER)	-2.4479	x	x	x	x	x	x	x	x	x
MDP0000037251	MDP0000037251	ATGGCAAAGGCTCCAGAACAAGAACACCCTGTGAAGGCCTTTGGATGGGCTGCTAGAGACACATCTGGCCACCTCTCTCCCTTTAACTTCTCCAGAAGATCAACAGGTGATGAGGATGTGAGGTTTAAGGTGTTGTATTGTGGGATATGCCACACTGATCTTCAYAACATCAAGAATGAATGGGGTATCTCTTTGTACCCTATGGTTCCTGGGCACGAGATTGTGGGGGAAGTKACAGAAGTGGGAAGCAAGGTGAGTAAAGTGAAAGAAGGAGAYAAAGTGGGTGTGGGCTGCATGGTTGGTGCTTGCCATGCATGYGAGAGCTGTAACAGCAACCTTGAAAACTACTGCCCCAAAATGATACTTACCTACGGTTCCATTTACGCCGACAGAACTGTC…	cinnamyl alcohol dehydrogenase-like protein	1083	20	0	0.886	4	F:binding; F:catalytic activity; P:metabolic process; F:nucleotide binding	-	IPR002085; IPR002328; IPR011032; IPR013149; IPR013154; IPR016040; IPR020843; G3DSA:3.90.180.10 (GENE3D), PTHR11695:SF261 (PANTHER), SSF51735 (SUPERFAMILY)	-14.7857	-16.0982	x	x	-17.6802	-16.2742	x	x	x	x
MDP0000037858	MDP0000037858	ATGGCGACCGATCTCAGYGATTACGCCATCATCAAGGAAGGAGAGGCTGAGATTCTCATGCATGCTAAGAACCAAGTGTTTTACAACAAAACCCAGGTKAACAACAGAGACGTATCCATTGCTGTTCTGAGGACATTCATAACTAAACGCAAGGAGGAGCATGAAGCAAGATTGTCCAAGAAAACAAAAACTGCAGTGAAGGAGTCTGACAAAGATGCTTCAAACTGTGTCGTAGAAGAAGTACCTATTGAGCCTGCTAATCATGAARAAAAAACCAATGGAGATTGTGAAATGGCAGCAGAGGTATCTCAAGATGAACCATGTAGCGTTTCAGAAGAACCAGAGAAGGTCACTGAGGGAAAATGGCATGGGGAACTGAAGCCACCAAGAGTTCTTGAG…	probable n -dimethylguanosine trna methyltransferase 1-like	1698	20	0	0.8635	3	F:RNA binding; F:transferase activity; P:nucleobase-containing compound metabolic process	EC:2.1.1.32	IPR002905; G3DSA:3.40.50.150 (GENE3D), PTHR10631:SF0 (PANTHER), SSF53335 (SUPERFAMILY)	x	-1.76274	x	x	-2.68631	-3.22454	x	x	x	x
MDP0000039357	MDP0000039357	ATGGCTAGCTCTGGACAGCTCCTTAAGCTTGCATGCTTGGTGGTGGTGATGTTCTGCATGGTGGCTGGTGCCCCCAAAGCCGAGGCAGCTGTGACATGCGGTCAGGTGGTGAACAGCCTGGTTCCATGCCTTAGCTACGTGACGAACGGCGGGGCACTGAACCCCGCTTGCTGCAACGGGGTGAAGACCCTCTACAACCTGGCTCAAACCACCCCTGACCGCCAGAACGTCTGCAACTGCTTGAAGCAAGCAATCAATGGAATACCTTACACCAATACCAACGCTGGCCTTGCTGCTGGCCTTCCTGCCAGGTGTGGTGTCAACATTCCGTACAAGATCAGCCCCTCTACTGACTGCAAAAGGTATTAT	lipid transfer protein	369	20	9.23223e-63	0.75	2	F:lipid binding; P:transport	-	IPR000528; IPR013770; IPR016140; SignalP-NN(euk) (SIGNALP), tmhmm (TMHMM)	-1.7977E+308	x	x	x	x	-1.79769e+308	x	x	x	x
MDP0000039359	MDP0000039359	ATGGCTAGCTCTGGACAGCTCCTTAAGCTTGCATGCTTGGTGGTGGTGATGTTCTGCATGGTGGCTGGTGCCCCCAAAGCCGAGGCAGCTGTGACATGCGGTCAGGTGGTGAACAGCCTGGTTCCATGCCTTAGCTACGTGACGAACGGCGGGGCACTGAACCCCGCTTGCTGCAACGGGGTGAAGACCCTCTACAACCTGGCTCAAACCACCCCTGACCGCCAGAACGTCTGCAACTGCTTGAAGCAAGCAATCAATGGAATACCTTACACCAATACCAACGCTGGCCTTGCTGCTGGCCTTCCTGCCAGGTGTGGTGTCAACATTCCGTACAAGATCAGCCCCTCTACTGACTGCAAAAGGTATTAT	lipid transfer protein	369	20	9.23223e-63	0.75	2	F:lipid binding; P:transport	-	IPR000528; IPR013770; IPR016140; SignalP-NN(euk) (SIGNALP), tmhmm (TMHMM)	-1.7977E+308	x	x	x	x	-1.79769e+308	x	x	x	x
MDP0000039464	MDP0000039464	ATGAACGGCGGCCCATCTGGTTTCCACAATGCTCCTGTTACCAGAGCCTTCGTCATCGCCAGCGGTCTCTTCACCGTCTTCTTCGGGATCCAAGGCCGTTCTAGCAAGCTTGGATTGTCATATCTGGACATATTCGGGAAGTTTCGCCTTTGGAAGTTAATTGTGTCAATTTTTGCCTTTTCATCTACACCAGAACTGATGTTTGGGCTGTACCTACTATACTACTTCAGGGTCTTTGAGAGACAGATAGGTTCCAATAAGTACTCGGTGTTCATTTTGTACACTGTAACAGTATCATTACTCTTTGAGATCCTTGCTCTGGCAATCCTTAAAGATCCAGCAGTAAACCTAGTGACTTCAGGACCTTATGGTCTTATATTTGCATCTTTTGTACCCTTT…	ubiquitin-associated protein	885	20	2.08341e-159	0.8095	1	C:cell	-	IPR000449; IPR009060; IPR015940; G3DSA:1.10.8.10 (GENE3D), PTHR13681 (PANTHER), tmhmm (TMHMM), SSF144091 (SUPERFAMILY)	-1.88052	x	x	x	-1.89133	x	x	x	x	x
MDP0000044157	MDP0000044157	ATGGGGAAGAAGAGAAAGCAGAGCGAGGCCGCGGTGCCAGAAAAGAAGGAGGAGGAGGTTGCTCCGGAGAGGCCGAAGCGAACGCTTTCGGGTTGGAAGGAGAAGAAGGACGATGATGAAGTGAAACCGATTGAATCGACGGGAGTGTTTAGGAACAAAGAGAAGGTCTTGGTTACTTGCTCTCGTCGCATTAGTTACAGGTACCGACACCTGATGTTGAATGTGGTGGACCTGATGCCTCACTGTAAGAAGGACAATAAGGTGGATTCTAAATCAAGTAACGGCGYAACCCTTAACGAGCTGGTCGAGCTAAAGAATTGTTCTTCCTGTATGTTTTTTGAGTGCAGGAAGGGGAAAGATCTGTATCTGTGGATGTCAAAGTGCCCCAATGGGCCATCT…	brix domain-containing protein	987	20	9.03371e-161	0.8345	5	F:catalytic activity; F:nucleotide binding; P:nucleobase-containing compound metabolic process; P:translation;	-	IPR004154; IPR007109; IPR026532	x	-1.60537	x	x	x	x	x	x	x	x
MDP0000044499	MDP0000044499	ATGGCTGTTTCCATGAGAGATTTGGATCCAGCTTTCCAGGGAGCTGGACAAAAGGATGGACTTGAAATATGGCGCATTGAAAACTTTCGCCCTGCTCCTATCCCAAAGTCCTCTTATGGCAATTTTTTTACAGGGGACTCTTATGTGATCCTGAAAACTACAGCCTCAAAAAGTGGGGCTTTGCGGCATGAGATCCATTATTGGCTTGGAAAGGATACGTCTCAGGATGAAGCTGGAGCTGCAGCCATCAAGACAGTTGAGTTAGATGCAACCCTTGGAGGACGTGCTGTCCAGTATCGTGAAGTACAGGGTCACGAAACTGCCAAGTTCCTATCTTATTTCAAACCATGTATCATACCTCAAGAAGGTGGAGTTGCATCTGGGTTYAAACATGCTGAG…	villin 4	2904	20	0	0.8455	9	P:cellular component organization; P:cellular process; P:anatomical structure morphogenesis; P:cell differentiation; P:cell growth; P:multicellular organismal development; F:protein binding; P:response to endogenous stimulus; P:transport	-	IPR003128; IPR007122; IPR007123; G3DSA:3.40.20.10 (GENE3D), PTHR11977:SF9 (PANTHER), SSF55753 (SUPERFAMILY), SSF82754 (SUPERFAMILY)	x	-3.08866	x	x	x	-7.76917	x	x	x	x
MDP0000045232	MDP0000045232	ATGATCTCGCAGTTCTTCCTGCTCTCGCAGCGTGGCGACAATATCGTCTTCCGCGACTATCGCGGAGAAGTTCCWAAAGGAAGCGCGGAGATATTTTTCAGGAAAGTGAAGTTTTGGAAAGAAGATGGGCAAGAGGAAGCRCCCCCTGTCTTTAACGTGGATGGTGTCAACTACTTTCATGTGAAGGTTGTTGGACTATTGTTTGTCGCAACCACAAGAGCTAATGTATCACCATCTCTTGTCTTGGAACTTCTACAAAGAATTGCCCGTGTCATCAAAGATTATGTTGGGGTTCTCAATGAAGATTCTATAAGGAAGAATTTTGTGCTTGTGTATGAGTTGCTTGATGAAGTCATAGATTTTGGCTTTGTGCAAACAACATCAACTGAATTGTTGAAG…	ap-4 complex subunit mu-1	1113	20	0	0.9005	4	C:membrane; C:cytoplasm; P:transport; P:cellular process	-	IPR001392; IPR008968; IPR011012; IPR022775; G3DSA:2.60.40.1170 (GENE3D), G3DSA:3.30.450.60 (GENE3D), PTHR11998 (PANTHER), PTHR11998:SF13 (PANTHER)	x	x	x	x	x	-3.91494	x	x	x	x
MDP0000045577	MDP0000045577	TGTGTAGCTGCTGTAGCTTGGGAAGCAGGGAAGCCACTGGTGGTTGAAGAAGTTGAGGTGGCACCACCACAAGCAAATGAAGTTCGCTTGAAGATCCTTTTTACCTCTTTGTGCCACACTGATGTCTACTTCTGGGAAGCCAAGGGACAAAACCCTTTATTTCCTAGAATTTATGGTCATGAGGCAGGAGGGATCGTGGAGAGTGTTGGTGAGGGCGTGACGGATCTGAAAGCTGGCGACCATGTCCTGCCGRTATTCATGGGGGAATGCAAGGACTGCGCTCACTGCAAATCAGAAGAGAGCAACATGTGTGACCTCCTCAGGATAAACACTGACAGGGGAGTGATGCTCGGGGATGGCAAATCAAGATTTTCAATCAAAGGCAAGCCTATCTACCAC…	alcohol partial	1104	20	0	0.958	4	C:cytoplasm; P:metabolic process; F:catalytic activity; F:binding	EC:1.1.1.284; EC:1.1.1.1	IPR002085; IPR002328; IPR011032; IPR013149; IPR013154; IPR016040; G3DSA:3.90.180.10 (GENE3D), PTHR11695:SF4 (PANTHER), SSF51735 (SUPERFAMILY)	12.9929	7.91663	x	x	x	8.35913	x	x	x	x
MDP0000046978	MDP0000046978	ATGGGAGTCTGCACTTCGAAACCTCCAAAGCAGAACCCATATTCCCCAAGGGACGTAAATGACCCAAATCACCCTTCCCAAACCCCCAAATCCCTCCCATCCCACACTCCTCACCACCAGAGAGACGACGTCGCTTCACGCCAGTCCCAGTCCCAGTCCCCCTTCTACTCCTTCTACAGTCCCAGCCCTGCCCATTACCTCAAGAAGTCGTCCCCGTCGCGGAGCAAGAGCGCCACTTCCACCCCCAGCCGGTTTTTCCGCCGACCCTTTCCGCCTCCGTCGCCGGCGAAGCACATTAAGGCCGTGCTCGCCCGGCGGCTGGGCAAAAAGGCATCGGCTTCAGTGGCGATACCGGAGGACGGAGAGGAGGAGGATGGGGTTGAGCTGGACAAGAGGTTT…	cdpk-related protein kinase	1785	20	0	0.889	16	P:cell growth; C:cytoskeleton; P:cellular protein modification process; F:binding; P:anatomical structure morphogenesis; P:cellular component organization; P:cell differentiation; P:multicellular organismal development; P:cellular process; F:nucleotide binding; F:protein binding; F:kinase activity; C:plasma membrane; F:hydrolase activity; ; C:cell	EC:2.7.11.17	IPR000719; IPR002290; IPR008271; IPR011009; IPR011992; IPR017441; IPR018249; IPR020635; G3DSA:1.10.510.10 (GENE3D), G3DSA:3.30.200.20 (GENE3D), PTHR24349 (PANTHER), PTHR24349:SF23 (PANTHER), SSF47473 (SUPERFAMILY)	x	x	x	x	x	-3.79372	x	x	x	x
MDP0000047589	MDP0000047589	ATGGCAATGCATGAGTTAGGCTCTTTGCTCTTGTGTGTCTTGCTACTCAATGGCTTTGCATTGACAAACACCAAAGCTGCTAACCCAGATCGACCCATTGTCTGTAACTCACTTGACAGGACCAAGTTTGATGCTCTAAAACCAGGGTTCGTCTTTGGTGCAGCTTCAGCAGCTTACCAGGCCAAAGGTGCATGGAACGAAGATGGTAGAGGACCAAGCATATGGGACACCTTCACCCACAACCATCCAGAAAAAATCACTGATCGCAGCAATGGAGATGTCGCCATTGATCAATACCACCTCTATAAGAAAGATGTAGCAATTATGAAGGATATGAAGTTGGATGCTTATAGGTTCTCTATCTCATGGCCCAGATTGTTACCAAATGGCACGCTAAGT…	prunasin hydrolase	1554	20	0	0.8415	3	F:hydrolase activity; P:carbohydrate metabolic process; F:binding	EC:3.2.1.118; EC:3.2.1.117	IPR001360; IPR013781; IPR017853; SignalP-NN(euk) (SIGNALP)	-67.3606	-14.8056	x	x	-65.5583	-33.1548	x	x	x	x
MDP0000050082	MDP0000050082	ATGGCGCTGGTAATGCACCGAGACTCGCCGGGAAGCAGCAGCGGCGGGAGGCAGCAGATGGATTCGAGCAAGTACGTTCGGTACACGCCGGAGCAGGTGGAGGCGTTGGAGAGAGTCTACTCAGAGTGCCCAAAGCCCAGCTCCCTGAGAAGGCAGCAGCTCATCAGAGAGTGCCCCATTCTCTCCAACATTGAGCCTAAACAGATCAAAGTCTGGTTCCAGAACCGCAGATGCCGAGAGAAGCAGCGGAAGGAATCTTCTCGACTCCAGACAGTGAACAGAAAGCTGACTGCGATGAACAAGCTGTTAATGGAAGAAAATGACCGCTTACAGAAGCAAGTTTCTCATTTGGTTTATGAGAATGGATTTATGAAGCAGCAACTGCATACCGCATCAGGA…	homeobox-leucine zipper protein hox32-like	2553	20	0	0.895	10	P:anatomical structure morphogenesis; P:multicellular organismal development; ; P:reproduction; P:post-embryonic development; P:embryo development; F:DNA binding; F:sequence-specific DNA binding transcription factor activity; P:flower development; C:nucleoplasm	-	IPR001356; IPR002913; IPR009057; IPR013978; IPR023393; PTHR24326 (PANTHER), PTHR24326:SF63 (PANTHER), SSF55961 (SUPERFAMILY)	-11.6121	-6.84917	x	x	x	-33.0955	x	x	x	x
MDP0000050524	MDP0000050524	ATGGAGGAGTCTTGGCTGTGCCAGTGGAGCGTCATTAGATCTCTCCTCGCAATTCTTCAGTGGTGGGGTTTTAATGTCACCGTAATTGTCATGAACAAGTGGATCTTTCAGAAACTGGATTTTAAGTTTCCCCTAACGGTGTCATGCATTCATTTCATATGCTCGGCCATTGGAGCATACATCGTAATCAAGGTTTTGAAACTTAAACCACTAATAACAGTTGACCCTGAAGATCGCTGGAGAAGAATATTTCCCATGTCATTTGTGTTCTGTATTAACATAGTGTTGGGCAATGTGAGCTTACGTTACATTCCAGTTTCCTTTATGCAGACCATAAAGTCGTTCACTCCTGCAACAACAGTTGTTTTGCAGTGGCTGGTATGGAGAAAGTACTTTGAT…	udp-galactose transporter 1-like	1005	20	0	0.9265	4	C:Golgi apparatus; F:transporter activity; P:transport; C:membrane	-	IPR000620; IPR004853; PTHR11132 (PANTHER), PTHR11132:SF14 (PANTHER), SignalP-NN(euk) (SIGNALP), tmhmm (TMHMM), SSF103481 (SUPERFAMILY)	-2.54743	x	x	x	-2.10924	x	x	x	x	x
MDP0000051653	MDP0000051653	ATGGAGGAGACACGAGATGATAGAGGGCTAGCAGAGCAAGGGCCTCCAAATGCATCATGGTGGCCTTCAGATTTCGTGGACAAATTTGGATCTGTTTCTTTGGGATCCCAAGAAGAATCACTGAGTAATACTGAATCACCTASAAGTTCGGACCAATATGTGTTGTCATCTCAGAAGGCATCACAAGTATTATGGCAAACTGGAATGCTCTTAGAACCGATTCCCAATGGTTTCTATTCTGTCATTCCGGAGAAAAGGCTCAAGGAGATCTTTGATGATATTCCTACTCTTGATGAGCTTCATGCTCTTGAAGCAGAGGGTTTGAGAGCCGATGTCATTCTTGTAGATACTACAAAAGACAAAAAGGTGTCCATGCTGAAGCAACTGATTGTGACTCTG…	mitogen activated protein kinase kinase kinase-like protein	2439	20	0	0.8265	4	F:kinase activity; P:cellular protein modification process; F:nucleotide binding;	EC:2.7.10.2; EC:2.7.11.0	IPR000719; IPR001245; IPR002290; IPR008271; IPR011009; IPR017441; IPR020635; G3DSA:1.10.510.10 (GENE3D), G3DSA:3.30.200.20 (GENE3D), PTHR23257 (PANTHER), PTHR23257:SF172 (PANTHER), PF14381 (PFAM)	x	x	x	x	x	-6.9293	x	x	x	x
MDP0000051968	MDP0000051968	ATGGCTCGGTTGGTTCTGCCATGCAAGAGTTCTGCTTTAGTGAGGACAAGTATTTTGGGTTTGATCTCATCTACTCCTTGTACCAGTCGTGTTAGATTGTTGGGGAATTCAGCTAAAAGGCTTACCAGATACAGGCGCTTCCTTACATCGGAGGTCTGTGCATATTTGTCCACTTTTTCATCAGTTGCATTTCAGGACAAACAAGGGAGCAGGAGGCTAATCTGTTCAGTTGCCACAGAAAGCTTGCCAGATCAAGTTGACGAATCCAAAATGGCTGCACCAAAGGAAATATTTTTGAAGGATTACAAAATGCCTGACTACTACTTTGACTCGGTGGATTTGAATTTTTCGCTGGGTGAGGAGAAAACAATTGTTAGTTCAAAAATATCTGTCTTCCCC…	peptidase m1 family protein	2952	20	0	0.884	11	C:plastid; C:vacuole; P:biological_process; C:cytoplasm; C:plasma membrane; F:hydrolase activity; P:protein metabolic process; P:catabolic process; F:binding; C:extracellular region; C:mitochondrion	EC:3.4.11.0	IPR001930; IPR012779; IPR014782; IPR024601; SignalP-NN(euk) (SIGNALP), SSF55486 (SUPERFAMILY), SSF63737 (SUPERFAMILY)	-1.99263	1.30176	x	x	x	x	x	x	x	x
MDP0000052269	MDP0000052269	ATGAGGAAGACCATGGCGGTGGGAGTACACTGCATCGTCGCCTTGCTAATTCTTTCCGGTGCGGATCTAGTCAGGTCCGACGGGTCGGATCATCGGTACAAGGAAGGAGATTTTGTCCCTCTGTATGCCAACAAGGTCGGCCCGTTTCACAACCCCAGTGAAACGTACCGATACTTTGATCTCCCATTCTGCTCACGAGATGCGGTGAAAGAGAAAAGGGAAGCTCTTGGTGAAGTATTGAATGGAGATCGTTTAGTCAGTGCCCCTTACAAACTTGAGTTCCTAAGGCATAAAGATACCGAAGTAGCTTGCAAGAAAWCACTCACAAAGGAAGAAGTAGCCCGGTTCAGATCTGCTGTCAACAAGGACTATTACTTCCAGATGTATTATGATGACTTG…	endomembrane protein 70	1779	20	0	0.921	6	C:membrane; C:vacuole; C:cytoplasm; C:cell wall; C:Golgi apparatus; P:transport	-	IPR004240; PTHR10766:SF14 (PANTHER), SignalP-NN(euk) (SIGNALP), tmhmm (TMHMM)	x	-2.36274	x	x	-2.39717	-2.3075	x	x	x	x
MDP0000052605	MDP0000052605	ATGGAMAAGTACGAGCTTGTTAAGGATATTGGATCTGGGAATTTTGGGGTGGCCAGGCTTATGAGGAACAAAGAGACCAAAGAGCTCGTYGCCATGAAATACATCGAACGCGGCCAAAAGATTGATGAGAATGTGGCAAGGGAAATCATAAACCATCGATCGCTTCGCCACCCAAACATCATTCGGTTCAAGGAGGTAGTTTTGACTCCTACACATCTTGCTATTGTTATGGAGTATGCGGCTGGTGGAGAGCTCTTTGAGAGGATTTGCAATGCAGGAAGGTTCAGTGAAGATGAGGCTAGATATTTTTTTCAGCAGCTTATCTCGGGAGTTAGCTACTGTCATTCTCTGCAAATATGCCACCGAGATTTGAAGCTGGAAAATACCTTGCTGGATGGC…	serine threonine protein kinase	1008	20	0	0.96	4	F:nucleotide binding; P:cellular protein modification process; F:kinase activity;	EC:2.7.11.0	IPR000719; IPR002290; IPR008271; IPR011009; IPR017441; IPR020635; G3DSA:1.10.510.10 (GENE3D), G3DSA:3.30.200.20 (GENE3D), PTHR24343 (PANTHER), PTHR24343:SF55 (PANTHER)	x	x	x	x	x	-2.26574	x	x	x	x
MDP0000052687	MDP0000052687	ATGGCGGCTCCGAGAAATCTGGCGGGGGACGCCGGGAGGCTGCCTATGGACGAGGAGAATGCCAAGGAGGACGATTGGTCCACCGGCAAGAGGCCCAAGTCCGATAGGTTTCCGCTGTCGCGGTGGGAATTCGCAGCGGCTCTCGGCGTTTTCTTGGTCTTCTCTACCGGTCTCTGCTGCGTCTACTTGACCATGCCTGCCGCCGAGTACGGTAAACTCAAGCTGCCGCGCTCCGTCGCCGATCTTCGCTTTCTCAAAGACAATCTGGCAACATATGCCAATGATTATCCAGCACAATTTATTCTGGGTTACTGCTCTACTTACATCTTCATGCAGACTTTTATGATTCCTGGGACAATTTTTATGTCATTGCTAGCTGGAGCTCTTTTTGGCGTAATC…	snare associated golgi protein family	828	20	3.6306e-162	0.8605	2	C:membrane; C:endoplasmic reticulum	-	IPR015414; PTHR12677 (PANTHER), tmhmm (TMHMM)	-2.29309	x	x	x	x	x	x	x	x	x
MDP0000056935	MDP0000056935	ATGGAAGTGAAGGCACGAGCTCCTGGAAAAATTATACTCTCGGGGGAACATGCTGTTGTTCATGGATCGACGGCGGTGGCTTCCTCCATTGACCTTTACACCTACGTCTCTCTTCGCTTTCCCACTCCCTCTGATAGTGATGATGCACTAAGACTCCAGCTCAAGGAAGTTGGATTAGAGTTTTCATGGCCTATTGGTAGATTAAAAGCAGTCCTATCAGAATTAGATATTCCCAACTCATCAGTGCCAACCTCATGTTCACTGGAGTCGACTAAATCACTTGCTGCTTTAGTTGATGAACTGAAGATTCCAGAGGCAAAAATTGGACTTGGTGCTGGAGTGTTGGCTTTTCTTTGGCTRTATTCATCTATCCAAGGATTTAAGCCTGCTACTGTTGTT…	mevalonate kinase	1161	20	0	0.8355	7	C:cytoplasm; P:metabolic process; P:cellular process; P:biosynthetic process; P:lipid metabolic process; F:kinase activity; F:nucleotide binding	EC:2.7.1.36	IPR006203; IPR006204; IPR006205; IPR006206; IPR013750; IPR014721; IPR020568; G3DSA:3.30.70.890 (GENE3D), PTHR10457 (PANTHER), SSF55060 (SUPERFAMILY)	x	-2.75999	x	x	x	-3.46125	x	x	x	x
MDP0000058337	MDP0000058337	ATGAAGCAACCAAYGAAACTCGTCTTCATCCCCTMTGCCGGCACCGGCCACCTCATCTCCGCYGTGGAGATGGCAAAGCTCCTTGTCTCTCGAGACGAGAAACTCTTCATCACAGTCCTCATCATGAAGCTCCCCTTCGAATCCAAGGGTACAGAGGCCTACATATCCTCCCTCSAATCCTCTCCCGTGTTGTCACGTGTCAACTTCATCACCCTCCCACAGGCCGCCTCCGACATCGACACGCGCAAAAGTCCCAACGCCTTCCGCAGCMAATTCRTCGAGAGCCACAAACCCTACGTCAAAGATGCTGTCTCCAAACTCGCCGAGTCAGAGTCCGAGTCGACTCGGGTTGCCGGGTTTGTCATCGACATGKTTTGCACGACAATGRTCGACGTGGCC…	udp-glucose flavonoid 3-o-glucosyltransferase 6-like	1443	20	0	0.7195	1	F:transferase activity	EC:2.4.1.0	IPR002213; G3DSA:3.40.50.2000 (GENE3D), PTHR11926:SF15 (PANTHER), SSF53756 (SUPERFAMILY)	x	x	x	x	15.0551	45.9047	x	x	x	x
MDP0000060753	MDP0000060753	ATGGTGAGAGGGAAGATTGAGATTAAAAGAATTGAGAATGACACCAGCCGGCAAGTGACCTTCTCGAAACGTCGAAACGGGTTGTTAAAGAAAGCTTTTGAGCTTTCGGTCCTTTGCGATGCTGAAGTTGCAGTCATCATCTTCTCTCAGAAAGGCAGGATCAATGAGTTCTCCAGCTCTGACATGCACCAGACTATAGAACGATTCCACAAACATGTAAACGGAGGGGAAATCAACATGGTTGAAGTGGAACAATGTATGCAGCGCTTGAAGCATGAATCAGCTATTATGGCCAAAAAGATAGAGATCCTCGAAGCTTCTCAACGGAAGCATTCGGGAAATGGTTTGGATTTTTGCTCTGTTGAAGAACTCCAAGAGATCAGTAGCCAGCTGGGACGA…	mads-box protein	591	20	2.08754e-97	0.772	5	F:sequence-specific DNA binding transcription factor activity; F:DNA binding; F:catalytic activity; ; C:nucleoplasm	-	IPR002100; IPR002487; PTHR11945 (PANTHER), PTHR11945:SF19 (PANTHER)	x	1.98339	x	x	x	x	x	x	x	x
MDP0000060858	MDP0000060858	ATGGATTTGGACCAGTGGATCTCAAAGGTGAAGGAAGGACAGCATCTTCTGGAGGACGAGCTTCAACTCCTATGCGAATACGTAAAAGAGATTCTTATTGAGGAGTCCAATGTGCAACCTGTAAACAGTCCGGTCACTGTTTGTGGCGATATTCATGGCCAATTCCACGACCTAATGAAACTTTTCCAGACTGGARGCCATGTACCAGAGACAAATTACATATTTATGGGCGATTTTGTTGATCGAGGATACAATAGCCTTGAAGTTTTCACTATCCTTTTGCTTCTTAAGGCGAGATATCCAGCTAATATTACCCTTTTGCGTGGTAATCATGAGAGCAGGCAACTTACCCAGGTATATGGCTTTTATGACGAATGCCAGAGGAAGTATGGAAATGCT…	phosphoprotein phosphatase	909	20	0	0.983	14	P:cellular protein modification process; P:flower development; F:kinase activity; F:binding; F:hydrolase activity; C:intracellular; C:cytoplasm; C:nucleus; P:reproduction; P:post-embryonic development; P:embryo development; ; P:metabolic process; P:cellular process	EC:2.7.11.0	IPR004843; IPR006186; G3DSA:3.60.21.10 (GENE3D), PTHR11668 (PANTHER), PTHR11668:SF24 (PANTHER), SSF56300 (SUPERFAMILY)	-1.98975	x	x	x	-1.69925	x	x	x	x	x
MDP0000061368	MDP0000061368	ATGGAGGTGGGGCAGATGCAGAGACAGTGGGTTGACTACACAAAATCCTTGTTCCTGGAGGGGTTTCTGGATGGTCAGTTTTTGCAGCTCCAACAGCTGCAGGATGAGAGCAACCCAGATTTTGTTGTTGAAGTGGTGTCTCTTTTCTTTGAAGATTCTGAGAAGCTTCTCAATGATCTCACCAGAGCTCTAGAACAACCAACTGTAGACTTCAAAAGGGTTGATGCCCACGTTCACCAGTTCAAGGGTAGTAGCTCCAGTATTGGTGCTCAGAGAGTTAAAAATGCCTGCATTGCTTTCCGCAATTTCTGCGAGGAAAAGAACACTGAAGGGTGTGTTAGATGTGTTCAACAAGTAAAGCATGAGTACTACCTCGTGAAGAGCAAGCTTGAAACTCTC…	histidine phosphotransfer protein	453	20	1.68892e-69	0.888	4	F:signal transducer activity; P:metabolic process; F:catalytic activity; P:signal transduction	EC:1.3.1.74	IPR008207	-4.32409	x	x	x	-4.67877	-4.64983	x	x	x	x
MDP0000062066	MDP0000062066	ATGGCGAGATTTTCGATACCCTTAACGGGGTTTCTACTCTTATGCTGCTGCTTACTATCAGCTCYGAGACTGACAGAAGCTGACTACTTCAAATACAAAGACCCAAAGCAGCCATTGAATGCTAGAATCCGAGACCTCATGAAGCAAATGACTCTTGCCGAAAAGATTGGCCAAATGACGCAGATCGAGCGCACAGTGGCGACCCCTGATGTCATGACCAAGTACTTCATTGGGAGTGTGCTTAGTGGYGGTGGGAGTGTACCAGCCCCAAAAGCTTCAGCTGAGACGTGGATCAATCTGGTGAATGGCCTCCAAAAGGGATCTCTATCTACACGTCTCGGGATTCCCATGATCTATGGGATTGATGCGGTTCACGGCCACAACAATGTCTACAATGCT…	hydrolyzing o-glycosyl	1920	20	0	0.876	2	P:carbohydrate metabolic process; F:hydrolase activity	EC:3.2.1.21	IPR001764; IPR002772; IPR017853; PTHR30620 (PANTHER), PTHR30620:SF0 (PANTHER), SignalP-NN(euk) (SIGNALP)	x	x	x	x	-25.7708	-32.8499	x	x	x	x
MDP0000062070	MDP0000062070	TGGGACCAGTGGGTCGAAGAGGCTCTTCACAAGCTTGATCGTCTGCAGCTTCTTCGTTCTCTCAGACCCATTTACCTCCATAATGGACCAACCCAAGAAGCCCAGAAATCTGCCGAAGATGAATTCAATGTGTTCGATGAAATGCAGACATGGGACCGCTCGTCTGTGGAGGTTCACATTCCCGAACCCACATTCGAAAAATGGCTCCATGACATTCCCAGTTCCGGTACATTTTTAGGAGATGAGGAAGGTACCCAGAAGTTTAAAAAGCTGCTACTTTTCTCTGGAAATGACTATTTAGGCTTGAGTTCACATCCTACTATTGGAAAAGCTGCTGCTAAGGCAGCGCTAGAACACGGAATGGGCCCGAGGGGTTCTGCTTTAATTTGTGGATACACT…	8-amino-7-oxononanoate synthase	1389	20	0	0.7725	5	F:transferase activity; F:binding; C:cytosol; P:biosynthetic process; P:cellular process	EC:2.3.1.47; EC:2.6.1.0	IPR004839; IPR015421; IPR015422; IPR015424; PTHR13693 (PANTHER), PTHR13693:SF10 (PANTHER)	x	-7.08665	x	x	x	x	x	x	x	x
MDP0000064909	MDP0000064909	ATGGAGGTTTTGTGTTTGTTTTATGTTCTTCTTGTTGGGTTTCTATCCAAGTCTCATCTTGTGGCTGCTCAGCTTCATGATCAAGCTACATTGCTCGCCATTACCGAAGAGCTCGGAGTACTCGGATGGGGTGGCAACGGCTCAGATTACTGCTCTTGGCCCGGCATTGGCTGCGGTTTGAATCATTCCATGGTGGAAAAGCTTGATCTTTCGCACCAGAACCTCCGAGGTAATGTGACTCTTGTTTCTGAGCTCAAGGCTTTGAAGAGGCTTGACTTGTCGTACAATGATTTCCATGGACCAATTCCTTCAGCTTTTGGGAATTTGTCACAGCTTGAGTTTCTTGATTTGGCTTTGAATAAGTTTGGAGGTTCAATTCCGCCTGAACTCGGTAATCTC…	leucine-rich repeat receptor-like tyrosine-protein kinase at2g41820-like	2679	20	0	0.781	10	C:cytoplasm; C:plasma membrane; F:kinase activity; P:cellular protein modification process; F:nucleotide binding; C:membrane; P:signal transduction; P:metabolic process; F:catalytic activity;	EC:2.7.10.0; EC:2.7.11.0; EC:1.3.1.74	IPR000719; IPR001611; IPR002290; IPR003591; IPR008266; IPR011009; IPR020635; G3DSA:1.10.510.10 (GENE3D), G3DSA:3.30.200.20 (GENE3D), G3DSA:3.80.10.10 (GENE3D), PTHR24420 (PANTHER), PTHR24420:SF218 (PANTHER), PF13516 (PFAM), PF13855 (PFAM), SignalP-NN(euk) (SIGNALP), tmhmm (TMHMM), SSF52058 (SUPERFAMILY)	-28.3626	-19.23	x	x	x	-13.7991	x	x	x	x
MDP0000065895	MDP0000065895	ATGGTGGTGAAGGTGTACGGCCCTTTCTATGCTTCGCCGAAGCGTGTGCTGGTGTGCCTTGTTGAGAAGGAGATTGAATTTGAGACCAGCCCCATTGATCTCTTCAAGGGTGAACATAAATCTCCGGAATTTCTCAAATTACAGCCCTTTGGACAARTTCCTGTTATCCAAGATGGGGATTATACTTTGTATGAATCGCGCGCAATCATAAGGTACTACGCTGAAAAATACAAATCCCAGGGGACCGATTTACTTGGAAAGACGATTGAGGAAAGAGGTCTTGTGGAACAGTGGCTAGAGGTTGAAGCAAGCAACTATCACCCGCCACTCGACAACTTGGTCATGCACATTTTGTTTGCCTCGGCATTGGGATTTCCTTCAGACCCGAAGATCATCCAG…	glutathione s-transferase	639	20	4.24995e-146	0.8845	2	F:transferase activity;	EC:2.5.1.18	IPR004045; IPR004046; IPR010987; IPR012336; IPR017933; PTHR11260 (PANTHER), PTHR11260:SF38 (PANTHER)	2.2592	2.47941	x	x	2.11148	3.00413	x	x	x	x
MDP0000069202	MDP0000069202	ATGCCTACCTCTGCTGCCCTTGATGTTGTAGCCAAACATCTAAATTTAAAATTCTTTGAGGTAGTACCCACKGGCTGGAAATTTTTTGGTAATTTAATGGATGCTGGATTATGTTCAGTTTGTGGGGAAGAAAGTTTTGGAACAGGTTCCGATCATATCCGTGAGAAAGATGGTATCTGGGCAGTTTTAGCWTGGTTATCCATACTTGCTTACAAAAATAAGGAAAATCTTGGTGGGGAGAAGCTTGTCAGTGTTGAGGACATAGTTCGTAAGCATTGGGCTACCTTTGGTCGCCATTATTATACTCGATACGACTATGAGAATGTGGATGCAGGTAAAGCAAAGGAACTCATGGCTTCTTTGGTGAAATTGCAATCTGACCTTTCTGAAGTCAATAAG…	cytosolic phosphoglucomutase	717	20	4.32785e-153	0.929	16	P:biological_process; C:plasma membrane; F:protein binding; C:cytosol; F:binding; F:catalytic activity; C:plastid; C:nucleus; P:multicellular organismal development; P:carbohydrate metabolic process; P:cellular process; P:biosynthetic process; P:generation of precursor metabolites and energy; P:catabolic process; P:nucleobase-containing compound metabolic process; P:secondary metabolic process	EC:5.4.2.2	IPR005843; IPR005846; IPR016055; G3DSA:3.30.310.50 (GENE3D), PTHR22573 (PANTHER), PTHR22573:SF5 (PANTHER), SSF55957 (SUPERFAMILY)	x	x	x	x	x	-6.12533	x	x	x	x
MDP0000069231	MDP0000069231	ATGGAGAGCTTGATAGGGCTGGTGAATCGCATCCAGAGGGCGTGTACTGTGCTCGGTGACTACGGAGGCGGCGATAGTGCTTTTTCCTTGTGGGAAGCTCTGCCCTCTGTCGCCGTCGTCGGCGGCCAGAGTTCCGGGAAGTCTTCGGTTTTGGAGAGCATTGTTGGACGTGACTTTCTTCCCAGAGGATCTGGGATTGTGACGAGGCGACCTTTGGTGTTGCAGCTCCACAAGACAGATGAAGGAACCCAGGAGTACGCTGAGTTCCTTCACCTKTCCAAGAGAAGGTTCACTGATTTTGCCTTGGTTCGAAAGGAAATTCAGGACGAAACTGATAGAGTAACAGGAAAGTCAAAGCAGATATCTCCTGTTCCTATCCATCTCAGCATCTACTCCCCG…	dynamin-related protein 1e	1872	20	0	0.9155	13	P:transport; P:cellular process; C:mitochondrion; C:membrane; C:vacuole; P:nucleobase-containing compound metabolic process; P:catabolic process; F:hydrolase activity; P:biological_process; P:response to stress; P:response to biotic stimulus; F:nucleotide binding; C:plasma membrane	-	IPR000375; IPR001401; IPR003130; IPR019762; IPR020850; IPR022812; G3DSA:3.40.50.300 (GENE3D), PTHR11566 (PANTHER), PTHR11566:SF12 (PANTHER), SSF52540 (SUPERFAMILY)	x	x	x	x	x	-2.69312	x	x	x	x
MDP0000069348	MDP0000069348	ATGGCTTCTATGCCTGGAATTCTTACTGATTGGCCATGGAAACCACTTGGAAGCTTTAAGGCACTTTCTTACCTGATTATTATTTACCTCATCATGGCTCCTTGGGTCATTCACAGCACAATGTTGTTCATGATGAATGATGGAAAAGATAGAGATATAGCTTACATCCTCATATTTCCACTTATGCTTTGGAGGATGATCCACAACCAGATATGGATCACTCTTTCTCGATATCGAACAGCCAAAGGCAATGGTCGAATTCTTGACAAGGGTCTTGAATTCGATCAGGTTGACAGAGAAAGAAACTGGGATGACCAAATATTGTTCAATGGTACCCTAATGTACCTCTCCAACCGATTGTTCTCTGGGGCTCAAAATGTACCACTTTGGAGGACAGAC…	protein wax2-like	1920	20	0	0.781	12	P:biosynthetic process; P:cellular process; P:lipid metabolic process; P:multicellular organismal development; P:metabolic process; P:response to stress; P:response to abiotic stimulus; C:membrane; P:response to biotic stimulus; P:catabolic process; F:catalytic activity; F:binding	-	IPR006694; IPR021940; PTHR11863 (PANTHER), PTHR11863:SF1 (PANTHER), SignalP-NN(euk) (SIGNALP), tmhmm (TMHMM)	x	x	x	x	-62.8442	x	x	x	x	x
MDP0000070106	MDP0000070106	ATGGCTCAGGCAGTCGAAGAATGGTACAAGCAGATGCCTGTGATCACCCGCTCTTACCTCACCGCAGCTGTTGTCACCAACATCGGTTGCTCCCTCGACATAATCTCTCCTCACAATCTGTACTTGAACCCTAATCTAGTGGTCAAGCAGTATCAGTTCTGGCGCCTCGTTACTAATTTTCTTTACTTCCGGAAAATGGACTTGGATTTCATGTTCCACATGTTCTTTCTTGCTCGGTACTGCAAGCTTCTCGAAGAGAACTCTTTCCGAGGACGGACTGCTGATTTCTTTTACATGCTCTTATTTGGTGCCGCTGTGTTGACTGGGATAGTTCTGGTTGGAGGGATGATACCTCAATTGTCTGCKTCGTTTGCAAAGATTATATTCCTCAGCAACTCG…	derlin-	732	20	2.49117e-156	0.9345	5	C:membrane; C:endoplasmic reticulum; P:response to stress; P:protein metabolic process; P:catabolic process	-	IPR007599; PTHR11009:SF0 (PANTHER), tmhmm (TMHMM), SSF144091 (SUPERFAMILY)	x	-1.68859	x	x	x	x	x	x	x	1.79515
MDP0000072936	MDP0000072936	ATGGCAAGCTCTCAGTGCTGCTCAAACCCTCCGACCCTGAACCCCTCCAGCGGCACCGGCCATGTCGAAAACCTCGGCGGTCTCGACTCCTATGTCACTGGCTCGCCTCACTCCAACCTTGCCGTTCTCCTCGTCTCTGACATTCATGGATTTGAAGCTCCAAAATTGAGGAAGCTTGCTGACAAAGTAGCAGCTGCTGGGTTCTTCGTTGTGGTCCCCGACTTCTTTRACAAAGACCCTTATGCACCTGACGATGCCAATAGACCATTTGATGTTTGGAAAATTGATCATCATCCGGACAAAACAATCGAAGATGCAAAACTGGTAATTGAAGCTTTAAAAAGTMAAGGTGTTTCTGCAATTGGTGCTGTAGGCTTCTGTTGGGGCGGCAAGGGTGTC…	dienelactone hydrolase family protein	714	20	2.34754e-97	0.794	7	P:response to stress; P:response to abiotic stimulus; C:cytoplasm; F:hydrolase activity; C:extracellular region; C:nucleus; C:plasma membrane	-	IPR002925; G3DSA:3.40.50.1820 (GENE3D), PTHR17630 (PANTHER), PTHR17630:SF19 (PANTHER), SSF53474 (SUPERFAMILY)	-7.89213	-6.13712	x	x	-5.1292	-5.02744	x	x	x	x
MDP0000073670	MDP0000073670	AAATCTTCATCTGTTAGCTCACTTCCACTCATCTTGGACATAGACGACTTTAAGGGGGAGTTTTCTTTTGATGCATTGTTCGGTAACCTTGTAAATGAGCTGCTTCCTTCTTTTCAAGAAGAAGAAACAGACTCGTCTGAAGGTCATAGCAACCTCAGTGGGAATGATTCTTTACAAAATGGACATATGCGAGTACCATCAGATGCAGCAAAATTTGCGCAAGGACTTTCAGACCCYTTATTTCCAGAAGTAGATAAGATATTATCTCTGTTCAAGGATTCTTGTAAAGAGTTGGTTGATCTCCAGAAACAGATTGATGGAAGACTCTACAATCTTAAGAAGGAGGTTTCTGTACAAGATTCTAAGCACCGMMAGACACTTGTTGAGCTTGAAAAAGGA…	exocyst complex component 5	2472	20	0	0.8975	4	C:cytoplasm; P:transport; P:cellular process; C:plasma membrane	-	IPR009976	x	-2.59374	x	x	-3.01331	-3.74423	x	x	x	x
MDP0000073810	MDP0000073810	ATGGCTAACAGGAATCTGGAGAAGATGGCGTCCATTGACGCGCAGCTTCGGCTTCTGGTTCCGGCCAAAGTGAGCGAGGATGACAAGCTGGTGGAATACGATGCTTTGCTTCTGGATCGGTTTCTGGATATTCTTCAAGATTTACATGGGGAGGATCTCAGGGAAACGGTTCAAGCATGTTATGAGCTTTCTGCTGAGTATGAAGGAAAGCATGACCCGAAAAAGCTGTCAGAGCTTGGAAATGTATTAACAAGTTTGGACCCAGGTGATTCTATTGTTATTGCAAAATCCTTCGCCCACATGCTTAGCTTGGCCAACTTGGCTGAGGAGGTCCAGATTGCTTACCGCAGACGACAAAAGCTCAAAAAGGGTGACTTTGCTGATGAAAATTCTGCAACG…	phosphoenolpyruvate carboxylase	2898	20	0	0.9545	10	C:cytoplasm; P:metabolic process; P:cellular process; F:binding; P:photosynthesis; F:catalytic activity; P:biosynthetic process; P:carbohydrate metabolic process; P:generation of precursor metabolites and energy; P:catabolic process	EC:4.1.1.31; EC:1.3.1.74	IPR015813; IPR018129; IPR021135; PTHR30523 (PANTHER)	x	-3.00947	x	x	-4.21106	-3.57408	x	x	x	x
MDP0000073873	MDP0000073873	GTTCTGACTGTGTTGTTGGGGTGTGAGTGGTTGTTGCTGCTGGGTGCAGTGGAGGGATACCCAGCAGAGGATCTGGTAGTGAGTCTGCCTGGTCAGCCAAGTGTTGGGTTCAAACAGTATGCTGGGTCTGTTGATGTGGATGTGAAAGCTGGGAGGAGTTTGTTTTACTACTTCGTTGAAGCAGATAAGCAGCCTGACAAGAAGCCCCTCACTCTTTGGCTCAATGGAGGTCCGGGGTGTTCTTCCATCGGCGGAGGTGCCTTTACGGAGTTGGGTCCATTTTATCCAACAGGTGATGGTAGAGGCCTCCGAAGAAATAAAATGTCATGGAACAGAGCATCAAATCTCCTTTTTGTTGAGTCTCCTGCTGGAGTAGGATGGTCATACTCGAATACTAGT…	serine carboxypeptidase-like 42	1398	20	0	0.871	4	F:hydrolase activity; C:cell wall; P:protein metabolic process; P:catabolic process	EC:3.4.16.0	IPR001563; IPR018202; G3DSA:3.40.50.1820 (GENE3D), PTHR11802:SF8 (PANTHER), SignalP-NN(euk) (SIGNALP), SSF53474 (SUPERFAMILY)	x	x	x	x	x	-6.36377	x	x	x	x
MDP0000074417	MDP0000074417	ATGCAGTCCCTCCAATCCTCCACTCTCCGGCCTGCTCCACTAGACCCGATTCGGAAACGGACCCCCCATTTCCCTAGTGTCACTACCAAAACCGCCACATCCTCCGGGCGAATCTCATTCATCTCCGCCTCTTCCGCCCCTGCCGTGTCCGCCCCTAAACGTGAGACGGACCCGAAGAAGCGAGTCGTCATTACCGGAATGGGCCTCGTCTCCGTCTTCGGCAACGACGTCAATACTTTCTACGACAAGCTCCTCGCCGGGGAGAGCGGCGTCRGGCCGCTCGACCGGTTTGATGCGTCTAAGTTTTCGACCCGGTTCGGGGGCCAGATCCGCGGTTTCTCATCGGAGGGCTACATTGATGGGAAGAACGATCGACGGCTYGACGATTGCCTTCGGTAC…	beta-ketoacyl-acp synthase i	1440	20	0	0.8725	5	F:transferase activity; P:biosynthetic process; P:cellular process; P:lipid metabolic process; C:cytoplasm	EC:2.3.1.41	IPR014030; IPR014031; IPR016038; IPR016039; IPR017568; IPR018201; IPR020841	x	-5.12526	x	x	-7.53281	x	x	x	x	x
MDP0000076511	MDP0000076511	ATGGGAGTGAAACAAGCGTTAAAGAGCCTGGATGCGTTTCCTCGGGCGGAGGAGCACTTGCTGCAGAAAACACAATCGGGGGCACTCGTTTCTGTTGTTGGGCTGCTTATAATGGCGACATTGTTTGTGCACGAGCTGAGATATTATCTCACTACATATACCGTCCATCAGATGTCTGCAGACTTGAAGCGCGGAGAGACTCTTCCGATTCACATAAATATGACATTTCCAGCTTTACCTTGTGATGTCTTGAGTGTTGATGCAATCGATATGTCAGGCAAGCATGAAGTAGATCTTGACACAAACATATGGAAACTTCGCCTGAACAGTCATGGACACATCATCGGCACTGAATATGTGTCTGACCTTGTGGAAAAGGAGCATTCTCACAAGCACGAA…	protein	1059	20	0	0.871	2	F:molecular_function; P:biological_process	0	IPR012936; PTHR10984 (PANTHER), PTHR10984:SF25 (PANTHER), PF13850 (PFAM), SignalP-NN(euk) (SIGNALP), tmhmm (TMHMM)	x	x	x	x	-2.67749	-2.20308	x	x	x	x
MDP0000077460	MDP0000077460	ATGAGTGGAGAAACAATGGTGGTGTGTGTAACAGGAGCCTCCGGTTACATAGCATCATGGTTGGTGAAGCTCTTATTACAAAGGGGTTATACTGTCAAAGCCACTGTTCGCGACCCAAGTGATCCAAAGAAAACAGAACACTTGCTGTCACTAGATGGAGCAAAAGAAAGGCTTCATTTGTTCAAAGCAGATTTATTAGAAGAAGGATCTTTTGACACCGCAGTTGATGGATGTCAAGGCGTTTTTCATACAGYGTCTCCTGTTCAGTTTTCAGCCACTGACCCACAGGCAGAAATAGTTGAGCCCGCTGTGAAGGGAACACTTAATGTTCKAAAATCATGYRCRAAATTTACTACYGTCAAGAGAGTGGTYTTAACATCTTCTATGGCTTCAGTAATT…	bifunctional dihydroflavonol 4-reductase flavanone 4-reductase	966	20	3.14331e-161	0.801	7	F:binding; P:metabolic process; F:catalytic activity; C:plasma membrane; P:biosynthetic process; ; P:secondary metabolic process	EC:1.1.1.219; EC:1.1.1.1	IPR001509; IPR016040; PTHR10366 (PANTHER), PTHR10366:SF9 (PANTHER), SSF51735 (SUPERFAMILY)	x	4.519	x	x	x	x	x	x	x	x
MDP0000077736	MDP0000077736	ATGGCCCTGGAGATGGAATCCATGGCCGCCGGGATCGGCGTCTCGGTCTCGGTGCTCCGTTTCCTCCTCTGCTTCGTCGCCACCATCCCCGTCAGTTTCATCTGGCGACTCGTCCCCAGTCCACCCGCCAAGCACCTCTACGCCGCCGCTTCCGGCGCTCTCCTCTCTTACCTCTCCTTCGGATTCTCTTCCAACCTCCATTTCTTAGTCCCAATGCTCCTCGGCTATGCTTCCATGGTCTTCGCCCGAAACCATTGCGGAATCATTACCTTCGTACTGGGCTTCGGCTACCTCATCGGCTGCCATGTATTTTACATGAGTGGGGACGCATGGAAGGAAGGAGGAATTGATGCAACTGGGGCCTTAATGGTGTTAACACTGAAGGTCATCTCSTGTGCA…	protein	1398	20	0	0.8775	5	F:transferase activity; C:cell; C:membrane; C:plasma membrane; P:biosynthetic process	-	IPR004299; PTHR13906 (PANTHER), PTHR13906:SF4 (PANTHER), SignalP-NN(euk) (SIGNALP), tmhmm (TMHMM)	-1.66343	-1.19287	x	x	-1.49752	x	x	x	x	x
MDP0000081005	MDP0000081005	ATGCTGCATTGCAAGTATCTCAATCCTCTGAGCTTCAAGACGAACTCAGTTGTTGCAGCAACAACCAACACAATCTCTCTATGTTTCTTTCTATTCTCTCGCCCAGCTAACAAGCAAGCTCTAACCCGCCCATCTATCTTCCCAGTTCTGTTGCCTACGAGTACTATGAAAATGCATGGTTTCTCGTCGATGACCGATGTCACGAGATCTCCTCGAATGTTGACTTTAGCTTTGGCAGCTGCCAAGACATCCCAGAACATCACCACCATTGATGAGTCACGCCCCACAGAAATGGAGGAAGAGAAGACGGAAGTTGAGACGGGTTACAAGGGCAAGAAGATCAAAGGGAGAGTGGTGTTGATCAAGAAGAATTTTCTGGACTTTAACGACCTTAAGGCG…	protein	1893	20	0	0.835	6	P:biosynthetic process; P:cellular process; P:lipid metabolic process; F:binding; F:catalytic activity; P:metabolic process	EC:1.13.11.12	IPR000907; IPR001024; IPR001246; IPR008976; IPR013819; IPR020833; G3DSA:1.20.245.10 (GENE3D), G3DSA:3.10.450.60 (GENE3D), G3DSA:4.10.372.10 (GENE3D), G3DSA:4.10.375.10 (GENE3D), PTHR11771:SF2 (PANTHER), tmhmm (TMHMM)	x	x	x	x	x	-91.7522	x	x	x	x
MDP0000083035	MDP0000083035	ATGGATTTGACGGAGCTGAAAACGGCGGTGGAGGAAGCGGAGCTCGTCGACGCCCACGCCCACAACATCGTCGCCGCCGACTCCACCATCCCCTTCATCAGCTGCTTCTCCGAAGCCACCGGCGACGCCTTATCCTACGCACCCCATTCCCTCTCCTTCAAGAGGAATTTGAAGGATGTCGCCGAGCTCTACGGATCGGAAAAAACCTTGCATGGAGTAGAAGAACACCGGAGACTCGCCGGATTGCAGGCAATTAGCTTGGCGTGCTTCACAGCTGCAAGAATCTCTGTCATTCTCATTGATGATGGGTTGAGGTTTGACAAGAAGCTCGACATAGATTGGCATAAAAATTTCGCACCGGTTGTTGGCCGGATTTTGAGAATTGAGTATTTGGCTGAG…	protein	2532	20	0	0.7765	8	P:metabolic process; P:biosynthetic process; ; F:nucleotide binding; P:response to endogenous stimulus; F:catalytic activity; P:carbohydrate metabolic process; P:cellular process	EC:6.3.1.2	IPR006992; IPR008146; IPR008147; IPR014746; G3DSA:3.20.20.140 (GENE3D), PTHR20852 (PANTHER), PTHR20852:SF8 (PANTHER), SSF51556 (SUPERFAMILY), SSF55931 (SUPERFAMILY)	x	x	x	x	x	-3.37188	x	x	x	x
MDP0000084203	MDP0000084203	ATGACTCGGTTGGCCAGCGCCCTCGTCCTCCTGTTCCTCGCCTCCGTCTCGGCTTCTGCAGCCGGTAGCCGGGACCTTAACGGAAACGTTTTGCGATTACCTTCGGAAGCTTCCAGATTCTTTGGGAGAGGCGATAACGCTCCCGATCAGGACGACGGCACCGTCGGGACCAGATGGGCTGTTCTGATCGCCGGCTCCAATGGATACTGGAATTACAGACATCAGGCTGATATTTGTCATGCCTATCAACTACTGAAGAAAGGAGGGTTGAAAGATGAAAACATCGTTGTATTCATGTACGATGATATTGCTTACAATGAGGAGAACCCTAGGCAAGGAGTCATCATTAACAGCCCGCATGGGAGYGACGTTTACAAAGGAGTTCCAAAGGATTACACT…	vacuolar processing enzyme	1476	20	0	0.895	3	F:hydrolase activity; P:protein metabolic process; P:catabolic process	EC:3.4.22.0	IPR001096; PTHR12000:SF2 (PANTHER), SignalP-NN(euk) (SIGNALP), tmhmm (TMHMM)	x	2.36444	x	x	2.8595	2.70746	x	x	x	x
MDP0000084546	MDP0000084546	ATGTGGAAGCTGAAGATTGCGGAGGGAGGGAGTCCRTGGCTGCGTACACTCAAMAACAATGTGGGCAGGCAAGTCTGGGAGTTCGATCCCAAGCTCGGTACCCCCGAAGAGCTCCTCGAGATCGAGAGAGCTCGCGAGAACTACMRTAATAATCGGTTCGTTAAGAAGCACAGCTCCGATTTGCTCATGCGCATTCAGTTTTCCAAGGAGAACCCAGTTCCTGCTGTTTTACCCCAGGTCAAAGTAAAAGACACAGAAGATGTGACTGAGAAGACAGTGACAAATACATTAAAAAGGGGTATAAGTTACCATTCAACACTTCAAGCCCATGATGGACATTGGCCTGGGGACTATGGAGGTCCTATGTTTCTACTCCCGGGCCTGGTAATTGCTTTGTCT…	cycloartenol synthase	2310	20	0	0.8915	9	F:catalytic activity; P:cellular component organization; P:cellular process; P:multicellular organismal development; ; C:vacuole; P:biosynthetic process; P:lipid metabolic process; P:secondary metabolic process	EC:5.4.99.8	IPR001330; IPR002365; IPR008930; IPR018333; G3DSA:1.50.10.20 (GENE3D), PTHR32548 (PANTHER), PTHR32548:SF6 (PANTHER), PF13249 (PFAM), tmhmm (TMHMM)	x	x	x	x	x	-27.1785	x	x	x	x
MDP0000085223	MDP0000085223	ATGGGCAACGCAGATTATGAGTGCCCGCACCGTGTTGAAATTCCTCCTTCCAAGCCATTTTTCAAGGCTCTGAAATCATCTCTGAAAGAAACTTTCTTTCCCGATGACCCTTTCAGGCAATTTAAGAACCAACCCACGTCTAGAAAACTTGTTCTGGGATTGCAACACTTTGTGCCAATCCTCGAATGGGCTCCTAGCTACACTTTTGACTTCTTCAAATCTGATCTCATTGCTGGAATCACCATTGCCAGTCTTGCAGTTCCTCAAGGGATCAGCTATGCAAATTTAGCCAACTTGCCCCCAATTATTGGCCTATATTCGAGCTTTGTGCCTCCATTGGTGTATGCCATGCTTGGAAGCTCAAAGGATTTGGCAGTGGGTACCGTAGCGGTTGCATCC…	sulfate bicarbonate oxalate exchanger and transporter sat-1	1866	20	0	0.8545	4	C:membrane; F:transporter activity; P:transport; P:cellular process	-	IPR001902; IPR002645; IPR011547; IPR018045; PTHR11814 (PANTHER), PTHR11814:SF46 (PANTHER), PF13792 (PFAM), tmhmm (TMHMM)	x	2.23944	x	x	x	1.83381	x	x	x	x
MDP0000086517	MDP0000086517	ATGGAAATCTTTACAATGCTTTTCGTTTTATCATCTTTCCTCTTCTCTCCAAGCATCTCCGCTGCAAAAGATATCATCACTCCGACAGTATCGCTCAGAGATGGAGAGTCCCTTGTTTCCTCCGGCGGAACATTCGAACTAGGATTCTTTAGCCCAGGTAATTCGRAGAATCGATACGTTGGAATATGGTACAATGGAATATCTCCTCAAATTGTTGTGTGGGTGGCCAACAGAGAAACTCCACTTACTGATCWYTCTGGAGCTTTGAACATCACTSATGGAGGAGTTCTTGTTCTTTTCAGTGACAAAAATRGCAGTCTGTGGTCATCTAATTTMACTTCAAGAMCCCTAAGGAGCCCGGTTGCTCAGCTCCTRGAGTCCGGCAACCTTGTTGTGAAA…	protein	2478	20	0	0.707	7	F:signal transducer activity; F:kinase activity; F:nucleotide binding; P:signal transduction; ; P:metabolic process; P:cellular process	EC:2.7.11.0	IPR000719; IPR000858; IPR001480; IPR002290; IPR003609; IPR008271; IPR011009; IPR013227; IPR020635; IPR021820; IPR024171; G3DSA:1.10.510.10 (GENE3D), G3DSA:3.30.200.20 (GENE3D), PTHR24420 (PANTHER), PTHR24420:SF126 (PANTHER), SignalP-NN(euk) (SIGNALP), tmhmm (TMHMM)	x	-10.1533	x	x	-10.7875	-30.9659	x	x	x	x
MDP0000087507	MDP0000087507	ATGTTGCAGAACAAGTCATTCGTCAAGAGAACCAGAGGCGGCAAAATCACCAAGGTCGTGAGAGAGCACTATCTCCGGCACGATATTTACTGTGGAGCTCCGGTWTGCAAAGTTTGCGATACGTCCGGAGCTCGATTGAGCCCTACCGCTTCCACCATTCTCATCTTCGAYACCAATGTCGTCCTTCAYCAGATTGATTTGATTGARAATCCGGCAATAGACGATGTGGTTGTGCTTTCGATTGTGTTGGAAGAGGTTAAAAACAGGAACTTGTCTGTTTACAATAGAGTTAGAGCTCTGTGCAGCAATTCTTTGAGGAAATTTTTCGTCTTTTCRAACGAACACCACAAGGATACTTAYGTTACAGACATGAGCGGAGAAAGCAAAAATGATCGAAAT…	exosome complex exonuclease dis3 rrp44	2799	20	0	0.871	4	C:cell; F:RNA binding; F:nuclease activity; P:nucleobase-containing compound metabolic process	EC:3.1.13.1	IPR001900; IPR006596; IPR022966; G3DSA:3.40.50.1010 (GENE3D), PTHR23355 (PANTHER), PTHR23355:SF13 (PANTHER), PF13638 (PFAM), SSF88723 (SUPERFAMILY)	x	-1.64134	x	x	x	x	x	x	x	x
MDP0000088659	MDP0000088659	ATGGGTTCTGATATCTGGCAAATGGGATTTATTTTCTGGGTTTTTTTTGGKTTCTTGGTTTGTTCTGTAAATGCAAAGGTTGGTTTTGGAGGAGGAAGTGTGGAAGGCACAGTCCGCATCAATGGCAGAGACGCCATTGGGAAAATTGACGACGATTTTATTTGTGCAACTCTTGATTGGTGGCCTCCTGAGAAATGTGACTATGGCACATGCAGCTGGGGTCGTGCTTCTCTCCTCAATCTGGATCTAAAGAACACTATCTTGTTAAATGCTATAAAGGCTTTCTCACCATTGAAACTTAGACTGGGCGGCACATTGCAAGACAAGGTGATATATGCTACACCAGACAACAAGCAAAGCTGTAATGCTTTTCGAAAAAGCACTTCTGAGATGTTTGGT…	heparanase-like protein 3-like	1887	20	0	0.7715	9	C:membrane; C:cytoplasm; C:cell wall; F:hydrolase activity; F:binding; P:carbohydrate metabolic process; P:cellular process; P:catabolic process; P:metabolic process	EC:3.2.1.31	IPR005199; IPR013781; IPR017853; PTHR14363:SF7 (PANTHER), SignalP-NN(euk) (SIGNALP), tmhmm (TMHMM)	x	x	x	x	-12.819	-17.4929	x	x	x	x
MDP0000089058	MDP0000089058	ATGTCGTGGTTTCGAGCTGGGTCTAGTGTGGCAAAGCTTGCCATTAGGAGAAGTTTGTCGAATAGTGGATCCTATGCGGCTAGAAGGCGGGTCCTTCCGTCCCAAAKCCGAGATTTTCACACCACAATATCTAAATCGAGGGCTGCCCCGGTTCCACGCCCTGTACCCCTCTCYAGGCTAACTGATAGTTTCTTGGATGGAACCAGTAGTGTTTATCTGGAGGGGCTTCAGAGGGCTTGGGAAGCTGATCCCAATAGCGTCGATGAGTCGTGGGACAATTTCTTTAGGAATTTTGTGGGGCAGGCCTCTACCTCTCCYGGAATTTCGGGGCAGACCATTCAAGAGAGTATGCGCTTGTTGTTGCTTGTGAGGGCATACCAGGTTAATGGCCACATGAAG…	2-oxoglutarate e1 component	3051	20	0	0.929	9	F:catalytic activity; F:binding; P:biological_process; P:carbohydrate metabolic process; P:generation of precursor metabolites and energy; P:catabolic process; C:mitochondrion; ; C:intracellular	EC:1.2.4.2	IPR001017; IPR005475; IPR011603; G3DSA:3.40.50.970 (GENE3D), PTHR23152:SF0 (PANTHER), SSF52518 (SUPERFAMILY)	x	-1.94366	x	x	x	-3.33575	x	x	x	x
MDP0000089124	MDP0000089124	ATGTTGGCTCAGAAGCAAGCAGAGGAAGCAATAGTCTCCAATGACCATGAAGGAAAAGAAGATCAYCCCCAAGAAAACGATGAGGAAAACACCTCCATGTTTAATGTCAAGAACTTCCTCTGGCATGGAGGCTCCGTTTGGGACGCCTGGTTCAGCTGCGCTTCCAATCAAGTGGCGCAAGTGCTTTTGACRCTGCCGTATTCGTTCTCCCAGCTGGGGTTTCTATCCGGCATCTTGCTGCAGCTATTCTACGGAATCCTCGGAAGCTGGACGGCTTATCTGATCAGTGTGCTGTACATGGARTACAGAACCCGGAAGGGAAAAGAGAACGTTAACTTCAAGAACCACGTTATTCAGTGGTTTGAAGTTCTTGATGGGTTGCTTGGCCCCTACTGGAAA…	auxin influx carrier component	1422	20	0	0.8905	17	P:transport; P:response to abiotic stimulus; P:tropism; F:transporter activity; C:membrane; C:cell; C:endosome; F:binding; P:anatomical structure morphogenesis; P:post-embryonic development; P:multicellular organismal development; P:cell differentiation; P:response to endogenous stimulus; P:signal transduction; P:response to biotic stimulus; C:Golgi apparatus; C:plasma membrane	-	IPR013057; PTHR22950 (PANTHER), PTHR22950:SF13 (PANTHER), tmhmm (TMHMM)	x	x	x	x	-5.37597	-5.58294	x	x	x	x
MDP0000089368	MDP0000089368	ATGAAGCTCACTGTAAAGACCCTCAARGGCAGCCATTTCGAAATTAGGGTTCAGCCCACTGACGCCGTTATGGCTGTGAAGAAGAACATTGAGGATATACAAGGAAAAGATAATTACCCRTGTGGACAGCAGTTACTGATTCACAATGGGAAGGTCTTGAAAGACGAAACCACATTGGCTGACAACAAGGTCACAGAAGACGGTTTTCTTGTTGTCATGCTTAGCAAGAATAAAACTTCAGGCTTAGCAGGGTCTTCTTCTTCTCAGGTATTATTCTCAATATTAGCTAAATGTTGTATCTCTRTGTTGCAGCCTCCCTCTACAAATCCTCCTACAACTCCACCAACCACAAATTCTACAAACAGAWCTGAAGCTCCCATACAAGAACCTGCGCATAGT…	dna repair protein rad23-1	1113	20	0	0.7955	8	F:protein binding; P:response to stress; P:DNA metabolic process; P:protein metabolic process; P:catabolic process; P:cellular process; F:DNA binding; C:nucleus	-	IPR000449; IPR000626; IPR004806; IPR006636; IPR009060; IPR015360; IPR015940; IPR019955; G3DSA:1.10.8.10 (GENE3D), G3DSA:3.10.20.90 (GENE3D), PTHR10621 (PANTHER), SSF54236 (SUPERFAMILY)	-4.11034	-4.67077	x	x	-3.96168	-5.42473	x	x	x	x
MDP0000090454	MDP0000090454	ATGACGCTTTACATTGGCCGCGAGTCGTCAAAGCTCTGGAAGAGAATCTGCGCCGAGGTAGTCACCGAGATCAATCTCCTCGCCGCGAATTGGAAGTATCTTCTCGCCGGTCTAGTTTTTCAGTACATACATGGTCTAGCTGCTCGAGGAGTTCATTATATACATCGGGCAGGGCCAACACTCCAGGATGCTGGTTTCTTTCTTCTTCCGGAACTTGGGCAGGACAGAGCCTATATCAGTGAGACCCTTTTCACCTTCATCTTCTTATCTTTTGTATTGTGGAGCTTCCATCCTTTCATTTTCAAGGGCAAAAAGTTTTACACAGTTCTCCTTTGGTGTAGAGTTTTAGCGTTCTTATCGGCTTCTCAATTTCTCCGGATTATCACTTTCTATTCCACC…	inositol phosphorylceramide synthase 2	942	20	0	0.8415	6	C:membrane; P:biosynthetic process; P:cellular process; P:lipid metabolic process; F:transferase activity; C:mitochondrion	-	IPR025749; PTHR21290 (PANTHER), PTHR21290:SF1 (PANTHER), tmhmm (TMHMM)	x	x	x	x	x	-3.81052	x	x	x	x
MDP0000091064	MDP0000091064	ATGGGTCGTCAAGCCGTAGCCAAGCTGATCCGTTCGATCGCATCGCACAGAACATCTCCGTCAACGTCCTTACTTCAGCGCCGCCATTACTCCCCGGCTCCGCCACCGCCCCCCGCTGTCTTCGTTGACAAAAACACTCGCGTCATATGCCAAGGCATCACCGGCAAGAACGGCACTTTCCACACCGAGCAAGCCATCGAATATGGCACCAAAATGGTGGGTGGTGTAACACCGAAGAAGGGTGGGACTGAGCATTTGGGACTTCCTGTTTTCAACTCAGTTGCAGAAGCAAAAGCTGAAACAAAGGCTAACGCCTCAGTCATATATGTCCCCCCACCATTTGCTGCTGCTGCTATTCTTGAGGCAGTGGAAGCAGAGCTGGATCTTGTTGTTTGCATC…	succinyl- ligase	1005	20	0	0.9345	10	F:catalytic activity; F:binding; F:transferase activity; P:metabolic process; P:cellular process; F:nucleotide binding; C:mitochondrion; C:cytoplasm; P:generation of precursor metabolites and energy; P:catabolic process	EC:6.2.1.4; EC:2.3.3.8; EC:6.2.1.5	IPR003781; IPR005810; IPR005811; IPR016040; IPR016102; IPR017440; PTHR11117 (PANTHER), PTHR11117:SF0 (PANTHER), SSF51735 (SUPERFAMILY)	x	x	x	x	x	-2.06828	x	x	x	x
MDP0000092936	MDP0000092936	ATGGGGGATGGATGGAACCCTCTCGGGTTCCGGTTGCTATCTCTCCTGGTTTTGATTCTTGTTGTGAGTTTTCGGGGCTGTTGGTGTCTCAATGATGAAGGATTGATTCTGTTGTCWTTCCGTGAAAATATCAAGTTCGATCCTTTTGGTGCTTTGGAGAATTGGAGTCCTAACGATGGCGATCCTTGCCTGTGGAATGGTGTTCATTGTGTGGACGGTAAAGTGYATATGCTGAATCTGACGGATTTTTCTCTGGAAGGGACATTGGTACCTGAACTTTGGAAACTTAATCACTTAMGATCTCTTGTGTTATACAAGAATCGCTTATCTGGTGTAATTCCTAAAGAGATTGGGGGGCTCACAAGGTTGGAGCTACTGGATTTGAGGAACAATAACTTG…	leucine-rich repeat receptor-like protein kinase	2061	20	0	0.6755	10	P:cellular protein modification process; F:kinase activity; C:mitochondrion; P:signal transduction; F:nucleotide binding; P:anatomical structure morphogenesis; P:cell differentiation; P:multicellular organismal development; C:membrane;	EC:2.7.11.0	IPR000719; IPR001245; IPR001611; IPR002290; IPR011009; IPR013210; IPR020635; G3DSA:1.10.510.10 (GENE3D), G3DSA:3.30.200.20 (GENE3D), G3DSA:3.80.10.10 (GENE3D), PTHR24420 (PANTHER), PTHR24420:SF297 (PANTHER), SignalP-NN(euk) (SIGNALP), tmhmm (TMHMM), SSF52058 (SUPERFAMILY)	x	-10.7459	x	x	x	-11.0312	x	x	x	x
MDP0000093999	MDP0000093999	ATGGCTGATCCAACCCCYTTTGGCCTTGATCCAAACATGGAAGACCCAGAAACTCTGAGGACCAATCTCCTCAATTCCTTGGATCAAATAATTGAGCAAAATCAATCAAGTTTTGGGTGGAAACAATTCCTCCAAGCCATCCTTGTCTCTTTGGCATCACTCTTTGATGGTCAACAAACCTTCATCAGTGTCTACACAGATGCAATCCCTACATGGCACTGCTCCACCACCACCACCACCTCATGCACCACAAACTCCAACATCTGTGACCTGGCCGACTCCGATTGGTCCTGGGATTCAACTTCCTCCACCACAATCATATCTGATTGGAGCCTCCAATGCTCTAGCTCATTCATCAGAGGCCTCCCTGCCTCCTCCTACTTCWTGGGCGGTGTGGTT…	solute carrier family 22 member	1596	20	1.01342e-162	0.681	1	P:transport	-	IPR005828; IPR016196; IPR020846; G3DSA:1.20.1250.20 (GENE3D), PTHR24064 (PANTHER), PTHR24064:SF104 (PANTHER), tmhmm (TMHMM)	2.33129	2.21307	x	x	x	x	x	x	x	x
MDP0000094058	MDP0000094058	ATGGAGATAGAGGCGGCAGGTGGTGGTCATAGTGGCGGCGGTGGAAGTGGAGGAGGAGCGTACTTGGTGTGGCAGGATCTAAGTGCGGTGCTTCCAAACTTCAGAAAGGAAGCACCCACAAAGTGGTTGCTCAATGGGCTGAGTGGGTTTGCTGAGCCTGGTAGGATCATGGCTATCATGGGTCCTTCTGGCTCTGGAAAATCAACACTTCTTGATACTTTAGCAGGTAGACYATCAAGAAATGTGGTTATGACTGGAGATATTTTGTTTAATGGGAAGAAGAAAAGGCTTGCGTATGGCGCTGTTGCTTATGTTACACAAGAGGATGTACTGTTGGGAACACTCACAGTTAGAGAAACCATAACATACTCGGCTCACTTGCGGCTTCCGAGTACTTTT…	white-brown-complex abc transporter family	2043	20	0	0.8595	13	P:biosynthetic process; P:cellular process; P:lipid metabolic process; P:response to stress; P:response to abiotic stimulus; F:hydrolase activity; F:transporter activity; P:nucleobase-containing compound metabolic process; P:catabolic process; F:nucleotide binding; P:response to endogenous stimulus; C:membrane; P:transport	EC:3.6.3.28	IPR003439; IPR003593; IPR013525; IPR017871; G3DSA:3.40.50.300 (GENE3D), PTHR19241 (PANTHER), PTHR19241:SF20 (PANTHER), tmhmm (TMHMM), SSF52540 (SUPERFAMILY)	x	1.95106	x	x	x	x	x	x	x	x
MDP0000094767	MDP0000094767	ATGGAGCCKCRGTGCTTCTCAGCCGTTGGATCCATAGCCAAGCTCACCAGCTTCACCATTCTGCTCGCCTTCTTGCTTTCCTGCTTCACTTTTACTTCTACAGAAGCCTAYGATGCTCTTGATCCCACTGGGAATATAACGATTAAATGGGATGTCATCAGCTGGACTCCGGATGGTTATGTTGCAGTAGTTACCATGTTTAACTTCCAGCAGTATCGACATATACAAGCGCCAGGTTGGACTTTAGGATGGACATGGGCGAARAAGGAAGTAATMTGGAGCATGGTGGGAGCACAAACAACAGAACAAGGGGATTGCTCAAAATACAAGGGGAATGTCCCACATTGCTGTAAAAAGGATCCCACAGTTGTAGATTTGTTGCCTGGAACCCCATACAAT…	protein cobra-like	1365	20	0	0.8875	14	P:cell growth; F:catalytic activity; F:transporter activity; C:plasma membrane; P:response to stress; P:response to abiotic stimulus; P:cellular component organization; P:cellular process; C:membrane; C:mitochondrion; C:cell wall; C:cell; P:generation of precursor metabolites and energy; P:transport	EC:1.10.2.2	IPR006918; IPR017391; PTHR31673 (PANTHER), PTHR31673:SF0 (PANTHER), SignalP-NN(euk) (SIGNALP), tmhmm (TMHMM)	x	x	x	x	-1.90744	-1.64113	x	x	x	x
MDP0000094843	MDP0000094843	ATGGGGTCTCAGGCCGCCAATCTGTGGGTTCTGCTGGGTTTAGGTTTGGCTGGAATTCTCCTGATGACAAGGAAGCTGAAGAAAACCATAAGAGAAGACTTTGGCGCCTTTGTTGAGCGGCTTCAGCTTCTTCCTCCGCCGCAGCCTGCTCCTCCCAAGGCTCCRCACCCCCTCACCGGCCTCACCTTCGCTGTCTCCGACGTATTTGAAATTGAGGGACATGTAACTGGTTTTGGTCATCCTGATTGGGGAAGAACACATGATGCGGCTTCCCGGACGTGTCCTGTGGTTTCCACTCTTGTCGAAGGAGGTGCCACATGCACTGGGATAACTGTTGTGGATGAATTGGCATATAGTATTACTGGAGAAAATAAGCATTATGGTACCCCCACCAATCCA…	amidase family protein	1767	20	0	0.785	9	F:catalytic activity; F:protein binding; C:membrane; C:plastid; F:hydrolase activity; ; P:metabolic process; P:cellular process; P:catabolic process	EC:6.3.5.0; EC:3.5.1.4	IPR000120; IPR011990; IPR013026; IPR013105; IPR019734; IPR023631; PTHR11895:SF6 (PANTHER), PF13414 (PFAM), SignalP-NN(euk) (SIGNALP), tmhmm (TMHMM), SSF48452 (SUPERFAMILY)	x	-2.03803	x	x	-2.78785	-3.66168	x	x	x	x
MDP0000095375	MDP0000095375	ATGTATAGGGAACGTGGCGGTGGAGGCGTTGGCGGGTCATCGAAAACAGAGATTGTTGGTGGGTCGCTGGACCGCAAGCGCATCAACGATGCGCTGGAACGCAGGCGCATCAACGATGCGCTGGACAAGCACCTAGTGAATTCCTCGACTTCCACATCGAGAGCTTTGGCTAACAGTAAAGACAAAGAGAGGCTCTCTGTGCCCTCCACTTCCGCTGGTAAATCTCAACTCGATCACCGTGCTGCTGCCGCCGCGGCCGCGTCGCTCGCTGAGAACAAATGCTCTGATGAGGAATCTGAAACAGACAGTGAAGAATCAGATGTCAGTGGTTCTGATGGAGATGACACATCTTGGATTTCATGGTTCTGCAATTTGCGAGGAAATGAATTTTTTTGTGAA…	casein kinase ii beta subunit	912	20	6.42098e-170	0.8475	5	F:kinase activity; C:intracellular; F:enzyme regulator activity; P:metabolic process; P:cellular process	-	IPR000704; IPR016149; IPR016150; PTHR11740:SF0 (PANTHER)	x	x	x	x	x	-2.52745	x	x	x	x
MDP0000095488	MDP0000095488	ATGGGGGAAGGCGCGAGGTTTCAGCTGGGGACAGTGGGAGCGTTGACCCTCTCTGTGGTCTCGTCGGTCTCCATTGTCATTTGCAACAAGGCCCTCATTAGTTCTTTGGGTTTCACTTTTGCCACAACTTTGACAAGCTGGCATCTTTTAGTCACCTTTTGTTCCCTTCACGTGGCTTTAAAGATGAAATTCTTTGAGCACAAACCGCTTGATCAAACRACTGTGACGGGGTTTGGCATTCTGAATGGAATCTCAATTGGACTGTTAAATCTGAGCCTGGGGTTCAATTCAGTTGGCTTTTATCAGATGACTAAGCTGGCAATCATCCCTTGTACTGTACTATTGGAGACCCTTTTCCTAGCGAAGAAATTCAGTAGGAGCATTCAGATTGCCCTCCTT…	nodulin 21 -like transporter protein	1056	20	1.35486e-169	0.865	2	C:membrane; C:Golgi apparatus	-	IPR004853; PTHR11132 (PANTHER), PTHR11132:SF14 (PANTHER), SignalP-NN(euk) (SIGNALP), tmhmm (TMHMM), SSF103481 (SUPERFAMILY)	-2.61474	-2.55978	x	x	-3.64877	-3.60359	x	x	x	x
MDP0000095637	MDP0000095637	ATGGCAACTCTGGCAGCCTCACAATTTGTATCAAAGAGTTCCCATGTCGATGGAGCTTCAGGGTTAGAAATCAGAACAAACTTGGGGCAGATGGGTATGTGGAACCAACCCATGACTCACAATGGGCTAAGATCTTTGAGGAATTTGGATATGCTTAGGATGATGATCCATCCCAACGCGGTTGCTAAGCAAGCCATGAGGAAATCTGAGAAGGCAGAGAGTGATCGGTCTGTGGGGAAGATTGTATGTGGGAGTGGAATGAACTTGGTGTTTGTGGGGGCTGAAGTTGGTCCATGGAGCAAAACTGGTGGCCTTGGTGATGTTCTTGGAGGACTTCCACCGGCTATGGCGGCTAACGGGCACCGTGTTATGACCGTGTCTCCACGCTACGACCAGTAC…	granule-bound starch synthase	1869	20	0	0.853	6	P:generation of precursor metabolites and energy; P:biosynthetic process; P:carbohydrate metabolic process; C:plastid; F:transferase activity; P:cellular process	EC:2.4.1.242; EC:2.4.1.11; EC:2.4.1.21	IPR001296; IPR011835; IPR013534; PTHR12526 (PANTHER), PTHR12526:SF17 (PANTHER), SSF53756 (SUPERFAMILY)	x	3.28419	x	x	2.37575	x	x	x	x	x
MDP0000096349	MDP0000096349	ATGGCTGCCATCAAGGTCCACGGAAACGTTATTTCGACCGCTGCAATGCGAGTTTTTGCTACTCTCTACGAGAAAGACATCGAATTCGAGCTTGTTCCAATCGACATGAGAGCTGGTGAACACAAAAAGGAGCCCTTCATATCCCTCAATCCATTTGGTCAAGTTCCAGCTTTCGAAGATGGAGATCTTAAGCTCTTTGAATCAAGGGCGATTACACAATACATTGCCCACGAGTATGCTGACAAGGGAACCCCTCTRGTGATCCGAGACTCRAAGAAGATGGCAATTMTATCATTGTGGTCGGAGGTGGAGGCCCAAAAGTTCGACCCGSCGGCCACAAAACTGACCTATGAGCTAGCTATAAAGCCTATGTTTAAAATGACCACAGACGCGGCAGTT…	glutathione s-transferase	639	20	1.92335e-111	0.817	5	P:response to endogenous stimulus; P:signal transduction; P:response to stress; F:transferase activity;	EC:2.5.1.18	IPR004045; IPR004046; IPR010987; IPR012336; IPR017933; PTHR11260 (PANTHER), PTHR11260:SF38 (PANTHER)	3.43062	x	x	x	3.65552	4.76576	x	x	x	x
MDP0000107676	MDP0000107676	TCGACAGTGGAATCTGGAAATTTTCATACTCTCGATGAATCRCTGGTTTTGAAGAATAAGGCACTAGCAATCGAGCCATATTTGAATGGACGTTGTATATATCTTGTTGGTATGATGGGATCTGGGAAAACAACCGTTGGCAAGATCATGGCACAAGCACTTAGTTATTCATTCATTGATAGTGATTCATTGGTGGAGCATGATGTTGGTGGAACTTCCGTAGCTGAGATTTTCAAACTCTATGGAGAGGGMTTTTTCAGAGATAAGGAGACTGAGGCGCTACGTAAACTGTCTTTGATGCATCGTTTAGTTGTTTCTACGGGTGGAGGTGCAGTTGTACGCCCTGTCAACTGGTTATGTATGAAGAAGGGGATTAGTGTGTGGTTAGATGTTCCCTTG…	shikimate kinase	687	20	3.83239e-126	0.8325	8	P:metabolic process; P:cellular process; F:kinase activity; F:nucleotide binding; F:binding; C:plastid; P:biosynthetic process;	EC:2.7.1.71	IPR000623; IPR023000; G3DSA:3.40.50.300 (GENE3D), PTHR21087 (PANTHER), SSF52540 (SUPERFAMILY)	x	-3.98285	x	x	-5.49576	x	x	x	x	x
MDP0000118897	MDP0000118897	AGGGAAAATGTATTTCCCGAGAGACCTGGCCAGCCTGAGTGCCAGTTCTATATGAAAACCGGGGATTGTAAGTTTGGTGCGGTCTGTAGGTTCCATCATCCTATGGAGAGGTTAATTCCTGCTCCAGACTGTGTTTTGAGTCCAATAGGCCTTCCTTTACGACCGGGAGAACCTATGTGCATCTTCTATTCTCGTTACGGTATCTGTAAGTTCGGACCAAGTTGCAAGTTTRACCACCCTATGGGCATCTTCACTTATGGTCTGTCTGCGTCATCTTCGGCTGATGCCCCAGCCCGGCGTTTGTTGGGTTCGACGTCGGGGGCGGCTTCATTAAATTTAGCATCATCAGGACTAGTTRAAGCAGGATCAGCAAATCCCAGGAGAGTTTCATTGTCAGAG…	zinc finger ccch domain-containing protein zfn-like isoform 2	450	20	5.24765e-62	0.8795	5	C:nucleus; F:DNA binding; F:nuclease activity; F:binding; P:transport	-	IPR000571; G3DSA:4.10.1000.10 (GENE3D), PTHR12506 (PANTHER), PTHR12506:SF11 (PANTHER), SSF90229 (SUPERFAMILY)	x	4.00154	x	x	x	x	x	x	x	x
MDP0000119035	MDP0000119035	ATGGCTCCTGCAGCAGAAGCTATTCGTAGTTTTGATGATGATGATGCTGCTGATGAAACTAGTCCATGTTCAAAGGTGACCACAGTCTGCGTCATGGATGCGTCCGGCCGCCTAGGCTCTACTCTTGTCCACCGCCTCTTGCACAGAGGCTATGCAGTCCATGCTGCACTCCAAAAGCATCACAAGTGTTTTGATGACGAATTGGTAAAGAAGAAGAAATTGAGGGTATTCCGTTCAGACCCCTTTGACTACCACAGCATTGTGGACGCCTTGAAAGGATGCTCTGCCCTTTTCTACTCCTTCGAGCCTCCTTCAGACCACCCCACTTATGATGAATTTATGGCAGAGGCAGAGGTGAGAGCAGCTCATAATGTGCTGGAAGCTTGTGCCCAAACTGAT…	bifunctional dihydroflavonol 4-reductase flavanone 4-reductase-like	1017	20	2.09713e-145	0.7155	11	P:nucleobase-containing compound metabolic process; F:catalytic activity; F:nucleotide binding; C:intracellular; P:biosynthetic process; P:carbohydrate metabolic process; P:cellular process; F:binding; P:generation of precursor metabolites and energy; P:catabolic process; P:metabolic process	EC:4.1.1.49; EC:1.1.1.0	IPR016040; PTHR10366 (PANTHER), PTHR10366:SF9 (PANTHER), PF13460 (PFAM), SSF51735 (SUPERFAMILY)	2.03606	2.23472	x	x	2.56665	2.94151	x	x	x	x
MDP0000119148	MDP0000119148	ATGTCCTCCGACGATGAGACTTTTGTTGCTGCAAACTTAATTTCGCGGCAACATTTTTTCCTCGACCATGTCCAAATATTGGGGCTCTTTCTGGCTCTTTGTGTTTTTGTAGTCATAAAAACCTTGAGGCAAAAGAAGCAACATGGCATACCAGTTTGGCCAGTGCTTGGCATGTTCCCCTCTCTGTCTCTGGCGGTACTCGGTCTCCAAAACAACACATATGAGTGGCTCTCCGAAGCTCTTTGCCGCAAAAACGGAACGTTTCGATTCAAAGGCCCTTGGTTTAGCTGCCTCTTTGGAGTCATCACTTGTGACCCTCGTAACTTGGAGCACCTTCTCAAGACCAAGTTCTCCAATTACCCCAAAGGCCCTTATTTCCTAGACACCGTTGGAGATTTT…	cytochrome p450	1635	20	0	0.788	11	P:biosynthetic process; ; P:lipid metabolic process; P:secondary metabolic process; F:molecular_function; F:binding; P:cellular process; F:oxygen binding; C:endoplasmic reticulum; F:catalytic activity; P:metabolic process	EC:1.14.14.1	IPR001128; IPR002401; IPR017972; PTHR24296 (PANTHER), PTHR24296:SF0 (PANTHER), SignalP-NN(euk) (SIGNALP), tmhmm (TMHMM)	x	15.5719	x	x	12.828	11.5082	x	x	x	x
MDP0000119414	MDP0000119414	ATGGCGAGATTTTCGATACCCTTAACGGGGTTTCTACTCTTATGCTGCTGCTTACTATCAGCTCYGAGACTGACAGAAGCTGACTACTTCAAATACAAAGACCCAAAGCAGCCATTGAATGCTAGAATCCGAGACCTCATGAAGCAAATGACTCTTGCCGAAAAGATTGGCCAAATGACGCAGATCGARCGCACAGTGGCGACCCCTGATGTCATGACCAAGTACTTCATTGGGAGTGTGCTTAGTGGTGGTGGGAGTGTACCAGCCCCAAAAGCTTCAGCTGAGACGTGGATCAATCTGGTGAATGGCCTCCAAAAGGGATCTCTATCTACACGTCTCGGGATTCCCATGATCTATGGGATTGATGCGGTTCACGGCCACAACAATGTCTACAATGCT…	hydrolyzing o-glycosyl	1884	20	0	0.882	2	P:carbohydrate metabolic process; F:hydrolase activity	EC:3.2.1.21	IPR001764; IPR002772; IPR017853; PTHR30620 (PANTHER), PTHR30620:SF0 (PANTHER), SignalP-NN(euk) (SIGNALP)	-29.3282	-16.27	x	x	-26.5795	-44.6586	x	x	x	x
MDP0000119431	MDP0000119431	ATGTCGCCGCAAGAAGTAGTCAGCAACAACCTCCAAACGCTACCCGATCTCCTCCTGTCGGGGCTCTCCATCTGCTTCCTCTTCTCCTTCTCCGCCGGAGCTACCCTCTTCTCCAAAACCCCATTTCTCCATTTTCCTTCCAACCCTCGGCGCCTATTCAAAATCCCCACCATGTCCCTCCACCACCACCACCAGCAGCACCGCTTCCCCACCCCACAGTCCCTCTCCGAGTGGCTCAAGCCTCGATTGCTYTCCGACTCTCTGGCCTCTTGGGGGGTCAAGCCCGGGACCAAGAACGTCCACAACCTCTGGCTCGAGCTCTCCGAAGGCGAAAGCTCTTTAGCCGATTCATCCCCTCCGGTTCGAACGGTTCAGGTTGTGACGGTACGGATCATCGAC…	protein	924	20	3.99426e-88	0.6455	1	C:cell wall	-	SignalP-NN(euk) (SIGNALP), tmhmm (TMHMM)	x	2.28008	x	x	1.54968	x	x	x	x	x
MDP0000119443	MDP0000119443	ATGAAACCCGTTGCCATTCTCTTCTTCTTCCTGTCTCTCTCCAGCTCCGTTTTTGCGGCCAAGGAGGTCAAAGAGTTGCAGATTGGCGTCAAGTATAAGCCGGAATCTTGTGAAATTAAGGCTCGTAAAGGTGATACAGTCAGGGTGCACTATCGGAGCTCATACTCCGCTGAAGTGAAACCTAATAGCATCTGGTTGAGACTGATGTTAACGTCCGTTGTGGGTATTAGTTTGGTATTTTCCACCTGTCTATTCTATCAGTCAGATCCCCCCTACCCCTGCCCGTGTTCGGTGAGAATATGGGGTATACCAATTGATATCAGCAAATCTTCTGCAAGATCTCTTGAGAATGTTCAGGGGAAACTCACTGATGGAACTGTATTTGATTCTAGTTTTGAA…	fk506 binding-like protein	633	20	1.26239e-47	0.867	11	P:protein metabolic process; P:cellular process; C:vacuole; C:endoplasmic reticulum; C:thylakoid; C:plastid; F:binding; C:cytoplasm; P:response to stress; P:cellular protein modification process; F:catalytic activity	EC:5.2.1.8	IPR001179; IPR023566; G3DSA:3.10.50.40 (GENE3D), PTHR10516:SF118 (PANTHER), SignalP-NN(euk) (SIGNALP), tmhmm (TMHMM), SSF54534 (SUPERFAMILY)	x	x	x	x	-2.31088	-2.27166	x	x	x	x
MDP0000119550	MDP0000119550	ATGGGGAATCTTCCATCCATGTCTGATTTGTTATTACGTTTTCTGAAAATTGTACTTGATAACTTTGACTCAGGTAAATGGGTAACAGAACTTTCAGAGTTGGCATTTGAAGCAAAATCATCGAAAGATGATGCATGGTATGATGTTGCTACATTCCTCTCATACAGAGTAGTCAGTTCAGGAGACCTTGAAGTTAAAGTGCGATTTTCCGGATTTGGTAGGGAGGAAGATGAGTGGGTGGATGTGAGAGGTGCAGTGCGTGAGCGATCTATTCCTTTGGAAGCTTCTGAGTGTCCGAAGGTGAAGGTTGGGGACCTAGTGCTATGCTTCCAGGAAAGAGAACATCAAGCTGTATACTGTGATGCTGAAGTTGTGGTCATTCACCGGGGGCTACATGAC…	predicted protein [Populus trichocarpa]	507	20	1.64312e-57	0.789	4	F:sequence-specific DNA binding transcription factor activity; F:DNA binding; ; C:nucleoplasm	-	PTHR31979 (PANTHER)	-3.04446	x	x	x	x	-4.88472	x	x	x	x
MDP0000119565	MDP0000119565	ATGTCCGGACGACGTTCTCGCCCCTCCTCCCGCAGCAGAAGGGGTCAGCCACCGCAACAACCCCAAAGCCTTAATTTCCCCCTCCAAAACTCCAGCAACCCTACCCAAAACCCTGGCTTCACTCCTCCTCAGGTTTCGAGCTCTGCGGTCTTTTGGCCTCAGAACTCGAGAGATATGCTCGAGAGTATTGACCGAGCCGTGGGGAAGGCTCGCTACGAGCTTGCCGCCGCCGGAGAGAACGTCTCCGCTTGGAAGGTCGTGCAGTCGACCCTTCTGATGCTCAAAGTTGATAGCTGGGATTCTTTGGGGTTTCAGATGCAGCAAGTGCCGTATCTGAACCTCCTCATGCTCACCGAAGCGAAGATAAATGCATTTATCCATTGTTTCGTTGGAGTTCAA…	histidine kinase- dna gyrase b- and hsp90-like atpase family protein	1611	20	4.76691e-102	0.5885	4	P:biological_process; P:cell differentiation; P:multicellular organismal development; C:cell	-	no IPS match	x	-55.5532	x	x	x	x	x	x	x	x
MDP0000119568	MDP0000119568	CATTCACTGAATCCTGAAGGTTCTGGTAATAGTGGCATCCTTAAATTATGGCTTTCTAAGTTGGCACCATTGGCCCATGAGAAAAATACTAAACTAAAGGAGGCAGCCATTACGTGCATAATATCCGTTTACTCTCACTTTGATTCAGTAGCTGTCTTGAATTTTATTCTTAGTTTGTCAGTTGAAGAACAAAATTCTTTGAGAAGGGCCCTGAAACAGTACACTCCTCGCATTGARGTGGACCTTATGAACTTCTTGCAAAACAAGAAAGAGCGACAGCGCCTCAAGTCTTATGATCCATCTGATGTAGTTGGAACATCTTCTGAAGAAGGATATGTTAGCGCCTCAAAGAAAAGTCACTTCTTTGGGAGGTATTCTGCTGGTTCAGTTGATAGTGAT…	clip-associating protein	1503	20	0	0.8185	7	F:binding; C:plasma membrane; P:cellular component organization; P:cell cycle; P:cell growth; P:metabolic process; C:cytoskeleton	-	IPR011989; IPR016024; PTHR21567 (PANTHER), PTHR21567:SF9 (PANTHER)	x	x	x	x	-6.1443	x	x	x	x	x
MDP0000119630	MDP0000119630	ATGTGTGGAATTCTTGCCGTTCTTGGTTGCTCCGATGACTCTCAGGCCAAGAGGGTCCGAGTTCTTGAGCTTTCTCGCAGGCAAGTTCCTAACTTCTTTCAGTTTTTCATTTTTTTTGTGTTTTTTAAGGTTATAATTCTTAATTATTTGGTTGATCGAGAAGGGGATTTGAACGCAAGACGTGAAAAWTTTAAATATATCTGGATGCAACGATTGAAGCACCGCGGACCTGATTGGAGCGGTCTATACCAGCATGGAGATTGTTTCTTGGCTCATCAGAGGCTGGCCATTATTGACCCTGCTTCTGGTGATCAACCTCTCTACAATGAGGACAAATCAATTGTTGTCACGGTGAATGGAGAGATTTACAACCATGAAGAACTGAGGAGCCGTCTGCCG…	asparagine synthetase	1893	20	0	0.846	4	F:catalytic activity; ; P:biosynthetic process; F:nucleotide binding	EC:6.3.5.4	IPR000583; IPR001962; IPR006426; IPR014729; IPR017932; G3DSA:3.60.20.10 (GENE3D), PTHR11772 (PANTHER), tmhmm (TMHMM), SSF52402 (SUPERFAMILY), SSF56235 (SUPERFAMILY)	71.2197	1.79769e+308	x	x	x	67.9526	x	x	x	x
MDP0000119667	MDP0000119667	ATGGTGAAGGGACGCCAAGGAGAGCGCATCAGACTGTATGTGCGAGGAACTGTTCTGGGATACAAGAGGTCCAAGTCGAACCAGTACCCGAGCACGTCGCTGATTCAGATCGAGAATGTGAACACCAAGGAAGATGTGGCGTGGTACGCCGGAAAGCGGCTGGCGTACATCTACAAGGCCAAGGTGAAGAAGAACGGTAGTCACTACCGTTGCATTTGGGGAAAGGTCTCCAGGCCTCATGGAAACAGCGGCGTCGTTCGCGCCAAGTTCACGTCCAATCTTCCCCCCAAATCCATGGGAGCTAGAGTCAGGGTTTTCATGTACCCCAGCAACATTTGA	60s ribosomal protein l35a	339	20	7.93558e-71	0.97	6	F:structural molecule activity; P:cellular process; C:ribosome; C:cytosol; C:membrane; P:translation	-	no IPS match	x	x	x	x	-2.41926	-2.22395	x	x	x	x
MDP0000119699	MDP0000119699	ATGGAGTCCACCGAGGCCTCCTACATGTCGTCACCGGAGGCCCCGCGGAGGCGCTTATCGCCGCCGCCGCCCAAATCACCGGGTTCCGATTCTGTGGAGAAGCCTACATATGTTAGGTTTCTGGTATCAAATGCTGCAGCTGGTTCTGTTATTGGAAAGGGTGGTGCAACAATCACTGATTTTCAATCGCAGTCTGGAGCAAGAATTCAGTTGTCACGCAATCATGAGTTTTTCCCCGGAACAACTGATAGGATTATTATGATCTCTGGAACAATTAATGAAATAGTCAAGGCTGTGGACCTTGTTCTTGCTAAGTTACTGAGTGAGCTTCATTCTGAAGAAACTGAAGAAGTGGAGCCGAGAACAAAGCTGAGATTAGTTGTTCCAAATAGTTCATGT…	rna-binding protein nova-1-like	657	20	2.91577e-78	0.854	8	P:nucleobase-containing compound metabolic process; F:RNA binding; F:hydrolase activity; C:plastid; P:protein metabolic process; P:catabolic process; P:cellular process; P:cellular protein modification process	EC:3.1.2.15	IPR004087; IPR004088; G3DSA:3.30.1370.10 (GENE3D), PTHR10288 (PANTHER), PTHR10288:SF114 (PANTHER), SSF54791 (SUPERFAMILY)	x	x	x	x	-2.82743	x	x	x	x	x
MDP0000119707	MDP0000119707	ATGGATGTGGACTCATCGTCGATGGTGCCGGACACTGATCACGATCCGGCAGTGCCAAACCACAGTACGACGTCGTCTCAGGCCGCAGTAGAAGGGGAACAACAGCTTGGCGAGCAGGCGCAACCGGGAACTGGATCTCCTCCGCAGCAGCCTCAGACAGCGGCTGCTCCACAGGCACCACAGACTCCGGTGGCGGGACCGCGGCACGCCCCAACGTACTCGGTGGTCAATGCAATTTTAGAGAAAAAAGAGGATGGTCCAGGGCCAAGATGTGGCCACACGTTGACTGCGGTGGCGGCTGTGGGCGAGGAGGGCACGCCGGGCTACTTTGGCCCCAGGTTGATTTTATTTGGTGGTGCCACAGCTCTTGAGGGCAATTCGGCGGCTTCAGGGACTCCA…	serine threonine-protein phosphatase bsl3	3234	20	0	0.784	6	C:cytosol; F:hydrolase activity; F:binding; C:plasma membrane; P:cellular protein modification process; C:cell	-	IPR004843; IPR006186; IPR011043; IPR011498; IPR012391; IPR015915; G3DSA:3.60.21.10 (GENE3D), PTHR11668 (PANTHER), PTHR11668:SF17 (PANTHER), PF13418 (PFAM), SSF56300 (SUPERFAMILY)	x	-1.84777	x	x	x	x	x	x	x	x
MDP0000119794	MDP0000119794	ATGGCAGAGAGAAGCCATATAAGCGCCAGGGGCATCGATGGGGAAAATCCTAGGTTGTCATCTTTGTGTTCAGTGGAATCTGGCAGTAGTTGCTTCGCGTGTAAATTTCCTGGTCCAAACTTTTTGAAGACAACTAGTGACTATCAGAATATCACAGTTCATTCTGTTACTCAATGCTCTCCTTCACCTGTAATCTCTTGCGTAGAAAAGCCTCAAAGTTCTAATATATCACAAATTACGGACGCAAATACAGAACATGGTCAGTCACAGTCTTCTAATAAATCAGCATCATCTGGGGTCCTGCGAGATTCAGCTCAGTTAATGGAAGATTTCCTTGATCTTGCTAAAGAAAACACGGAGAAGGATCTAGAAACCTGCGGGATTCTTGGCGCTTTTCTT…	stam-binding protein	735	20	3.33686e-72	0.7785	10	P:cellular protein modification process; P:protein metabolic process; P:catabolic process; P:cellular process; C:intracellular; C:membrane; P:cellular component organization; F:protein binding; C:cytoplasm; P:transport	-	IPR000555; G3DSA:3.40.140.10 (GENE3D), PTHR12947 (PANTHER), PTHR12947:SF4 (PANTHER), SSF102712 (SUPERFAMILY)	x	4.31587	x	x	x	x	x	x	x	x
MDP0000119818	MDP0000119818	ATGGGGAGGATTGGTTTGCTCGTGTCGGATATGATAATCTCGTTCATGTGGGTATGGTCGGGGGTCTTGATCAAGATCTACGTGTTCAGCATTCTGGGGTTTGGTCACGGMCCCGGCGGTGAGATTATCAAGTGCGCCCTTTCGATTGTGAACATGTTCTTCTTCGCGTTGCTGGGAAAGGTTACCAACGGCGGCACCTACAATCCTTTGACCGTGTTGTCCGGCGCAATTACTGGGGATTTCAGCCGCTTCCTTTTCACTGTTGGTGCCAGAATCCCTGCTCAGGTTATCGGCTCTATTGCTGGCGTTTGGCTCATAATCGCGGCCTTTCCTGAAGTAGGTCATGGTCCTCGCTTGAACGTTGACCTCCATCGAGGTGCGCTCACAGAAGGGTTGCTG…	aquaporin sip2-1	711	20	2.79708e-125	0.755	4	C:membrane; C:endoplasmic reticulum; P:transport; F:transporter activity	-	IPR000425; IPR023271; PTHR19139:SF3 (PANTHER), SignalP-NN(euk) (SIGNALP), tmhmm (TMHMM)	x	x	x	x	-104.964	-131.991	x	x	x	x
MDP0000119925	MDP0000119925	ATGAGGGTTAGACAAGCGTTAAAGAGCCTGGATGCGTTTCCTCGGGCGGAGGAGCACTTGCTGCAGAAAACGCAATCCGGGGCACTCGTTTCTGTTGTTGGGCTGCTTATAATGGCGACATTGTTTGTGCACGAGCTCAGATATTATCTCACCACATACACCGTCCACCAGATGGCCGTAGACTTAAAGCGCGGAGAGACTCTTCCGATTCATATAAATATGACATTTCCAGCTTTACCTTGTGATG	protein	247	20	1.99067e-43	0.9215	2	F:molecular_function; P:biological_process	0	PTHR10984 (PANTHER), PTHR10984:SF25 (PANTHER), PF13850 (PFAM), SignalP-NN(euk) (SIGNALP)	-7.60979	x	x	x	-5.30777	x	x	x	x	x
MDP0000119956	MDP0000119956	ATGGCTGTGCCTCGGAAACAGCGAAACAGAATGAGAAAGTCCAAGAGAGAACCATTTCCTGATCACCAGTCCAAGATTATGAGGAAAGTTCGCATTATCTGTTACGATCCCGACGCCACTGATGACTCATCTTCAAGCGAGGACGAAGGAGGAAGAGAGAGAAGATTTCCCAACAACCCAAAACGCTTCGTTCGTGAAATTACTTTCTGCCCATCCGCGCACCCGAAGCCGGGCACCGCTGAGCCAGAGAGCTCAAGTCAAGACAGCAACGGAGTCAGAACCCCAAAACCCAGCAAGAAGGCGATTTTCACCAAGTCCCACCGGCAGTCCTCTTCTCCTTACAGAGGCGTGAGGCAGCGCAAATGGGGGAAATGGGCTGCTGAGATTCGTGATCCTTTC…	ap2 erf domain-containing transcription factor	966	20	2.45681e-55	0.567	5	P:regulation of transcription, DNA-dependent; P:transcription, DNA-dependent; C:nucleus; F:sequence-specific DNA binding transcription factor activity; F:DNA binding	0	IPR001471; IPR016177; PTHR31190 (PANTHER), PTHR31190:SF0 (PANTHER)	x	x	x	x	-2.66305	-2.89936	x	x	x	x
MDP0000120008	MDP0000120008	ATGCCTTCCCTGAGTTTTTTTACTGTGCTTCTCATCCACATTGGCTTGTTTGTGAGCTTTTCTTCTGCTGAGGATCCAAATATTTTCTATAACTTTGAGGTCTCATATATTACTGCTTCTCCTCTCGGTGTCCCTCAACACGTTATTGCCATTAATGGCAAGTTCCCAGGTCCAACTATTAATGTGACAACTAACAACAATGTCATTGTTAATGTTCGGAACAAATTGGACGAGAATCTCCTCATGACCTGGGCCGGAATTCAGCAACGGCATAGTTCATGGCAAGATGGGGTTCTCGGAACCAACTGTCCAATTCTGCCAAAGTGGAATTGGACTTATAATTTTCAGGTTAAGGATCAGGTTGGGAGCTTCTTTTACTTCCCGTCCCTTAATATGCAG…	monocopper oxidase-like protein sku5	1776	20	0	0.86	13	C:cell wall; C:plasma membrane; F:binding; C:cytoplasm; P:anatomical structure morphogenesis; P:cellular component organization; P:cell growth; F:catalytic activity; C:membrane; C:vacuole; C:extracellular region; P:metabolic process; P:cellular process	EC:1.10.3.3	IPR001117; IPR008972; IPR011706; IPR011707; PTHR11709 (PANTHER), PTHR11709:SF21 (PANTHER), SignalP-NN(euk) (SIGNALP)	x	-25.5155	x	x	-33.7592	-71.5343	x	x	x	x
MDP0000120033	MDP0000120033	GTAAGAATAACTGGAGAGTTGAGCTTTCACACAACTCTAGAGGTGGTGGTGGTGGTCGTGGTGGAGGTGGTCGTGGCCGCTCTGGCGGTTCTGATTTGAAGTGCTATGAGTGTGGTGAGCCTGGGCATTTTGCTCGTGAATGCCGTCTACGTGGTGGTGGTGGTGGTGGTGGTGGTGGTGGAAGGCGTCGTAGCCGCACCCCTCCTCGCTATCGCAGAAGTCCCAGTTATGGTCGCAGGAGCTACAGTCCTCGTGGGAGATCCCCAAGACGTCGCAGTTTGACACCACGTGGGAACAGCCGCAGCAGGTCCCCACCGTACCGTGGGCGGGAGGAGTTGCCTTATGCCAATGGGATGACTTTCCATTTGATTCATGCCATGATGCAATGGTCTGAAGGAT…	arginine serine-rich splicing	1136	20	3.92762e-09	0.721	3	F:binding; F:nucleic acid binding; F:nucleotide binding	-	IPR001878; PTHR10548 (PANTHER), PTHR10548:SF23 (PANTHER), tmhmm (TMHMM)	x	x	x	x	x	-2.46623	x	x	x	x
MDP0000120058	MDP0000120058	ATGTTGAGACTTGCGGCGAAGAGGATTCTCCAAGGCGGCCGTCTGGGCTCGCCGGAGGCTCAGTCACCGGCGGTCCTGAGCCTGCCACGTATGTACCACGAGAGGGTGGTGGACCACTACGACAACCCCCGCAACGTCGGAACGTTCGACAAGAATGACCCGACGATCGGCACGGGGCTCGTTGGCGCTCCAGCCTGTGGCGACGTGATGAAGCTCCAGATTAAGGTCGATGACAGCACGGGAAAGATTGTTGATGCTTGCTTCAAGACCTTTGGGTGTGGATCGGCCATTGCTTCTTCTTCTGTCGCTACGGAATGGGTGAAGGGGAAACAAATGGAGGAAGTCTTGACGATTAAGAACACAGAGATTGCAAAACATCTTTCRCTTCCTCCAGTGAAG…	iron-sulfur cluster assembly enzyme mitochondrial-like	522	20	2.03809e-90	0.8425	4	F:binding; P:biosynthetic process; P:cellular process; C:mitochondrion	-	IPR002871; IPR011339; G3DSA:3.90.1010.10 (GENE3D), PTHR10093 (PANTHER), PTHR10093:SF0 (PANTHER), SSF82649 (SUPERFAMILY)	2.93361	5.86802	x	x	2.50116	3.80277	x	x	x	x
MDP0000120095	MDP0000120095	ATGCCAAGAAAGAAACAAAAAGTCATAGAGAACCCATTCCCATGGCCAGAAAATAAATATGACGGAATAGTGGCGGGTGCACCGACAGTTTGGCGCGCATGTGTTGCCGTTGGAAGCAAAGGGCCCCGATTCTGCCGGCCCACGTCGGGTTTTACCCACTTAACCACAAAACGGTGTCGTCCCAAGTCTCGTCCGCCTGCCTCACCGCAAAAAGTCCTCGCCGAGAGTGGACTCACTCTAAAGCTCTCATTGACGCTTGCTGGTTCTGATCGCTCGCATTCGCCTCAGTCCTCCTCGCGCTCCGCTCTCCGATTTGGAAGGCTAGCAGCAATGTCAGAGAACGCTCTTAGAGATCTCAATACCATACCTGGATCTGAGAGGAAGAATGAAAGCTCTAGC…	armadillo beta-catenin-like repeat-containing protein	1356	20	1.37416e-167	0.7375	1	F:binding	-	IPR011989; IPR016024; IPR024395; PTHR21567 (PANTHER), PTHR21567:SF16 (PANTHER)	x	-2.61554	x	x	-3.35625	-3.06829	x	x	x	x
MDP0000120125	MDP0000120125	ATGCTTCTCCTTAAACCCATTTCTCTCCTCCTCCTCCTCTCCCTCGTTCTGATTCCGGCAGCCGCAATCCGATCATTCCCGGACYCGCAAACCGGAAAGGAAAAAGGATTCAACATGGATTTCTCAGAAGCGCCGGAATACACGAACGGAATCAGCTGCCCTGCTCTTSTGGGCTCCAACGACAGAGCAGGAAAGGAGGTTTGCGATCCCTCCCTCGTCCACGTCGCGATGACGATCGATTCCGAGTACTTGCGCGGCACCATTGCCGCCGTCCACTCTGTTTTCAAGCACGCTTCCTGCCCGGAAAACACATTCTTCCACTTCGTCGCCTCCGACTCCAGCGCCGTCGATTCCCACCACCTCTCCCGCATTCTGAAATCGACTTTTCCGTCGCTTAAT…	probable galacturonosyltransferase-like 9-like	1134	20	7.90702e-171	0.783	7	P:biosynthetic process; P:carbohydrate metabolic process; F:transferase activity; C:Golgi apparatus; P:response to stress; P:cellular process; P:nucleobase-containing compound metabolic process	EC:2.4.1.43	IPR002495; G3DSA:3.90.550.10 (GENE3D), PTHR32168 (PANTHER), PTHR32168:SF0 (PANTHER), SignalP-NN(euk) (SIGNALP), SSF53448 (SUPERFAMILY)	x	x	x	x	-11.8669	-10.0266	x	x	x	x
MDP0000120164	MDP0000120164	ATGGGAGTTAAACCATTTATAGTGCGAGTGGGGTGCCCACACGGTAAACCATCCAACTGGTCACGTTGCCATACCAAAACCCTTACGCAACAGTCAAGTAAATCGGAAGTGAAGATGAATGGGAATAGGAATGGAGGCGGAGGAGGCGGCGGCGGCGGAGGAGGTGGTTTTGGCGGGATAGTGAGCGACTACATTCGGAGGCACCACAAGCACGACCTTAACGACCATCAGTGTACATCTACTCTCGTCCGGCACATCAAAGCYCCTGTCCATCTTGTTTGGTCGTTGGTAAGACGATTTGATCAACCGCAAAAGTATAAGCCATTTGTCAGCAGGTGTGTGGTGCAGGGAAATCTTGAGATTGGAAGTCTCAGAGAAGTTGATGTTAAGTCTGGGCTT…	abscisic acid receptor pyl8	711	20	3.76123e-111	0.952	7	C:cytoplasm; F:receptor activity; F:protein binding; P:response to stress; C:nucleus; P:signal transduction; P:response to endogenous stimulus	-	IPR019587; IPR023393; PTHR31213 (PANTHER), PTHR31213:SF0 (PANTHER), SSF55961 (SUPERFAMILY)	x	1.73863	x	x	x	x	x	x	x	x
MDP0000120172	MDP0000120172	ATGCCGAACCTCTCCGTCTTGGTCACCGTCCTCACAGTTCTCCCCTTCGTCTGCCTCTCATTCTCTCCGGAATCCCMAACCCACCGCCGCCTCCTGGTGCTCCTCGACGACCACTCTCTCCAGTCCTCTCAYTCCATCTTCTTCCACTCCCTCACCTCCCGTGGCTTCGATCTCGACTTCAAGCTCGCTGARGACCCCAAGCTCTCGCTCCAGCGCTATGGCCAGTACTTGTACGAMGGCCTCGTTCTCTTCKCCCCCTCCGCSCACAGTTTTGGAGGAGCTCTGGATGTGCAGTCCGTGCTCGACTTCGTTGACGCTGGGCACGACTTGATCTTGACGGCTGATGCCTCTGCATCTGATTTGATTCGGAGTATTGCCAAGCAATGCGGGGTCAATTTC…	dolichyl-diphosphooligosaccharide--protein glycosyltransferase 48 kda subunit	1689	20	0	0.825	14	C:membrane; C:endoplasmic reticulum; P:biosynthetic process; P:cellular protein modification process; P:carbohydrate metabolic process; C:nucleolus; P:cellular process; C:cell wall; C:vacuole; C:cytoplasm; P:anatomical structure morphogenesis; P:cellular component organization; P:cell growth; F:transferase activity	EC:2.4.1.119	IPR005013; PTHR10830:SF0 (PANTHER), PF13456 (PFAM), SignalP-NN(euk) (SIGNALP), tmhmm (TMHMM)	x	x	x	x	-4.8618	-6.32617	x	x	x	x
MDP0000120180	MDP0000120180	ATGGCAAGTCACGATTATCCACCCCTTTCGGATACTGAGAAGATTCACAAAGACATTTCAGCCTCGCCACAAAGTCTGACTTCCACATCAGCAAGTGGTAGTAATGCTCCTTCTTGTTCTCTTTCGAAGAAAGTGGAAGGGCAATTCCCACTTCACCTTTCCAACTCCTCGGCGCTTCGCGACAACTTCAAGAGAATTGCAAATATGTTGCCAACCGATGCTCCCCAAAAACCCCCACAAAGTACTCAAAGACCGGACTTCATCGGCCACTTTGCTTACTTCAACCTCACAATCTGCTACCTCACCACTATGTACCGGGCGTACCAGGCCCGCGACTACCCGGTCCTCGCTTTCGTCATTTTTGTCTACGTGGCCTACTGGGGTTTGGACAAGTGTCAG…	predicted protein [Populus trichocarpa]	654	6	7.39582e-27	0.536667	0	-	0	tmhmm (TMHMM)	x	x	x	x	x	-11.5816	x	x	x	x
MDP0000120192	MDP0000120192	ATGGCGACAATACCAGTTAACCCCAAACCTTTCTTGAACAATCTGACTGGAAAGACTGTCATTGTGAAACTTAAATGGGGAATGGAGTACAAAGGCTTCCTTGTCTCAACGGATGCCTATATGAACTTGCAGCTGGCCAACACCGAAGAATATATTGATGGACAATCCACTGGAAATCTGGGAGAAATTTTGATCAGGTGYAACAACGTTCTCTATCTTCGTGGGGTGCCAGAGGATGAAGAGATTGAAGACGCTGAACAGGACTGA	small nuclear ribonucleoprotein f	267	20	5.57493e-45	0.9515	4	C:nucleolus; F:nucleic acid binding; C:intracellular; P:nucleobase-containing compound metabolic process	-	IPR001163; IPR006649; IPR010920; IPR016487; G3DSA:2.30.30.100 (GENE3D), PTHR11021 (PANTHER), PTHR11021:SF0 (PANTHER)	-2.41251	x	x	x	-3.11819	-3.24239	x	x	x	x
MDP0000120224	MDP0000120224	ATGGACATAATAGTAGGAGCGRGGTTGACAACAACAGTGGTGGTGGTTGCGGCAATGATGGTGGTARTGGYAGTTGTGGTTATGGTGGCAGTGATGGCGGTTGTGGTAATRATGCATGGTTGTGGTGTTGGCGATGGCTGCATCGATGGTGGTAACAATGGTGGCAGTGGTGGTAGTGGTGGTGGCAGTGATGGTGGCGGTGGAGGGAGCCCGCAGATATATTTCGAAAACCCTAAACCCCCTTTCCACTCTGCTCCGCCTCTCTTCCCGCCACCTCCACCGCCTCCGCCACCAAAGCGTTCTCTTCTCTCCATCAGGTATAAAATGCCGAAGGTAAAGACTAACCGAGTTAATTACCCAGAAGGTTGGGAACTGATTGAGCCTACGCTTCGCGAACTA…	g10-like protein	762	20	2.2605e-99	0.9535	1	C:nucleus	-	IPR001748; IPR018230; SignalP-NN(euk) (SIGNALP), tmhmm (TMHMM)	x	x	x	x	-10.2694	-8.93771	x	x	x	x
MDP0000120271	MDP0000120271	ATGCTTCAKGTTCTTCTCAAGCAACTCAGTCCTCTTAGCTCAGTTGTTGTTGCAGCAACAACCAACAATCCAGATCGTTCCACGTCGGTCAATGGCAGACCAGGRTTGCTTCRAACGACTGATCCCATGAAAGTATTCCCAGCTGGTTTCTTGTGCGTGACTGATGTGGCACGATCTCAGCCTTTGACTGTGGTTTCATCARCTGCAAAGCCATCCSAGACCATCAACGTTGATCATCGCCCGAAAACTGGGGAGAAGAAACTCAGAGGTACAGTGGTGTTGATGAAGAAGAACGTTTTGGAGCTCAACRACCTCAAAGCTTCAGTTCTTGATCGTTTCGATGAGCTRCGGGGTAAAAGAGTTTTACTGCAGCTCATCAGTTCTGTTAATTGTGACCCT…	lipoxygenase	1677	20	0	0.795	6	P:biosynthetic process; P:cellular process; P:lipid metabolic process; F:binding; F:catalytic activity; P:metabolic process	EC:1.13.11.12	IPR000907; IPR001024; IPR001246; IPR008976; IPR013819; G3DSA:3.10.450.60 (GENE3D), G3DSA:4.10.372.10 (GENE3D), G3DSA:4.10.375.10 (GENE3D), PTHR11771:SF2 (PANTHER), SignalP-NN(euk) (SIGNALP)	x	-9.06075	x	x	x	-12.6069	x	x	x	x
MDP0000120290	MDP0000120290	ATGCTGGACATCAATCTGTTCAGAGAGGAGAAGGGCCACAACCCCGAAATAATCCGGGAATCTCAACGACGACGTTTCAAAGGCGTCGAGATCGTCGACGAGGTCATCCAGCTCGACAAAGAATGGCGACAGCGTCAATTCGAGCTCGAGAGCCTTCGGAAAGAGTTCAACAAGATCAACAAGCGAGTTGCTCAGCTGAGGATTGCAGGAGAGGATGCAACTGAGGTGATTAAAGACACAGAGGAAAATAAAAGGTTGGCAGCAGAGAAAGAAGTTGAAGTGCGAGAAGCTTTAACACAGTTGAATTCAAAACTGGACATCATTGGAAACCTTGTGCATGATTCAGTTCCCTTTAGCAATGATGAGGAAAATAATGCTGTGATTAGATCATGGGGTGAC…	seryl-trna synthetase	1344	20	0	0.882	7	P:biological_process; F:nucleotide binding; C:cytosol; P:nucleobase-containing compound metabolic process; P:translation; ; F:catalytic activity	EC:6.1.1.11	IPR002314; IPR002317; IPR006195; IPR010978; IPR015866; G3DSA:3.30.930.10 (GENE3D), SSF55681 (SUPERFAMILY)	x	x	x	x	x	1.91438	x	x	x	x
MDP0000120315	MDP0000120315	ATGGAGTTCGGAGGAGGTGGCCGGAAGAGAGGCAGGCCGGAAGCTGGGCACTTTAATGGCAATGGCGGCTTCAAGAAATCCAAGCCAGAAGTTGTCCTTCATATCATGGTTATCTATAGTTTCTTTCTTGCTTTTGAAATCAAAGTGACTGAAGCTACAGAACTGGTCGCAAACACTTCTGGGTGCCCTTTTGGTGAGGGATGTCATTTCTTGCATTATGTTCCTGGTGGCATCAAAGCGGTGTCTCAGATGACTGGTAGCAACCCAACTCATCCTCCTCCTCCTAGAAATTCAGCAGCCCCACCATCATTTCCAGATGGTTCATCTCCTCCAACTGTCAAGACACGGTTGTGTAACAAGTACAACACAGTTGAAGGTTGCAAGTTYGGGGATAAATGC…	zinc finger ccch domain-containing protein 14-like	933	20	2.4338e-111	0.6915	2	F:nucleic acid binding; F:binding	-	IPR000571; IPR004087; IPR004088; G3DSA:3.30.1370.10 (GENE3D), G3DSA:4.10.1000.10 (GENE3D), PTHR10288 (PANTHER), PTHR10288:SF5 (PANTHER), SSF54791 (SUPERFAMILY), SSF90229 (SUPERFAMILY)	-3.09985	x	x	x	-2.75428	-2.70205	x	x	x	x
MDP0000120367	MDP0000120367	ATGCCAGTCGACGCTGACGAAATATATGATGCCGCTGGAGTTTGCATTGGCGTCATCGCCATAATCATACTCATATACTGGATCTCTTACTGCAAGCGGAGACAATCTCCGGTTGACCCGTCGGACCATGACGAGGGCTCCGCAACCATAGAACAAGGGCTTGATGAAGCTACAATATGCAGCTACCCGAAACTGCCCTACTCCGAGGCCAAGCTTCAAATGGTTGGTTCAGTTTCAGCGCCTTCTTGCTGTTGCATATGCTTGGCAGATTTTGATGACACAGATACATTGAGATGTGTGCCTAACTGTGGCCATTTTTTTCACCAAATTTGTGTGGATAAATGGTTGCAGCTCCACCCTTCTTGCCCGATTTGCAGAACGTCGCCTCTGGATCCATCT…	protein	429	20	8.09733e-30	0.6715	1	F:binding	-	IPR001841; IPR013083; PTHR14155 (PANTHER), SignalP-NN(euk) (SIGNALP), tmhmm (TMHMM), SSF57850 (SUPERFAMILY)	x	x	x	x	14.7935	20.3808	x	x	x	x
MDP0000120368	MDP0000120368	ATGCCAGTCGACGCTGACGAAATATATGATGCCGCTGGAGTTTGCATTGGCGTCATCGCCATAATCATACTCATATACTGGATCTCTTACTGCAAGCGGAGACAATCTCCGGTTGACCCGTCGGACCATGACGAGGGCTCCGCAACCATAGAACAAGGGCTTGATGAAGCTACAATATGCAGCTACCCGAAACTGCCCTACTCCGAGGCCAAGCTTCAAATGGTTGGTTCAGTTTCAGCGCCTTCTTGCTGTTGCATATGCTTGGCAGATTTTGATGACACAGATACATTGAGATGTGTGCCTAACTGTGGCCATTTTTTTCACCAAATTTGTGTGGATAAATGGTTGCAGCTCCACCCTTCTTGCCCGATTTGCAGAACGTCGCCTCTGGATCCATCT…	protein	429	20	8.09733e-30	0.6715	1	F:binding	-	IPR001841; IPR013083; PTHR14155 (PANTHER), SignalP-NN(euk) (SIGNALP), tmhmm (TMHMM), SSF57850 (SUPERFAMILY)	x	x	x	x	18.8817	26.7379	x	x	x	x
MDP0000120387	MDP0000120387	ATGGGTTTGGAAGATGGGAACTCAGAGAACGCGCGGAGCTGGGCGAGGTTTGTAGCCACGTGTCTCGTCGGCGGGGTGGTGGTGGCGGTGGCGGTTGGGACCGGGGTTTCTTTTCTGGGCTCAGAAGAACGCGGCGGACCTCAGCTTCCTTTGGGACTTCCWTGGCGGAGGAAGAAGAACAGACCCGTCCGGGTTTACATGGACGGCTGCTTCGACATGATGCACTACGGCCACTGCAACGCCCTCCGTCAGGCGCGTGCSCTCGGCGACCAATTGGTGGTCGGAGTCGTCAGYGACGCCGAAATCATCGTCAATAAAGGCCCCCCTGTGACTCCTCTCAACGAAAGGATGATTATGGTTAATGCTGTGAAATGGGTTGACGAGGTGATTCCKGATGCA…	ethanolamine-phosphate cytidylyltransferase	1458	20	0	0.902	6	P:biosynthetic process; ; P:lipid metabolic process; C:cytoplasm; C:mitochondrion; F:transferase activity	EC:2.7.7.14	IPR004820; IPR004821; IPR014729; PTHR10739 (PANTHER), PTHR10739:SF14 (PANTHER), SignalP-NN(euk) (SIGNALP), tmhmm (TMHMM), SSF52374 (SUPERFAMILY)	x	x	x	x	-2.27277	-2.41252	x	x	x	x
MDP0000120398	MDP0000120398	ATGGCTTCCACGGTGAGGCTTGCGGTGGCCTTCTCTGTTCTGCTCTCTCTCTTCTCACAATCTTCCTACGCCCAAACGACAGCCTGCGGGAACTACAAATTCACCAGCAACAGGATCTTCACCACCTGCAGCGACCTGCCTCATCTCAACTCCTTCCTCCATTGGACCTTTGACCAGTCAACGGGAAAGCTCCAGATGGCCTACAGGCACACCGGCGTCTCCGCCTCCAGCTGGGTCGCGTGGGCCATCAATCCGGATCTCAAAAGCGCGTCGTCCGCCATGCCCGGCGCCCAATCTCTCGTCGCTTGGCCGCAGTCCAGTGGGACCCCGAAGGTGTACATGTCGCCGATCCAGAGCTACTCGACCAAGCTGGCGGAGGGCAAGCTGACGTACGAGGTC…	membrane protein	1185	20	4.51941e-161	0.7255	2	P:multicellular organismal development; C:membrane	-	IPR004877; IPR005018; IPR006593; IPR017214; PTHR23130 (PANTHER), PTHR23130:SF19 (PANTHER), SignalP-NN(euk) (SIGNALP), tmhmm (TMHMM)	x	x	x	x	x	-2.89761	x	x	x	x
MDP0000120450	MDP0000120450	ATGAAGAAAGTCGCCATTGCTGCTTCGGTCGGAATTGTGACTCTCGGAATGCTCTCCGGACTCGCCTTCTTCCTTTACCGCCACCGAGTCAAACATCCGTCCGAGTCTCAGAAACTCGCCAATGGCGGAGTACCCAGTTCCCAGAGATTCACCGACAACTCGAGAGTCCCACCCTCGAGCTTCCTCTACATTAGCACAGTCGAACCCAGCCACACGTCGACGACGAGCAGCAAAGCCGTTAACGGACCAACAACTGTGGAATTGAATCGGTCTCCATATCACAGACTAAACTCTGTCAAAAGATCGAATCGAACCTCAACTCGCCATCAGCTATGTCGTCTTCCGATGAAGAGAGCAACGAAACGGCGTTTCATTCGCCAAATTGCTCCTCTATTAGCT…	fructose-bisphosphate aldolase	966	20	5.14617e-81	0.7875	9	P:carbohydrate metabolic process; P:generation of precursor metabolites and energy; P:catabolic process; F:catalytic activity; P:cellular process; P:biosynthetic process; P:nucleobase-containing compound metabolic process; P:secondary metabolic process; P:metabolic process	EC:4.1.2.13	IPR000741; IPR013785; SignalP-NN(euk) (SIGNALP), tmhmm (TMHMM), SSF51569 (SUPERFAMILY)	-5.88657	-3.58529	x	x	-5.09497	-4.39453	x	x	x	x
MDP0000120536	MDP0000120536	ATGGGTAAGGTTCTCAGAGAAACCTCCAGGCCCTCGTCGTCTTCGTCTTCTCCAGCCTCTTTGCCGCCTCCGACCACCACTGCGTCGACGTCGATCACCGAGACCGTCAACGGGACCCACCATTTCAAGATCAACGGCTATTCGCTGTCCAAGGGGATTGGGATTGGCAAGTACATAGCTTCCGATACGTTTAATGTGGGTGGGTTTTCGTGGGCCATCTATTTCTACCCGGACGGCAAGAGCGTTGAGGACAATGCCGCCTACGTCTCGCTCTTCATCGCGCTCGCCAGCGAAGGAACCGATGTGAGAGCGCTGTTCGAATTGACGCTTTTGGACCAGAGCGGGAACGAGAGGCACAAGGTGCATAGCCATTTCGGGAGGACATTGGATAGCGGCCCT…	btb poz and math domain-containing protein 2-like	1233	20	0	0.8715	7	P:response to stress; P:response to abiotic stimulus; P:cellular process; F:protein binding; P:response to extracellular stimulus; P:cell communication; C:nucleus	-	IPR000210; IPR002083; IPR008974; IPR011333; IPR013069; IPR013322; PTHR26379 (PANTHER), PTHR26379:SF83 (PANTHER)	x	x	x	x	x	-3.71265	x	x	x	x
MDP0000120539	MDP0000120539	GCAAGTTCAAGCGAGTGGATCGAGATGAGTCATGTATGGGGAGCTAATTGGTGCATAAATGGGGGTCCTCTAAAAGGACCATTCTCAGTGAAGATTACAACTCTCTCGACAGCAAAAACTCTCTCAGCCAGAGATGTCATTCCCGGTAATTGGTCTCCAAAAGCCACTTACACTTCTCGCCTCAATTTCCACTACTAG	expansin b1	198	20	1.46814e-30	0.873	7	C:cell; P:cellular component organization; P:cellular process; P:anatomical structure morphogenesis; P:cell growth; C:extracellular region; P:reproduction	-	IPR007117; PTHR31692 (PANTHER), PTHR31692:SF0 (PANTHER)	-12.0121	x	x	x	-18.4728	-9.21671	x	x	x	x
MDP0000120543	MDP0000120543	ATGGCGAACCTTCGATTCTCCGGCAGCGGTAGAGGAGCAGCCGCGCGGAGCTCCGTCGCGTCGTTCAGAGTGCTTGCCATTGCAGTCGCCGTCGTCTTCGTCTTCTCACTCTCCTTTGTCTTCACTTCCCGAACCGACTCCTCCGATCTCGGCGACTCGGGTTTCGATTCCGGTTCGTTTGGTGGATTTGGATCGACGAGAAGGACCGTGCTGGCTCTGAAATCGGATCCACTGAAGCCCCGACTGGACCAGATCCGGAAGCAGGCGGACGATCATCGGACCCTAGCCCTAGCGTACGCGAGCTATGCGCGGAAGCTGAAGCTCGAGAACTCGAAGCTGGTTCGGGTCTTCGCCGATCTCTCACGAAACTACTCGGATCTCATGAACAAGCCCGCCTAT…	quasimodo1-like protein	1704	20	0	0.893	7	F:transferase activity; C:Golgi apparatus; P:biosynthetic process; P:carbohydrate metabolic process; P:cellular process; C:mitochondrion; P:nucleobase-containing compound metabolic process	EC:2.4.1.43	IPR002495; G3DSA:3.90.550.10 (GENE3D), PTHR32116 (PANTHER), PTHR32116:SF10 (PANTHER), SignalP-NN(euk) (SIGNALP), tmhmm (TMHMM), SSF53448 (SUPERFAMILY)	x	-2.97202	x	x	-2.43011	-2.79105	x	x	x	x
MDP0000120560	MDP0000120560	ATGGTATCAGGATTATTTGTTATGGAGTCTTCTTCCTCTTCTTCTTGTCCTTCCCAGTTGCTGTCGTCCCGGTTGATATTATGTGTTTGTGTTGTAGTTTTTGGTGTTTTCCAGTACCCTACAGCCACAGAGGGACTGGTGAAGCTGCCACCAAACCAGACTGTTCCGGCGGTGATAGTGTTCGGCGATTCGATCATGGACACGGGCAACAACAATGATCTCGAGTCACTTGTTAGGTGCAATTTCCCTCCTTATGGACTAGATTTCCAGCAGCACATGCCTAGTGGCAGGTTTGGCAATGGCAAAGTGCCCTCAGACCTCATAGCGTCAGAATTGGGAATCCGAGAGTATTTGCCGGCATATTTGGATSCAAATCTACGACCTCAAGATCTCCCCACT…	gdsl esterase lipase	1143	20	9.8373e-160	0.7805	3	F:hydrolase activity; P:catabolic process; P:lipid metabolic process	-	IPR001087; IPR008265; PTHR22835 (PANTHER), SignalP-NN(euk) (SIGNALP), tmhmm (TMHMM)	x	4.41481	x	x	x	8.91792	x	x	x	x
MDP0000120733	MDP0000120733	ATGAGCGACCCAATTGAGCCCGCAACGACGTCGTCTTCGGCCAAGGATCCGGCCCTCCTGATTCACCCGCGCCGCGAGCCGTTCGAGCACGGGCTGCTGCCCATCCCCAAGCTCATCTTCACCGACCCGACCCAAACCCTAATTCCGCTCAAGCAGAAGCTGATCGAGAAGTCGCCGAGTCACCGGGTCGACTCGGYCGCGATCTCCGAGGCGCTCCAGATCTCCATTGATCAGGCAAAGCTCGTCCTCGATACCCTAGCCTCGGTTCTGCACTCGGAGTCCGACCTGCTCGTTAAAGCCAAGCCGGACGGGATTGATGAGGCCGGAGCCGATGTGCATGATCTGGTTCTGTTCCTCTACATTCAGTCGTACAAGAAGTTGCTGCCGCGGACGCACAAG…	tbcc domain-containing protein 1-like	1011	20	1.23469e-177	0.8325	1	F:binding	-	PTHR16052 (PANTHER)	x	x	x	x	-2.94071	-3.17693	x	x	x	x
MDP0000120742	MDP0000120742	ATGCAAATTCTAAATCGCACTTTTTTGGTAAATTACTTTCTTAGAGCAATTCAGTATGGATGGCCAAACACGTATGTGTTTACCAAGGCAATGGGAGAAATGCTAATAGGAGATCTAAAAGAAAATCTACCTGTGGTCATTATTCGCCCTACCATCATCACCAGCACTTACAAAGAACCTTTTCCTGGTTGGGTTGAAGGAATCAGAACCATTGATAGCATTGCAGTTGGCTATGCTAAAGGAAAATTAACATTCTTTCTCTGCGACATTAATGCWATTGTTGATGTGATACCAGCTGACATGGTTGTGAATGCAATACTTGCTGCAATGGCAGCCCATGCAAACCAACCWGGTGAAGTAATTTATCAAGTAGGATCCTCTAGGAGAAATCCTGTAAGA…	fatty acyl- reductase 3-like	891	20	1.31201e-133	0.8205	3	F:catalytic activity; P:metabolic process; F:binding	EC:1.2.1.0	IPR013120; IPR016040; IPR026055; PTHR11011:SF1 (PANTHER), SSF51735 (SUPERFAMILY)	x	-306.979	x	x	-200.551	-649.011	x	x	x	x
MDP0000120758	MDP0000120758	ATGGCATCCACCTCTGTCGCACTCTCAGCTCTCTCAATCTCACCCTTTTCTACCTCTCAACCCCACAGAAACCCATGCGCCTTCTCTTCTCCCTCCCTTCCCTGCCACCTTCCCCCCTATAACCTGACAACATTTCTCGGCGCAAGGCTTTCTATTCGAATTCCGAATGTAAAGCACATGGCTTCCAAGCATCGGACGGCCGTCGCCACCGTCCTCTTCAGCCTCCCAACAGCGAAGCCCGACAGGATTTCTACTGGGAAAAGCCCCAAATGGTCCGCCAGAGCGATAAAGTYGTTTGCTATGGCTGAATTGGAAGCAAGGAAGCTCAAATATCCCAATACAGGGACCGAAGCACTTCTCATGGGGATTTTGGTTGAGGGTACACCGCTGTTCAGGTGG…	clp protease-related protein chloroplastic-like	1098	20	5.94792e-80	0.676	2	P:protein metabolic process; F:hydrolase activity	-	IPR004176; IPR023150; PTHR11638 (PANTHER), PTHR11638:SF62 (PANTHER), SSF81923 (SUPERFAMILY)	x	-2.57931	x	x	x	x	x	x	x	x
MDP0000120761	MDP0000120761	ATGATGCGTGAAAAATGGATTGGAGGCGTGCTTCTCCTTCTAGTTGGCATGTTTACTGATGTACAAGGTGCATTCATAGGGATAAACATTGGGACCGATGTTTCGGACCTTCCATCTGAGACAGATACAGTTGCACTCCTTAAAGCCCATCAAATTACACATGTGCGCCTCTACAATGCTGATGCTCACATACTGAAAGCCCTTTCAAACAGTGGAATTGAAGTAATGGTAGGTATCACAAATGAGGAAGTCCTAAGTGTTGGAGAGTCTTCATCAGCAGCAGCTGCCTGGATTAACAAAAATGTTGCAGCTTATTTGCCCTCAACCAATATTACCGCCATTGCTGTTGGCAGTGAGGTCATTACCTCAATCCCTCATGCTGCGCCAGTTTTGGTCGAT…	glucan endo- -beta-glucosidase 4-like	1884	20	0	0.8075	4	F:hydrolase activity; P:carbohydrate metabolic process; C:plasma membrane; F:binding	EC:3.2.1.0	IPR000490; IPR012946; IPR013781; IPR017853; PTHR32227 (PANTHER), PTHR32227:SF30 (PANTHER), SignalP-NN(euk) (SIGNALP), tmhmm (TMHMM)	x	-1.79769e+308	x	x	-69.6346	-886.563	x	x	x	x
MDP0000120881	MDP0000120881	ATGGCAGACAATTCATCTTCCCTCACATCACCGCCCCCTTGCAAATTTGTGGTCCCCGACCCCCACGTGTCGCCAAACCATTGCGTAGAAAATCCACATGTCGGGCGATCACCTGTTCCCCGGAGAATTTTGATGGAGAGCACAAATTCATCATCAGGTTCACAGCACCCGCAGCTCCCGCCGGGGTTCCGGTTTCACCCGACGGACGAAGAACTGGTGGTCCATTACCTCAAGAAAAAGGCCGCCTCCATCCCGCTTCCGGTCACCATCATCGCGGAGGTCGACTTGTACAAGTTTGATCCATGGGAACTGCCAAGTAAGGCGACGTTTGGGGAGCAAGAGTGGTATTTTTTCAGCCCAAGGGACCGGAAGTATCCAAATGGGGCACGGCCAAACAGG…	nac domain ipr003441	1182	20	0	0.698	1	F:DNA binding	-	IPR003441; PTHR31719 (PANTHER)	x	1.79769e+308	x	x	x	x	x	x	x	x
MDP0000120885	MDP0000120885	ATGCCTGGTTTTAGATCGAACCCACCAAAAAGTTTGCTCCTTTTTCTTGGTTTTTGCCTCCTCGTTGCTTTCACTTCAGCAAGCTCTCACATTTCCCACACAGGTGGTGGGAGAGGGGATGATGATGCTGGTGGGTCGGTAGTATGGGAAACAAGGAGGTCGCTTGTAAGCGGAACTGCCCAGAACTCGTCTCTGCTGTTGGCTGAGGAGAGGACGCGCAGGAGGGACCCACTTGATAGTTTTAAGAAATACAATGGTGGGTGGAATATCAGCAATGAGCATTACTGGGCTTCTGTTGGTTTCACTGCGGTTCCCTTCTTTGCCGTTGCTGCTGTCTGGTTTGTGATTTTTGGGCTGAGCTTGTCCCTTATCTGTCTCTGTTACTGCTGTTGTCCACGG…	PREDICTED: uncharacterized protein LOC100809927 [Glycine max]	3105	20	0	0.783	1	C:membrane	-	PTHR31414 (PANTHER), SignalP-NN(euk) (SIGNALP), tmhmm (TMHMM)	-2.36167	-1.43159	x	x	x	x	x	x	x	x
MDP0000120931	MDP0000120931	ATGAGTGTTTCTAAGTTCATTAAATGTGTCACTGTTGGTGATGGAGCTGTTGGGAAGACCTGTATGCTCATTTGTTACACCAGCAACAAGTTYCCCACTGATTATGTACCAACAGTTTTTGACAATTTTAGTGCAAATGTTGCTGTTGATGGGAACATAGTGAACCTTGGGCTATGGGACACTGCAGGCCAGGAGGATTACAGCAGGTTGAGGCCACTGAGTTATAGAGGTGCAGACATATTTGTGTTAGCTTTCTCCTTAATTAGTAGGGCAAGCTATGAGAATGTTCTTAAGAAGTGGATGCCGGAACTTCGTAGGTTTGCTCCCAATGTTCCGATTGTTCTTGTTGGGACAAAGCTAGATCTTCGTGAGGACATGGGGTACCTAGCTGATCATATG…	rac gtp binding protein arac7	606	20	1.88294e-135	0.942	8	F:nucleotide binding; C:intracellular; C:plasma membrane; F:hydrolase activity; P:signal transduction; P:transport; P:cellular process; P:lipid metabolic process	EC:3.1.4.12	IPR001806; IPR003578; IPR003579; IPR005225; IPR020849; G3DSA:3.40.50.300 (GENE3D), PTHR24072 (PANTHER), PTHR24072:SF66 (PANTHER), SSF52540 (SUPERFAMILY)	x	-90.8042	x	x	-84.387	-459.307	x	x	x	x
MDP0000120956	MDP0000120956	ATGGGCAAGGAAAGCTTATCGGAAGCTAGCATTGTAGCCTGTGAGGACGATGGCTCACCTGGACATAGTGATGATATTGGTACTCAAGCACGCCATAGTCTTGACAACGAGGCCAGCTTGCTAACTTGTCGCGTGTGCCATTGTRCTGAATCGGACAAAAGGGGAGATGCAGCGTTAGGGTTTTTGGGTATTGTTCCTCCTTTACAAGAAGCATGTATAAGCAACGGGGAAGTAAAACCTCAYAGTACGCTAGTCCCTAAAGATGCTGAATGTGATATTTCCGCCCAGAAAAATGTTGGAAAAGAATCTGGTTTTTTGGAGTTTATAAGCCCTGATGGAGAGGTTTTCATATGTAGTGCTGATTTAGAGACTGGTTCATGTCRCCATGAAGACATGTTA…	ring fyve phd zinc finger-containing protein	915	20	5.91654e-121	0.6875	4	P:cell differentiation; P:multicellular organismal development; C:membrane; F:binding	-	IPR011016; IPR013083; PTHR23012 (PANTHER), PTHR23012:SF21 (PANTHER), tmhmm (TMHMM), SSF57850 (SUPERFAMILY)	x	-1.62906	x	x	-2.631	-2.74737	x	x	x	x
MDP0000120995	MDP0000120995	ATGGCTGATCCAGAACGAGGACCGCCAACAAAACCCAGACCCACCAATTACAATTACAACTCCAACCAGTACTACGTGGGAACATCCGAAACCCAATGGACATCGTGGCTGATTCCTATGTTCGTGGTGGCCAATGTTGTTGTCTTCATCGTCGCCATGTCCATCAACAACTGCCCAAAACACAATCTTRGTTTCGCCGACAAGTGCGTGGCCAAGTTTCTGGGTCGGTTTTCGTTCGAGCCTCTCAGGGAGAACCCTCTGTTCGGTCCTTCTTCTGATACATTGGAAAAATTGGGAGCTCTTGAATGGTTCAAGGTTGTACATGGGCATCAAGGATGGAGRCTTTTCACTTGTATGTGGTTGCATGCTGGTGTCATCCATTTGCTTGCAAACATGCTC…	rhomboid family protein	972	20	2.94958e-125	0.8225	3	C:membrane; C:Golgi apparatus; F:hydrolase activity	EC:3.4.21.0	IPR002610; IPR022764; G3DSA:1.20.1540.10 (GENE3D), PTHR22936:SF0 (PANTHER), SignalP-NN(euk) (SIGNALP), tmhmm (TMHMM), SSF144091 (SUPERFAMILY)	-5.02531	-2.43382	x	x	-3.2559	-3.27538	x	x	x	x
MDP0000121207	MDP0000121207	ATGGGCATGGTGGTGGTGATCTCTCTGCCTTTTATTTTGTTCACCATACTGCTTGGTTTCGGGTGCTACTTCTTCGGGAGAGCGAGAGGGCGAAAGGACGCGATCGCCACGGCTCAGGTTTACGGGATGCCTGCTCCTCCGCCAGGAGCTACTAACTCTCTCCCTTCCTCTCCTCCACCACATCCTTTCAAGCATGACAACTCTGCCAATGAACGTACCTCCTCATTTCCACACTGTTTTGGCCCGCCATCTCTTTCCAAGCCTCATGAACTACAGTCCTCCACTCCCTACAACACCGTTCAACAATTTTTGATCCCTCACAACACTCAGAGATCAAGGCTCGGTCTCCGCCCTCTCAAATGGAACCGAAAACTGGAGAAATACGCTTCGCGGTGGGCA…	sts14 protein	705	20	5.45402e-68	0.715	1	C:extracellular region	-	IPR001283; IPR014044; PTHR10334:SF7 (PANTHER), SignalP-NN(euk) (SIGNALP), tmhmm (TMHMM)	x	x	x	x	x	-170.698	x	x	x	x
MDP0000121258	MDP0000121258	ATGGAGAAAATGTTTGAATTGGGGAAGCAAGCTGAGACTATCGACCGAGAGCAGCAGCAGCAGCAGCAGCAKCAGCAGCTAGAGCCAGAGTTTTCGATTCCAAATCCATATCTCTGCTTCAATTCAGATATTCACACGAGGGGGAACTGGGAAGAGATGATTGGTTTCCGAGAAAAAGTAGAAGAAGAAGAAGAAGAAAAAAGCATGAATTCTCCATCCACCCAGTTTGTCACCTCAAGAAGGATGGGAGTGTTTGAGCCTATCCACCAAATTAGCATGTGGGACGAAAGCTTTAGGAGTAGTGGTAATTTTAATGCCTCAGCATCCATGATACTGGATGTAGACGCAAAACTAGATAACCAGTCAGAGGATGCTTCTCATGGAATTCTGGGACCTTCT…	transcription factor tga1	1575	20	0	0.83	8	P:response to stress; P:response to biotic stimulus; F:sequence-specific DNA binding transcription factor activity; P:response to abiotic stimulus; F:DNA binding; F:protein binding; ; C:nucleoplasm	-	IPR004827; IPR011616; IPR025422; G3DSA:1.20.5.170 (GENE3D), PTHR22952 (PANTHER), PTHR22952:SF75 (PANTHER)	x	1.79769e+308	x	x	x	x	x	x	x	x
MDP0000121380	MDP0000121380	ATGGCAGCCACACTCAGCCTCCTCAGACTCCCCACGCTTCCCCAAAAGCCCACTCATTGTCTCTCAAAAATCCAACGAAGTTCATCAATCCCAWCAAAACCCAGCAATGGCAAGGACTCAACTAAAGTCCTCATAACCACCATCGACCGCCTTAAGCCAACTTCTCTCCCTCTCACAGCTCTCACATTGCCATTTTTGCTGGACACCAAGGCAAGTATAGATTTTGGGTTTTTCTTTTCCACTGTTTCACATGATGCACTTGCTGCAGGTGGGGAGTTTGGGATATTAGAGGGAAGGACATTTGCTCTGATACACCCAATTGTGATGGGAGGGCTGTTTGTGTACACATTGTGGGCAGGTTACTTGGGTTGGCAGTGGAGGAGAGTGAGGACAATCCAG…	at3g61870 f21f14_40	852	20	6.90247e-105	0.7975	2	C:membrane; C:plastid	-	IPR025067; tmhmm (TMHMM)	x	1.79649	x	x	x	1.38148	x	x	x	x
MDP0000121476	MDP0000121476	ATGGGTCGGTCACCGTGCTGTGACAAGGTGGGTTTGAAGAAAGGACCTTGGACTCCAGAAGAAGACCAGAAGCTCTTGGCTTACATTGAAGAACACGGCCATGGCAGTTGGCGTGCACTCCCAACAAAAGCTGGTCTTCAGAGATGTGGAAAAAGCTGTAGGCTTAGATGGACTAACTATCTCAGACCTGATATTAAGAGGGGAAAGTTCAGTTTGCAAGAAGAACAAACCATAATTCAACTCCATGCCCTATTAGGGAACAGGTGGTCGGCCATAGCAACTCACTTGCCAAAGAGAACAGACAATGAGATAAAGAACTACTGGAATACGCATCTTAAGAAGAGGCTAGCCAAAATGGGCATCGACCCCGTCACGCACAAGCCAAAGAAGGACAACCTA…	mixta-like transcription factor	1170	20	9.42519e-127	0.8055	2	C:nucleus; F:DNA binding	-	IPR001005; IPR009057; IPR017930; PTHR10641 (PANTHER), PTHR10641:SF30 (PANTHER)	x	x	x	x	-9.30397	-20.822	x	x	x	x
MDP0000121482	MDP0000121482	ATGGAATTGCAAACCTCTCAGAGCCAGGTGTTGTTGCAGTTGAAGAAGCATTTAGAGTACCCTCCCTCATTAGAAATTTGGGGAAATTACAGTGGAGACCTCTGTAACCTGTCTTCCACTGCTCATGTGAGCATTTCATGCCAGGGCAATTCAGTCACTGAGCTCAAAATTATGGGAGATTATAAGCTTGTTAATGTGAGTGGTTTCAATGGATTTGCAATTCCCAACCAGACACTGTCTGAGAATTTTGAGATTGATTCTTTTTTCACCACATTGTCAAGGTTGCCTAGTTTGAGGGTTCTTAGCTTAGTGTCKTTGGGGMTTTGGGGTCCGCTTCCTGATAAGATTCATCGGTTATCTTCGCTTGAAGTCTTGGACTTGAGCTCAAATTTCATGTTT…	probable inactive leucine-rich repeat receptor-like protein kinase at3g03770-like	2301	20	0	0.7325	8	P:cellular protein modification process; F:nucleotide binding; F:kinase activity; P:signal transduction; C:mitochondrion; P:metabolic process; F:catalytic activity;	EC:2.7.11.0; EC:1.3.1.74	IPR000719; IPR001245; IPR001611; IPR002290; IPR003591; IPR011009; IPR020635; G3DSA:1.10.510.10 (GENE3D), G3DSA:3.30.200.20 (GENE3D), G3DSA:3.80.10.10 (GENE3D), PTHR24420 (PANTHER), PTHR24420:SF243 (PANTHER), PF13855 (PFAM), tmhmm (TMHMM), SSF52058 (SUPERFAMILY)	x	-7.32012	x	x	-16.998	-27.9031	x	x	x	x
MDP0000121520	MDP0000121520	ATGAGACTCAAGGCGTGGTTTGTGCTCACGGCGCTTGTGCTCGCCGCCGCCGYGATTCAACAAAACGCCGCGTTTGATTCCTCGTCGTCGTCTTCCCGGCGCCAGACTTCGCCGGAGGCTTACGTCACGCTGCTGTACGGAGATGAGTTCCTATTGGGCGTTCGAGTCCTCGGGAAATCGATACGGGACACTGGATCGACCAAGGACATGGTGGCTCTGGTCTCTGATGGCGTCTCCAATTACGCCATGAAGCTTCTCCAGGCTGATGGATGGATAGTGGAGAAGATTAGTTTATTGGCAAATCCTAATCAAGTTCGACCGACGAGGTTCTGGGGTGTCTACACAAAGCTCAAAATTTTTAACATGACAAACTACAAGAAAGTTGTGTATCTTGATGCG…	plant glycogenin-like starch initiation protein 6	1563	20	0	0.7705	8	P:nucleobase-containing compound metabolic process; F:nucleic acid binding; C:cytoplasm; F:nuclease activity; P:biosynthetic process; P:carbohydrate metabolic process; F:transferase activity; C:membrane	EC:2.4.1.186	IPR002495; G3DSA:3.90.550.10 (GENE3D), PTHR11183 (PANTHER), PTHR11183:SF7 (PANTHER), SignalP-NN(euk) (SIGNALP), tmhmm (TMHMM), SSF53448 (SUPERFAMILY)	x	x	x	x	x	-2.65097	x	x	x	x
MDP0000121524	MDP0000121524	ATGCGGGTCTCCAAAGTTCCGATCTTGGCCTCCCTCGCCGCGCTGCTCTCTCTCTCCGTCGTCTACTGCGGCTTCCCGGCCACCTTTCTTTCTCTAGAACGTGCCTTTCCGCCGAGCCACCGAGTCGAACTCGACCAGCTCCTAGCCCGCGACCGAGTCAGGCACGCCCGGCTCTTGCAGAACGTGGCGGGCGGCGTTGTCGACTTCTCAGTCGAAGGCACCTCCGATCCCTACCTCGTCGGGCTTTATTTTACCAAAGTGAAATTGGGCTCTCCGCCGAAAGAATTCAATGTGCAGATTGATACCGGAAGTGACATCTTGTGGATTACCTGCAATTCCTGCAGTGATTGCCCCCAATCTAGCGGACTCGGTATTCAGCTCAATTTCTATGATTCTGTG…	aspartic proteinase-like protein 2-like	1488	20	0	0.826	4	C:cell; P:protein metabolic process; P:catabolic process; F:hydrolase activity	EC:3.4.23.0	IPR001461; IPR009007; IPR021109; PTHR13683:SF98 (PANTHER), SignalP-NN(euk) (SIGNALP), tmhmm (TMHMM)	x	x	x	x	x	-303.761	x	x	x	x
MDP0000121614	MDP0000121614	ATGGGCCGGACTGTGGAAATTACATCGCAACCGATCGTAGATCCTAAAACCCTTAAACCCGCGTATTATCCAAACTGCGACCCGAAAAGCTTCATCATCAGAAGAAGAAGGGTTGAGAAGGAAGGAGGCGGTGACCTCTCCTCCTTTGTGTTCCTCCTCTACCACAATTTACAACTCTACGCAGCAAGTTACAAGGCACCCGGAGGTTATTTTCCGAGGATGAACACCGTTCAGATAACATCCTGTCAACCTAGCAACTATTTCAGGAACTCATCTCAATCTCTCCGTCTCTCTTCTAACCCGTATTTTCTTCCAAACCGTGCTAAATGTCTCCTTGGAACTTCATTGAAACCAAAACTTCATGGTCGAATTCAGCAACAATGCGTGGCTGTATTGAAG…	glycine-rich protein	1164	20	1.64113e-45	0.563	1	C:plastid	-	no IPS match	x	x	x	x	x	-4.06786	x	x	x	x
MDP0000121700	MDP0000121700	ATGAAGCGTAAACAAGCAAGCACTAGTGATGGTGGTGGAGGACAATTCAGCGGATTCAAGATGAGGGTTCTACCGGCAGTGGTCGATTCTCTGGCAGTGGATCTCAGGGTGGTTCTTTTTCAGAAGGATCTCATACTTTTTGTGCACTACTTGCTTCACCTATCACGATGTTTGCACCTTATCCTGCGTATGGGCATCAATTCTTTCAGCCCATTCTACATGCCTATCCTCCGGTTCACTAGTTTCCTCAGCCTATTACGCCTCAAGTTCCACAACAAACTTGGCAGTTTAGTCAGCATACTTGTCGATAGCAGAATAATCGACAGGGTTGAGGGAGTCAGATTCAAAGATCTCGTAGTGGTCGTACCTCGGGTGGCGCAACAAAATCAGATGTTTGTA…	tobamovirus multiplication 2a protein	1335	20	2.67674e-38	0.59	3	C:vacuole; P:reproduction; F:protein binding	-	tmhmm (TMHMM)	-2.75451	x	x	x	-3.20083	x	x	x	x	x
MDP0000121763	MDP0000121763	ATGGCGGCAGATCTGGTGCTCGACACAGCCATCAGAGACTGGGTTCTGATCCCTCTCTCGGTGGTCCATGGTTCTCATCGGCGTCCTCCGATACTTCGTCTCCAAGCTCATGCGCTCCAACCAAGTCCCCGATGCCAAATCGTCAAGGAAGGGCAATTGATTATTAGGGCTCGGAATTTACGTGCTGCTGCTAATTTCATACCTCCAAAGTCGTTTCGTGCTCGCCGATTGTATTACAACAACGAGGAAAATGGGCTGTTAATTGTTCCTAAGGGTCAGGCACAGAATCCACAAGCGCAAATGTTCTCTGATCCCAACATGGCCATGGATATGATGAAGAAAAATCTGTCCATGATAATACCCCAGATATGGGAAGTATTTTTTTATGACTACCTTTCT…	transmembrane protein 111-like	783	20	4.95116e-130	0.8205	3	C:mitochondrion; C:membrane; C:endoplasmic reticulum	-	IPR002809; IPR008568; PTHR13116:SF5 (PANTHER)	x	x	x	x	x	-1.97108	x	x	x	x
MDP0000122095	MDP0000122095	ATGCAGGCCAGTGATAGGTTCAACATCAATTCCCAGCTTGAACATCTTCAAGCTAAATATGTTGGGACYGGGCATGCCGATATGAATAGATATGAATGGGCCGTGAATATCCAACGYGATAGCTACGCATCCTATGTTGGCCATTATCCAATGCTTGCTTACTTTGCTCTTGCYGAGAATGAGTCCATTGGAAGAGAACGCTACAACTTTATGCAGCTTGTGGAGGCCTACCTAACTCTATGGCGAAGCAGCGAGGGTTGTCTGGAGGCGTTAAAAGCGGCCTCGGAGCGCAGTGTTAAGGTTTTAGCTGTTGAACGCGCAACCAGAGATGAGAGCTATAGGAGCAAGACTGTTTGGACTGGACGCAGTTTTAAGGTGAAGAAAATGCTTTTGCCATGT…	splicing factor 3b subunit 5	429	20	4.5356e-45	0.992	2	C:mitochondrion; P:nucleobase-containing compound metabolic process	-	IPR009846; PTHR20978:SF0 (PANTHER)	x	2.06817	x	x	x	x	x	x	x	x
MDP0000122321	MDP0000122321	ATGTCCGAAGATGCGCTTTTAGTTCCCTCCACCATCACAGGGTTTGCTCAAGAGCCCGATTCCAACCTTAACCCTAACCCTAATATAAATAATCAATTCAAAAGGAAGAGAAATCCAGATGCAGAAGTGATAGCTATGTCCCCAAAATCTCTAATGGCCACAAATCGGTTCGTTTGCGAAGTTTGCAACAAGGGTTTCCAGAGAGACCAGAACTTGCAGCTTCACCGACGTGGCCACAACCTTCCGTGGAAGCTCAAACAAAGATCAAAAACAGAAGTTATTCGGAAGAAGGTGTACGTGTGCCCGGAAAAGACTTGCGTGCACCACGAGCCATCGCGAGCGCTCGGAGACCTCACCGGAATCAAAAAGCACTTCAGCCGAAAGCACGGCGAGAAGAAG…	nucleic acid binding	1278	20	0	0.787	5	F:sequence-specific DNA binding transcription factor activity; F:nucleic acid binding; F:binding; ; C:nucleoplasm	-	IPR007087; IPR013087; IPR015880; IPR022755; PTHR10593 (PANTHER), PTHR10593:SF17 (PANTHER), SSF57667 (SUPERFAMILY)	x	x	x	x	x	-2.09005	x	x	x	x
MDP0000122340	MDP0000122340	ATGAGCAATTCGTGCTGCTGCTGCTGCACCTGGATAGACCAAGCGAGGGTAGGCATCTTGGAGAGGTGGGGCCGGTTCGAGAGGCTCGCCGAACCCGGTTTCCACCTCCTGAACCCGTTGGCCGGTCAATGGGTCGCCGGCATCCTCTCCACCAGGATCGCCTCCCTCGACGTCCGCATCGAGACCAAAACCAAGGATAATGTGTTCGTGCAATTGGTGTGCTCGATACAATACAGGGTAGTGAGAGAGAACGCCGATGATGCGTTTTATGAGCTGCAAAACCCCAAAGAGCAGATTCAAGCTTATGTATTTGATGTGGTTAGAGCTCTGGTGCCGAGAATGACGTTGGACGAGCTCTTTGAGCAGAAGGGTGAGGTTGCGAAAGCAGTGTTGGAGGAA…	hypersensitive-induced reaction protein 4	876	20	0	0.9105	3	C:membrane; C:vacuole; C:plasma membrane	-	IPR001107; IPR001972; PTHR10264:SF25 (PANTHER), SSF117892 (SUPERFAMILY)	2.94902	2.78177	x	x	3.15655	2.8725	x	x	x	x
MDP0000122371	MDP0000122371	ATGACTGGAGGGTCATTCGGTCTACGTACAGGGAGTTATGGATCACTACTACAACAACAACCGATACAGAATGGTCTTTCACATAATCAGCCAACACCTATTCTTACCCGCAAGTCTTCAAAGTTGCTTCTTTCCGGTTCAAGGGAGAAGGAAAGAGTTTTGCCCTTTGTCTGTAGATTCTTGGGTCGAAAGCGAGTCACAATGCTTCTTTTGGTTGTCCTTGCTCTTTTGGTTTTCGTATTCAATTCCTTCACTGTAAATAGAGAAAGCACTAATGTCATTATGACTCAACATAGTGAAAACGTAATACCTTATCGCGAGGAGATGTCAAGTAGTTCCGTAACTTTTGAAGACGTGGAAGACAGACATGACATTAAACTTCCTTCTCCCCATTCCCTT…	protein	1989	20	0	0.736	3	F:molecular_function; P:biological_process; C:cellular_component	0	IPR006852; PTHR12956 (PANTHER), PTHR12956:SF1 (PANTHER), SignalP-NN(euk) (SIGNALP), tmhmm (TMHMM)	x	x	x	x	x	-6.40966	x	x	x	x
MDP0000122432	MDP0000122432	ATGAGAGCTTTGAGTTCACAATTCGTGCTGGTTGATCTGCAGAGCTCATGGCAATCGGCAAACCAGATCCCAATCTCGACCCTCTGCTACCTCCAGAACTCCAAATTCATCTCCGCAGTCTCTTCGACGTTTCGTCGAACACGTGGTGGGCGTAAGCCGGTTGCTTCGTCCAAATCCTCCACCCCATGGATTCCGTCCCCAGAGATTCGGAGGCCGTCCGATCGGTTCTTTTCCGGAAATGGGTTGGTTTTGAAGTCTCCGAATTCGAATCCGGCTTCCACGTCGCAGCCGGAGGCGGGTTCGGAGCTGGGAATGTTACTTGAATTGTTGCCTTCGAGGATGAGGAGTGAGCTGTACAGGCACCAGGAGATTGGCGAGCTCGTTGAGGTTGTGATGGAT…	p-loop containing nucleoside triphosphate hydrolase family protein	528	20	6.31979e-58	0.688	4	F:hydrolase activity; C:plastid; C:mitochondrion; F:nucleotide binding	EC:3.6.1.15	PTHR20953 (PANTHER), PTHR20953:SF0 (PANTHER)	x	1.79769e+308	x	x	x	x	x	x	x	x
MDP0000122512	MDP0000122512	ATGGGCAAAGGAACTATCATTGGTGTAATAGATTCAGGTGTTTGGCCTGAATCCGAAAGCTTTAATGATGACGCCATGGGTCCTATCCCATCACATTGGAAAGGCATTTGCCAGCAGGGGGAATACTTCAACTCCACAAATTGCAACAAAAAAATTATTGGTGCACGCTGGTTTAGAAAAGGTGCGATGAATCAGTTCCAAAATCTCAACAAAACCGACAATGTGGACTTTCTGTCACCGCGGGATGGAATTGGACATGGCACTCATACAGCTTCTACAGCAGCTGGGTATTTTGTGAAGAATGCCAACTACAGAGGACTTGCTTCCGGGCTAGCCAGAGGAGGAGCCCCTCTTGCTCACTTGGCAATTTACAAGGCCTGCTGGGCCTTCGAAGGATGC…	protein	1782	20	0	0.691	3	C:cytoplasm; F:hydrolase activity; P:metabolic process	-	IPR000209; IPR003137; IPR015500; PTHR10795:SF17 (PANTHER)	x	-7.64696	x	x	-7.47365	-10.1729	x	x	x	x
MDP0000122540	MDP0000122540	ATGGGTTTCCTGTTCAGAGCTCTGTTTTTTACTCTGTTTTTAGTTTCCCACCAAACAAAAGCACAGGTATTCAATTCCTCCTACAATAATGCTCTTCCGTCTGCTTCTGCTACCAGTACTAGCAGCTCAGTGGCCAGAAAGCTCGCAGGAAAATGCAACTGGTTCCGCGGTACATGGGTCTACGATGCTTCTTCYAAACCCCCCTACTACTCTTCCACCTGTCCCTTCGTAGATCCGCAGTTCGACTGCTTAAAGTACGGCCGTCCCGACACCGCTTTCCTCAAATACCGATGGCAACCCTTCTCCTGCGCCCTTCCCAGGTTCAATGGGTTGTATTTCTTGGAGAAATGGAGGGGGAAGAAGATCATGTTCGTGGGAGACTCACTGAGTTTCAATCAG…	protein trichome birefringence-like 39	492	20	7.46167e-58	0.769	1	C:vacuole	-	IPR025846; IPR026057; PTHR32285 (PANTHER), SignalP-NN(euk) (SIGNALP)	x	-2.09373	x	x	-7.00459	x	x	x	x	x
MDP0000122562	MDP0000122562	ATGGCATCAGTGGCAGTGAACGGACTGAAACTCGGTACGACGTCGCAGGCCTACTTGGAAGGCAAAGCGGTGAGCGACACCAAGGTTCTGATATCCGACCTCTGCCGCCAGTTCTACAATCTCGGATGGGTCTCAGGGACCGGCGGCAGCATCACAATCAAAGTGCACGACGACTCTATTCCTAAGCCCGAGCAGCTCGTAGTCATGTCTCCATCTGGCGTTCAGAAGGAGAGAATGGTACCAGAGGACATGTATGTGTTATCTCCGAATGGGTCTGTCTTGTGTACTCCATCTCCTAAACCCTACCCACATAAGCCTCCCAAGTGTTCTGATTGTGGTCCACTTTTTATGAAGAATGTAGCCAAGAGGCGATTGATTTTGCGAAGAGAAATGYCAAGG…	probable bifunctional methylthioribulose-1-phosphate dehydratase enolase-phosphatase e1-like	1680	20	0	0.8085	8	F:catalytic activity; P:biosynthetic process; ; F:hydrolase activity; F:binding; C:plastid; P:metabolic process; P:cellular process	EC:4.2.1.109; EC:3.1.3.18; EC:3.1.3.77	IPR001303; IPR017714; IPR023214; IPR023943; PTHR10640:SF2 (PANTHER), PF13419 (PFAM)	x	3.10973	x	x	2.4029	2.56615	x	x	x	x
MDP0000122563	MDP0000122563	ATGGAATACACAAGCTCAAGGCCTCAAGAATTCAGAGAKAAGCCCTATTCGTATTCCCCCATAAACTCGCCGAGAACCAACAACAATGGCACGGCCACCAACGCCAGCGTCTGCAGCAGCAGCAGCAGCTCGGCGGTGGCGGCTCAAATCCCGACAACTCCGAAAGTCTCAACTCCCAGATCTGACTCCAATCCCTACCCGACAACCTTTGTCCAAGCTGACTCCTCGAACTTCAAACATGTTGTCCAAATGCTCACCGGCTCCTCGGAAACCGTCACTCACCAGTCCTCCCCTAAACCCACCACCGCCACCCACCACCACCACCATCATCAAGATCCAACAATTTTGCCACCCTCCAACAAAAACTTCAACATCCCACCTATCAAAACCGCCCCACCA…	vq motif-containing protein	777	20	1.23831e-68	0.693	3	F:molecular_function; P:biological_process; C:chloroplast	0	IPR008889	x	x	x	x	x	-2.60596	x	x	x	x
MDP0000122571	MDP0000122571	ATGGCGGTCCAACATCAGTCCAAGTTGATGATTAGTAACTATACTGTGTCGTGGATATCGTTGTTTTTGTTTGTACTGCTCATCCAAGCTATAGGTGGAGGCCGAGCCGCCCGGTTGGAGCGGTGGGACTCTGGAATCCGGTTGCCATCCGAGAAAGATAAACCGGAAGATGTTCATCACAAAGAACCGGGTACAAGATGGGCGGTTCTTGTAGCCGGTTCAAACGGGTATGGAAACTACAGGCATCAGGCGGATATTTGCCACGCATATCAGTTACTGAAAAAAGGTGGGCTTAAGGAGGAGAACATAGTGGTATTTATGTACGACGACATAGCCAAGCACTTAATGAATCCGAGGCCGGGAGTTATCATCAACCATCCTCAGGGTGGTGATGTTTAT…	vacuolar-processing enzyme precursor	1635	20	0	0.746	3	F:hydrolase activity; P:protein metabolic process; P:catabolic process	EC:3.4.22.0	IPR001096; PTHR12000:SF2 (PANTHER), SignalP-NN(euk) (SIGNALP), tmhmm (TMHMM)	x	8.19278	x	x	6.71031	6.6504	x	x	x	x
MDP0000122624	MDP0000122624	ATGAAGATTTGGTGCTGCCTATGCTTCACCCAAGGAGACGAACCAGAAGAGGACGGTAGCGAGGCGAAGGCGATCATGAACGAGGGGGATTTCGGAAATGACGGCAATTCGGAGGTCGCCGTTGGGAATGGCGACGAAATTGACGGCAATGCTCAGAGTTTGGGGCTGGTGGGGAATGAGCGCGGCCGTGACGACCATCTGAGATTGTTTGAAGGGATGGTTCAGGCAATGCGCGGCGGCGGGGCTCAGTGGGACGAGTCTCTGTGTGTTGGCGCTCTTGCGTCGTTGAGGGCCTCAATTAGGAACCCTCGGCTTTCCGAAGGCGAGAGTAGCTCGGCTGCAGACGATGGTGGTGATCACGATTCACACCATAAGCGAGCCAAAGTTCAATCCTTTAAT…	f-box lrr-repeat protein 15-like	3018	20	0	0.817	9	P:anatomical structure morphogenesis; P:multicellular organismal development; F:protein binding; P:protein metabolic process; P:catabolic process; P:cellular process; F:catalytic activity; P:biological_process; P:cellular protein modification process	EC:6.3.2.19	IPR001810; IPR006553; G3DSA:3.80.10.10 (GENE3D), PTHR23125 (PANTHER), PTHR23125:SF57 (PANTHER), PF12937 (PFAM), SSF52047 (SUPERFAMILY), SSF52058 (SUPERFAMILY)	-3.41147	-1.80252	x	x	-3.13571	-3.72144	x	x	x	x
MDP0000122690	MDP0000122690	ATGAAGGGCGGGGCCTTAACCAAAGAAGCAATGAAGATGAAGGCAGCTCACCCTCTGGTGCTAGTTTTTGTGGGTTTGCTTGCGCTTGCAGTAGCACCTTCCACTTCAGCTTCCACAGTGCCAGCTTTCCTCTGGTCCCCTCATTACCATCAAGTCAAGGCAGCCGTAAATTATCAGACAATATCCCCCAAGGATTTAGCAAAGTCTCTTCTTTCCGAAGGTGGCTGGTCCAACCTACTGTGTTCCGCAAACAAAGTTCATCAGCCTTTGGAGCTGGCTCTTGTCTTCGTTGGTGGAGAGTTACAATCTTCAGATATTCCTGCAAACAGACATGCAGATCCAGCTCTTGTGGACTTCCTCAAAACCTCTTTCTCAGGATCCAATTTCTCCATGGCCTTC…	hypothetical protein VITISV_041203 [Vitis vinifera]	987	20	4.13831e-115	0.726	2	C:cytoplasm; C:endoplasmic reticulum	-	SignalP-NN(euk) (SIGNALP), tmhmm (TMHMM)	x	-1.30818	x	x	-2.20653	x	x	x	x	x
MDP0000122708	MDP0000122708	ATGGAGGCCCAAGAGGGGACGCAGCAGCCGCACCTTGTGCTCGCCAACAAGCTCTTCCTCCTTTCCCATTCCGATGTCCCGGACATCGAAAAGGTCCAACTCAGGGACGAGGTTTTCACCTCCGTCAAAGCCGACGATATGGCGCCGTTGTACGAAACCCTAGTCTCCGAATCGGTGCTTGAGCTGGACCAGGGCGTTATGGACTCGATGAGGGCGAAGAACCAGGAGGAGCTCAAGAARCTTGACGAAAAATTGTGTTTGGTTACTGAGAATTATGCGAAAAGAGAACTAGGGATTGAAATTTATACTTTGGACGCTTCACYGATCGCTGATGCGGAAGAGAACTTAGGGGAAAGTGAGGTTCGAGAAGCTCACTTGGCCAAGTCCCTGTTTTTCATT…	proteasome regulatory subunit	1233	20	0	0.871	6	C:intracellular; C:plasma membrane; P:protein metabolic process; P:catabolic process; P:cellular process; C:nucleus	-	IPR000717; IPR011991; IPR019585; PTHR14145 (PANTHER), PTHR14145:SF1 (PANTHER), SSF46785 (SUPERFAMILY)	x	-1.5698	x	x	-2.72434	-2.24699	x	x	x	x
MDP0000122791	MDP0000122791	ATGAGTGGAACATCTAGGCACCAGTTCTGCAGCTGGTGGATCTCCTTCAACTTCTTCCAAGGACGCGTAACCAAGTTGTGTGGCAGCCCCTTGCAGAAATGTCCGATAGTCCTGCTCCCGACAGGATTTATATCTGATGAGCTGCAGTCATACTCTGCAGGAAAAAGAAAAGAGAGTAGATCGCAAATGAATGATATTGCTAATATTCAAAGGACGAAACTTAAATTGTTTCCAGCAAGCAAAGAAGAAGAAGAAACTCTCAGTCAGTCACCGAGGCTTGTATTCTTCATGCGATCTCCGCAACTTTGCTTTTGGGAAAGTCAAGAGGAGGAGATGTCGAAAGCTGGAGCATTGGATCTCGCATCGGGTCTCGGTGGAAAAATCGACAAAACCGATGTT…	24-sterol c-methyltransferase	1539	20	0	0.871	9	C:vacuole; P:reproduction; P:post-embryonic development; P:embryo development; P:metabolic process; P:cellular process; F:transferase activity; P:biosynthetic process; P:lipid metabolic process	EC:2.1.1.41	IPR013216; IPR013705; IPR025810; G3DSA:3.40.50.150 (GENE3D), PTHR10108 (PANTHER), PTHR10108:SF21 (PANTHER), SSF53335 (SUPERFAMILY)	x	x	x	x	-2.23835	-2.26576	x	x	x	x
MDP0000122917	MDP0000122917	ATGCTTCTGGAATATTCGGTTAATAATTTTAACCAAACTCTCTTTCTACCTACGCCAAAAAGCCAAGACGGTAGGTGGCATCGGTCGCGGCTTTGCCAAAGCTATCACGTGCATTACCCCGCCGCTGGTTTTCGACTCACGTGGATTCCGCTGCAGTGCTGCACCAATGGTCGCGACTTTTCAATCTTACGCGCCACGTGTAACGCCAAGATTGAATCTGATCACCATACAGTCATGAACCGCAAACCACCGAGTCAAATACCGCAGGGCTTTACCCCCACGCCAAGAGAAAAATCGAGAAAAAGGAAAATGGGGAGCTCAGGAATCGACTGGAAGTTACCGGATCACCCTAAGTTGCCGAAGGGGAAGGTGATCGGACTCATCGTTTTGGATGGGTGG…	bisphosphoglycerate-independent phosphoglycerate mutase	2022	20	0	0.907	9	C:cytoplasm; F:binding; P:response to stress; F:catalytic activity; P:carbohydrate metabolic process; P:generation of precursor metabolites and energy; P:catabolic process; P:biosynthetic process; P:cellular process	EC:5.4.2.1	IPR005995; IPR006124; IPR011258; IPR017849; IPR017850; PTHR31637 (PANTHER)	x	x	x	x	x	-1.84367	x	x	x	x
MDP0000122981	MDP0000122981	ATGGGGTCTCTGAAATTCACTAGCTTGATCCCATGCAAATCGTCGTCTTTAATTCCGATTCCAAATAAATACGCGAATCACGAGGCGATCGGGCAACTGGGTTTTGCTCCTCTGTGGAAAAGGAGGGGAGCCGCTTGTCTGCGGCTGAGAGCGTCGGTTGCAGGCGGAAGTGGCGGTGGCGGGCAGGACGGCGCTTCGGCGGTGGAAGACCAGCAGAAGGACGGAAAGGGTGTTTTTTTGGGCGCCGAGAGAGATGGTTCCGGCGCTGTTATTGGGTTTAACTTGATTCCTCCCAACGGTGAACTCAATGTCATCGACTCGCCTGAAGATGTAAGTTCTGTTAGAGGGGAAGAATCAGTGGAAATAGATGGCAAAGAAATATCCAAAGCAAGTGTAACG…	soluble starch synthase i	1971	20	0	0.8175	9	P:biosynthetic process; P:carbohydrate metabolic process; P:cellular process; F:transferase activity; C:plastid; P:signal transduction; P:response to stress; P:response to biotic stimulus; P:generation of precursor metabolites and energy	EC:2.4.1.21	IPR001296; IPR011835; IPR013534; PTHR12526 (PANTHER), PTHR12526:SF17 (PANTHER), SSF53756 (SUPERFAMILY)	2.35345	x	x	x	x	x	x	x	x	x
MDP0000122993	MDP0000122993	ATGGCGGATGAGGTAGTTTTGTTGGATTTCTGGCCTAGCCCATTTGGGATGAGGCTGAGGATTGCTCTGGCTGAGAAGGGCGTTGAGTATGAGTACAAAGATGAGGACGTGAGGAACAAGAGCCCGCTGTTGCTGCAGATGAACCCGGTTCACAAGAAGATCCCGGTTCTCATTCACAATGGAAAGCCAGTCTGCGAGTCCCTCATTGCGCTTCAGTACATTGATGAGGTTTGGAATGATAAGGCTCCACTCTTGCCCTCTGACTGTTACCTCAGAGCCCAGGCCAGGTTCTGGGCTGACTACGTCGACAAGAAGATATATGAGTTTGGGAGGAAGCTTTGGACAACGAAAGGAGAAGAACAGGACGCAGCAAAGAAGGAATTCCTTGACTGCATGGGC…	glutathione s-transferase	660	20	1.53101e-123	0.885	8	P:response to endogenous stimulus; P:signal transduction; F:transferase activity; F:catalytic activity; ; P:carbohydrate metabolic process; P:metabolic process; P:cellular process	EC:2.5.1.18; EC:4.4.1.5	IPR004045; IPR004046; IPR010987; IPR012336; IPR017933; PTHR11260 (PANTHER), PTHR11260:SF41 (PANTHER)	6.02381	x	x	6.38251	x	x	x	x	x	x
MDP0000123012	MDP0000123012	ATGATGCCATATCCTCCCATTCTCACTCTTCCATTCTTTGTCGCTACTTTTTCTGACGTCGGAGCCGGAACTGCTCCTGACAGCGTTATTCTTCCATCTTCGGTTTCGTTTGTGATGGGGTTTTGGGGTTCAGAGGATTTGATAAGGGTTGGGAAATTTAGTATGAGGGTAAGGGTGAGGGTGAGGGTGAGGGTGAGGGTGAAGAGGACGAATCTGGAGGTGGGTCTAGACATGGTTTTGGGGGATTTTACAGAGGGAAGTGGTGTTCTTGTGGATCTTGAGTGGTTTGGGTCGGGAACTAGAACCAAAACCTCCAACTTGAGTCTCAAACCAAAATATTTCGGGTCGCGATTTTATATCCTGAAACCGAACCAAACACTTGGGTTCCCAAAATTCAGG…	uncharacterized rna-binding isoform 1	2262	20	2.57237e-170	0.71	1	F:binding	-	IPR000504; IPR012677; PTHR24012 (PANTHER), PTHR24012:SF55 (PANTHER), SignalP-NN(euk) (SIGNALP), tmhmm (TMHMM), SSF54928 (SUPERFAMILY)	x	-4.32521	x	x	x	x	x	x	x	x
MDP0000123077	MDP0000123077	ATGCCGTTGGCCATTTGCTTTTCAAGCAGTCTTCTCCAACTCTTTTTGACACCGACATCTTTATCTTCTCTTTTCTTGCTTGTTCAAGATTTTAACGGTAAAAAATCACGTTCTTCCTATGAAGAAGTGAAAAGTTTCCCAGATACCAGCGAGAAAGCAAAAACAAAAGGAATCATGGCTCACCAGGACGAAGGGTGGCCGTTGGGATTGAGACCGCTGAATGCGAGAGTTGGGTTGATCAGAAACCGGGATTTGTCCGGTGGGTCRGTCTCATTCAGCACTTTGATCACTGCCTCTCCGACTTCCTCCATCGCCTCTTCTTCTTCTTCGTCCTCAGATCTTGAAACAGAGCCAACTGAATCTTTCTTCCATGACAAGGGCATCACACTGGGGAGCCTC…	protein	869	20	1.63916e-44	0.6375	3	F:molecular_function; P:biological_process; C:cellular_component	0	SignalP-NN(euk) (SIGNALP)	-51.0108	x	x	x	x	x	x	x	x	x
MDP0000123102	MDP0000123102	ATGCTTCGAATCGGCGTCCTCAGATTCGTCGCTCTCCCTCGCTCCTCTTCCTTTTTCTTCARTACCACTTCTCCCAAATCCCTCAATCCTTGTACAATTCGCACCAAGTTCGCTTCCCATTCCCGAACGATGGCTTATACGACGTCGTCGGGTTCTTCCTCCAAGCTCCTCTTCCGCCAGCTCTTCGAGAAGGAGTCCTCCACCTACACTTACTTGCTCGCCGATGTCTCTCACCCCGACAAACCCGCTCTGTTGATTGACCCGGTGGACAAAACGGTGGATAGGGATATCTCCCTTGTCAAAGAGTTGGGGCTGAAGTTGATCTACGCCATGAACACTCATGTTCATGCTGATCACGTGACCGGAACCGGTCTCATGAAGACTAAGCTTCCTGGCGTA…	hydroxyacylglutathione hydrolase mitochondrial-like	972	20	5.5128e-135	0.759	7	P:catabolic process; P:cellular process; F:hydrolase activity; P:response to stress; P:response to abiotic stimulus; C:mitochondrion; P:metabolic process	EC:3.1.2.6; EC:3.1.2.7	IPR001279; G3DSA:3.60.15.10 (GENE3D), PTHR11935 (PANTHER), PTHR11935:SF11 (PANTHER), SignalP-NN(euk) (SIGNALP), SSF56281 (SUPERFAMILY)	x	3.35035	x	x	x	x	x	x	x	x
MDP0000123144	MDP0000123144	ATGGAGAAAGAAGAAGCGCTAGGGGGGTGGGGGTTGGGAAGGAATGCAGGGCCCAGGGTAGGGAACATACAGAGGTGTTGGCACAATGTGTTGGAGGGGACGAGGTCGACAATTGGATCGCTGCTGACCCCAAGCCGAAGCAAGAGGCTAGCGGCTTTAAGCGATTCCCGTCGACGACTTTCGCTTGGTTCAGCAGCAGACACACCAATCACTGAGCGAGGGAGAGAGAGATCAGAGATCCCAAATCCACGCTTCGCAATGTCTTCAACATTCAGTGGCGATGAAACGGCGCCGTTCTTCGGCTTCCTGGGCGCTGCTGCTGCCCTCGTTTTCTCATGTATGGGAGCTGCCTATGGCACAGCAAAGAGTGGTGTTGGTGTGGCATCTATGGGAGTGATG…	protein	636	20	4.41867e-50	0.985	12	F:transporter activity; C:membrane; P:transport; P:generation of precursor metabolites and energy; P:nucleobase-containing compound metabolic process; P:biosynthetic process; C:intracellular; F:protein binding; F:hydrolase activity; C:vacuole; P:cellular process; C:plasma membrane	-	IPR000245; IPR002379; IPR011555; PTHR10263 (PANTHER), PTHR10263:SF2 (PANTHER), tmhmm (TMHMM)	x	-1.65814	x	x	-3.16917	x	1.86379	x	x	x
MDP0000123181	MDP0000123181	ATGTCTTCGTCTGCGTGGGCTATCTTAAGAGAATTCTGCTTTGCCTACGGTTTTCTAAGACACGTTGATATGCTCTTTCCAGTAGTACTCGGTTCCATTTACTATCCTTACATCCAAATCAAATTCAATGAATATTCTGGAGAACATAACCTCATGCGCAGTGAAGCCTTCTCCGCCATTGAGAACTACCTGAGGTCCAAAGCTTGCGAAGAAGCAAATCGGCTGCGTGGTTGCGTGACGAACAACCAGTCCCTTGTGCTTAGCATGGATGCAAATGAAAAGGTTGCTGACGAGTTTGAAGGAGCCAAAGTATGGTGGGCTTTCGGGAAAACCATTGTTATGCAACGGAGTTCGTTACACCATCCAGTTCCTTGTGAGAGGATGTACTACAAGCTCACT…	atp binding	1431	20	0	0.749	2	F:nucleotide binding; F:hydrolase activity	EC:3.6.1.15	IPR003593; IPR003959; IPR003960; IPR025753; G3DSA:3.40.50.300 (GENE3D), PTHR23070 (PANTHER), PTHR23070:SF1 (PANTHER), SignalP-NN(euk) (SIGNALP), SSF52540 (SUPERFAMILY)	x	x	x	x	-15.9869	-12.4787	x	x	x	x
MDP0000123200	MDP0000123200	ATGGCTTTCAACTCAAGGGCATGGCTTCTAAGCATAGGGCTCCTTTTTTGTATGCTGTCCATTTGTTTTGGGAGAATGCCTCAGAATTCCGGTCGAGTGAAAGCAGTTAATCTTGGAGGGTGGCTGGTTACAGAAGGCTGGATTAAACCTTCTCTTTTCGATGGCATTCCCAACAAGGATTTCTTGGATGGAACTGGACTTCAGTTTAAATCTGTCACAACTGGGAAATATCTTGCGGCTGAGTTGGGAGGAGGAAGCATCATAGTTGCAAACAGAACGTCAGCTTCAGGCTGGGAAACATTTAAATTGTGGAGGATCAACGAAACCACGTTTAATTTCAGGGTCTTCAACAAAGATTTTGTGGGGCTTGATGTCAATGGCAATGGAACTCAGGTGGTA…	glucan -beta-glucosidase	1527	20	0	0.7895	4	F:hydrolase activity; P:carbohydrate metabolic process; F:protein binding; F:binding	EC:3.2.1.0	IPR001547; IPR008999; IPR013781; IPR017853; G3DSA:2.80.10.50 (GENE3D), PTHR10551 (PANTHER), PTHR10551:SF6 (PANTHER), SignalP-NN(euk) (SIGNALP), tmhmm (TMHMM)	x	-7.46454	x	x	-6.31401	-5.6946	x	x	x	x
MDP0000123354	MDP0000123354	ATGGCRCCTACTGCGAAATCGGACGGAAAAACAATCATAGACTCCGCCATTTCATCCAAGATTCCGGCGACCGCAAACCCWTTAGCCGAAGAACCGTCGCAGATTGCTTCCAACATCAATTACCACGCGAAATTCAGCCCCCACTTCTCGCCGTTCAAGTTCGAGCCGGAGCAAGCCTACTACGCGACAGCTGACAGCGTCCGCGATCGCCTGATCCAGCAATGGAACGAGACGTACCTGCATTTCCACCAGGAGAATCCCAAGCAGACATACTACTTGTCCATGGAGTATCTTCAAGGACGAGCCTTGACCAATGCGATCGGGAATTTGAATGTTCAGAGTGCTTATGCTGATGCTTTGAACAAGTTGGGGCATCAGCTGGAGGAAATAACAGAGCAG…	alpha-glucan h isozyme-like	2508	20	0	0.8915	8	P:response to stress; P:response to abiotic stimulus; F:transferase activity; P:carbohydrate metabolic process; F:binding; P:biological_process; C:plastid; C:cytosol	EC:2.4.1.1	IPR000811; IPR011833; G3DSA:3.40.50.2000 (GENE3D), PTHR11468:SF0 (PANTHER), SSF53756 (SUPERFAMILY)	x	2.64598	x	x	x	x	x	x	x	x
MDP0000123549	MDP0000123549	ATGGCGAGTTCTTATCCGGGAGCTGTTAGTGCTGTTCAGGTGGGTTCGTACTTTGTGACCCAGTACTATCAGATTCTTCAAAAGCAACCCGATGTTGTTCATCAGTTCTACTCTGATGGAAGCTCCATGATTCGTGTCGATGGTGATGCAACGGAATCTGCTGCCGGTATACTGCAAATTCATTCACTCTTAGTATCTCTAGGTGTTACCTCAATTGAGATCCAGACAATCAATTCCAGTGATTCTTGGGATGGAGGTATTCTTGTGATGGTTAAAGGTTTTGTTAAAACAAGGGAATCAAGTGGAAAGAGGAAATTTGTCCAGACTTTCTTTCTGGCTCCCCAGGACAAAGGTTACTTTGTTCTCAATGATATGCTTCAGTTCATTGAGGATGAAGTT…	ras-gtpase-activating protein-binding	1881	20	2.52635e-140	0.686	2	F:nucleic acid binding; P:transport	-	IPR000504; IPR002075; IPR012677; IPR018222; G3DSA:3.10.450.50 (GENE3D), PTHR10693 (PANTHER), PTHR10693:SF8 (PANTHER), PF14259 (PFAM), SSF54427 (SUPERFAMILY), SSF54928 (SUPERFAMILY)	x	x	x	x	-2.68536	-3.53221	x	x	x	x
MDP0000123555	MDP0000123555	ATGGGGTGGGTGTGGAGGGACGACGAGGATGATGACAACAATTCAACGGCGATTGACATAAATCCTAGATCGGACGGCGATCGATGCTTGACGAGGAAGGTGGTGAAGACGCAGTGCAAGACTGAGGAGGTGGAGCCTGGAAAGTTCGTCAGGAAGTGCGAGAAGACCGAGCAGCTTCTCAGGGACTGCGCCGGCCGGCCTGTAGAAGTGGTGCAATCCAACAAAGAGTACACTGAASATGACGTCACTGAMGAGGTGCTCAAAGGGTCTGCCACCTTTGGGTCATCACAGCACGGAGCATTKGACTTCCCAGGGCTACGCGGTGACATTGAAGACRTTGAACGCAACTTTATGGGTGGCCTCAGCCGATTCTTTGAGGCTGCTGAGGAGTTGAAGAGC…	mal d 1-associated protein	573	20	7.27318e-132	0.681	3	F:nucleic acid binding; C:nucleus; F:binding	-	no IPS match	17.5399	x	x	2.70133	x	x	x	x	x	x
MDP0000123589	MDP0000123589	ATGTTAAAATCTCAAGAACAACTTCCAGATTGTTACTACCCAAATCAACCAATATTAATCCACCCAAACTCCCCCACCCCAAAGCATTGCATCCACCTCTCAAATCTCGACGACCAAAAGTTTCTCAGATTCTCAATCAAATATCTCTACCTTTTCAAGAAATCTGTCAACTTAGAAACCCTAAAACATGCCCTCTCTAACGTCCTCGTTGGCTACTACCCATTGGCTGGGAGGTTGAGAAGCAACGCTGACCATGACCAGAAGCTCGAGGTTGACTGCAATGGAGAAGGTGCTGTATTTGCCGAGGCTTTCATGGACATCACTGCTCAGGATTTTCTTAAACTTTCCAGCAAGCCAAACAGGTCTTGGAGGAAACTCTTGTACAGGGTGGAAGCTCTC…	taxadien-5-alpha-ol o-	1362	20	0	0.7195	7	C:cytoplasm; F:transferase activity; C:mitochondrion; P:biosynthetic process; P:cellular process; P:lipid metabolic process; P:secondary metabolic process	EC:2.3.1.162	IPR003480; IPR023213; PTHR31642 (PANTHER), PTHR31642:SF0 (PANTHER)	x	x	x	x	x	-90.9113	x	x	x	x
MDP0000123890	MDP0000123890	ATGGCAATGGCGCCGAGCCTCTATCTCACATCCAAAGCCCTAATACCAACCCCAAGACCCTCCCTTTTGCCTCACTCTCTGCAACCCTCTTTCTCTACGCTTCGAGTCAACTCAGAGACTCGACCTTTGACTCGCTCGGTTCCCTCTAAGCTGCCCGTTCGAGCTGTGAACGACAGCGACTACTCGTCGAGGAGAAGCAGCAGCAATGAGCAGAGGGAGACCATTATGTTGCCGGGCTGTGACTATAACCACTGGCTTATTGTCATGGAGTTCCCTAAAGACCCTGCCCCAACTAGGGAGCAAATGATTGAGACCTACCTCAACACTCTCGCTTCTGTTCTTGGAAGTACTCTGCTAGGTTACGTACTTAGTGAGAGGCGCTTAGTTATTAATCTCACA…	dag protein	765	20	5.656e-77	0.76	1	C:plastid	-	PTHR31346 (PANTHER)	x	-3.64971	x	x	-2.92269	-3.60328	x	x	x	x
MDP0000124006	MDP0000124006	ATGGAGGAAGTAGAGCTTGCCTCCGACAAGTTTTCTGACGGAAACCCGCTTCCGAAAATGGACAAACCAACGAACTCGACCAAGCAGCGCAGCGTGTCGTTCCTCGGACTTTTTGCTGCTGCTGACAAGGTGGACTGCGTGTTGATGTTTTTGGGAAGTGTTGGGGCTTGTATCCATGGTGGTGTGCTTCCTGTGTTCTTTGTTTTATTCGGTCGCATGATCGATTCGTTAGGACATCTGGCGATGAATCCACAACAACTGTCTGCCCGGATTTCCGAGTATGCTTTGTACTTGGTATATCTTGGACTCGTTCTTTTCGCATCAGCATGGATTGGTGTAGCATTCTGGACGCGAACCGGGGAGAGGCAGACAGCTCGTTTGCGGATGAAGTATCTCCAA…	atp-binding cassette transporter	3738	20	0	0.7935	8	F:hydrolase activity; F:transporter activity; C:membrane; P:nucleobase-containing compound metabolic process; P:catabolic process; F:nucleotide binding; P:transport; P:cellular process	EC:3.6.3.44; EC:3.6.3.43	IPR001140; IPR003439; IPR003593; IPR011527; IPR017871; IPR017940; G3DSA:1.20.1560.10 (GENE3D), G3DSA:3.40.50.300 (GENE3D), PTHR24221 (PANTHER), PTHR24221:SF24 (PANTHER), tmhmm (TMHMM), SSF52540 (SUPERFAMILY)	x	-10.1688	x	x	-9.88742	-23.1912	x	x	x	x
MDP0000124008	MDP0000124008	ATGGCGGGATCCAACGGTGGGACACGAACTGGCGGTTGCCGCCTACAGTTAAATATTTTAGTGAAGGGAAGGGGGGTAGAGAGCCAATTCAAGATTCCTCAAGAAAAACTGCAATTTTCGGCTATGGAAACTGTTGTTGTAGAGCAACCAATCTCTGCCTGCAAGCAGATGAAAATGGTGAGAAGAAGCTCTGAAAATCTTGCTCCCATAAATTACAACTTCCAAGGAGGTCTCCTCCAAGCTCCTCCACCTTCTCTCTCTCTCTTCAACCACTACCGCTACCAACATCTTCAACAGGCGCAGAGGCAGCAGCATCAAAATCCGCCTCTCCTTCCTCTGCCGGTTCCCAACAGACCTCCTTATCACCACCAGTCTCTGCCGTCTCTTCCATCGCGTACT…	---NA---	825	0	0	0	0	-	0	no IPS match	-11.9521	-8.66595	x	x	-10.9847	-11.6217	x	x	x	x
MDP0000124013	MDP0000124013	ATGGCCGTGGTTGCGAGGCTTCACGCATGCCCACAGAGCTTGGAGCACTTCAAYTTCAAGGACCACCGCGGAACCGGCCCGGCGGTGGTAATCGGGTCGGGGTTTCGGCGTTCCGGGGGTCTGCTGGCGGGGAGAAATGGGTTTTGCTTGAAACCGTGCAGATCGTTTAGGGGGGAGGATAACGGAGGGGATGCGGAGGAGGGAGAGGCAGAAAGTGCGAGAAMGCGTGGGAATTTGAAGAAGGGAGGTGGGATTTTGAAATCTTTGAAATCTTCGGTTTGGGGTGGTTTTGGTTTGCGGTTTAGAGATGGGGATGAACACAGGAAGGCTGTGGCCAAGTTGGAGGAGATCTGTCAATCTGCTGCTGTTCAAATCGGAAGATATATTGTGACCATGATG…	chlorophyll b reductase	1554	20	0	0.8655	10	P:cellular process; P:catabolic process; F:catalytic activity; F:binding; P:protein metabolic process; C:membrane; C:plastid; P:nucleobase-containing compound metabolic process; P:carbohydrate metabolic process; P:secondary metabolic process	EC:1.1.1.47; EC:1.1.1.294	IPR002198; IPR002347; IPR016040; PTHR24314 (PANTHER), PTHR24314:SF3 (PANTHER), tmhmm (TMHMM), SSF51735 (SUPERFAMILY)	x	2.79346	x	x	x	x	x	x	x	x
MDP0000124016	MDP0000124016	ATGGTCTCAGCTTCTCTCTCCATTCTCTCCTCCTCCTCCTCCTCCTTGTTTCCCTCCAACTCCGCCACTCACTTCGATGCTTCCTCCACCTCCACCAGCTTCAAAGCCAGGCCCTTCGAATCCTCCAAACGGACCCTCAGATTCTCCAGACYCCCAAAGCTCCTTCCTTTCAAGGTCTTCGGCTCTTCCTCCCTCAGCCCAATTGAGGACGGCTCCGCCGACCAGTTTTTGCAGAACAATTCAATTGCGGATTTCATGCGGTTCAAAAGGGGTCCCGATGGCGGAACCGGGGAGCTGCAGACGGCGGTTGTCAGCTACAAAAAGCGGTTCCCTTGGTCGCTTTTGAGGCCGTTTCTTCAGGTTGATTTGGTTTCGACAATTCACATCGCGGATAAACAG…	PREDICTED: uncharacterized protein LOC100249177 [Vitis vinifera]	1404	20	0	0.798	1	C:plastid	-	tmhmm (TMHMM)	3.81139	x	x	x	x	x	x	x	x	x
MDP0000124019	MDP0000124019	ATGGAAAAGGACAGCCTAGCCAAACCCACTTGGAACCCTTCAGGTTTTTCCATGGAAATGCAGTCCAATGAGCTCAATTGTGCTCCCCAGCAACTTCCCAATTCCTTTTTTAATGCCAATTGGGACAATTCCTTGGATCAGACCGATCCTTTTGAGTCTGCCTTGAGCTCCATTGTCTCTTCCCCCATCGCCGCCGCGGGGAACGGCGGCGAGGGAGGAGATATGATTAGAGAACTAATTGGAAGATTAGGAAGCATTTCCAATTCAGGAGAAATATCTCCACACTCATACATTTCTAGCAACTACAACAACAGTAGTACTAACACTTCATGTTATAGCACCCCATTGAACTCTTCACAGAGAGGCAGTCTGCCAATTGAAAATTTGGCTCAATTTCAG…	transcription factor bhlh62-like	1620	20	2.33071e-179	0.6285	3	C:nucleus; F:transcription regulator activity;	-	IPR011598; PTHR12565 (PANTHER), PTHR12565:SF7 (PANTHER)	x	x	x	x	x	-2.08404	x	x	x	x
MDP0000124047	MDP0000124047	ATGGGGCTGAGCAGATTTGGAGGACTGGTTAAACGGCTTGGAGTTGCCAGGAGAAGGCCATTTGCAACCTCCTCTTCCTCTACCTCCTCCTYCTCCTCCACCGCCGCCGGTGATGGAACGATTGTTCGTGGCACTGGTAGCAAATCATTGAACCTCTACTCTGCCATCAACCAAGCGCTCCACATCGCCTTGGAAACTGATCCTCGTTCTTATGTATTTGGAGAAGATGTGAGCTTTGGTGGGGTCTTCCGCTGCACAACAGGCTTAGCTGATCGCTTCGGTAAACAAAGGGTTTTTAATACCCCTCTTTGTGAACAGGTACCCGGCGGGCTTTATGTCTTYCGTTGTACCAAATTACCATGTATCCCTCCCTTCCACTTTGTTAAATATGTCTTCTGT…	branched-chain alpha-keto acid decarboxylase e1 beta subunit	1170	20	0	0.816	10	F:catalytic activity; P:metabolic process; P:biosynthetic process; P:carbohydrate metabolic process; P:cellular process; P:generation of precursor metabolites and energy; P:catabolic process; ; C:cytoplasm; C:mitochondrion	EC:1.2.4.1; EC:1.2.4.4	IPR005475; IPR005476; IPR009014; IPR015941; G3DSA:3.40.50.970 (GENE3D), PTHR11624 (PANTHER), PTHR11624:SF21 (PANTHER), SSF52518 (SUPERFAMILY)	4.30123	x	x	x	x	x	x	x	x	x
MDP0000124053	MDP0000124053	ATGGTTCATCAGAATATGCAAAACCAGAATATGAATTTGGTTTTATCCACCGACGCGAAGCCGCGGCTAAAGTGGACTCCAGAGCTTCATCAGCGATTCGTCGAGGCTAAATACAGGCTAGGGAAAAGCCAACAGTCCGAAAACTCCGCTGACATCAAGCAAGAAGATTACAAGGAGATTCAGAGCAGTGATGGTCATTTCGGCGCGGATATCAGCGATGAAGATCACAGTCAGATTAATGAAAGCTTGCAAATAGCTCAGTCTCTCCAATTGCAAATGGAAGTGCAGAGGAAACTTCATGAACAAATTGAGGTGCAGAGACATCTTCAGCTGAGAATTGAAGCTCAAGGGAAGTATTTACAATCGGTATTGAAGAAAGCGCAAGAAACTCTTTCAGGG…	myb family transcription factor apl	915	20	8.55484e-111	0.6155	4	C:nucleus; F:DNA binding; P:regulation of transcription, DNA-dependent; F:sequence-specific DNA binding transcription factor activity	0	IPR009057; IPR025756; PTHR31499 (PANTHER), PTHR31499:SF0 (PANTHER)	x	3.20732	x	x	x	2.11599	x	x	x	x
MDP0000124063	MDP0000124063	ATGCCCAGCCCGAAGAGTTCTAGCCGGAGGGGGCAGCCGGAAGAGAAGTACCGCAGGCCGAGACCGCTCTCTGACAGATCGTCGTCGTTCCACGGCCAGTTTCCGGAGATGGCGACGCAGCAGCTTCGGAGGCCGAAAACGGTGCCGGACATGGCGTCGTTCAGGAACGCGGTGGGAACGACGGCGTCGTCGATGGAATTACGGCCGAAGCTGACGAAGCTGCTCCTCAACGTTACGATCCAGGGGAGCGTCGGGGCCATACAGGTCGTGATGTCGCCGGAACTGACGGTAGGAGATCTGGTCGCGGCGGCCGTGCGGCAATACGGGAAGGAAGGTCGCCGTCCGATCTTGCCTTCCGTCGAGCCGTCGTTGTTCGACCTCCATTACTCGCAGTTCAGC…	conserved hypothetical protein [Ricinus communis]	594	20	8.02973e-56	0.663	1	F:molecular_function	0	no IPS match	1.96134	x	x	x	x	x	x	x	x	x
MDP0000124089	MDP0000124089	ATGGATCACGAGAACGGAGCTGTGGCGGTGGAGATGCTATCCGATGATTTCGATCCCACGGCTGTGGTTGCGGAGCCTTTGCCTCCGGTTGTAACCAGCACCGACGACTGCGATCTCCTCGGAAAATTGGCCGAAGACCGCAAAGGTAGCCGGGAGAAACAGATGGTTCTCGGCCGGAACGTGCACACCACGTGCCTCGCCGTGACGGAGCCCGAATCCAACGACGATTTCACYGGCGATAAGGAGGCGTACATGGCCAGCGTCCTCGCCCGCTACCGCAAAACCCTCATCGAGAGGACCAAGCACCATCTGGGTTATCCTTACAATTTGGACTTCGACTATGGTGCTCTGACGCAGCTTCAGCATTTCTCCATCAACAATTTGGGCGATCCGTTTATC…	histidine decarboxylase	1440	20	0	0.8985	6	F:binding; P:reproduction; P:post-embryonic development; P:embryo development; F:catalytic activity;	EC:4.1.1.22	IPR002129; IPR015421; IPR015424; IPR021115; PTHR11999 (PANTHER), PTHR11999:SF4 (PANTHER)	x	-1.22429	x	x	x	x	x	x	x	x
MDP0000124204	MDP0000124204	ATGGCTTTCGTTTCGTTCGTTGGACGCCTTCTTTTCGCCTCTGTCTTCTTCCTCTCTGCTTGGCATGAGTTCAATGAATTTGGYGTGGACGGGGGACCCGCAGCAGAATATCTAAGACCAAAATTCGACGTTTTCTCGAATCATCTGTCAACTCACACTGGTGTGCAAGTGCCCAAACAAGTTGAAATCAAACATTTAGTGGCGGCCATGGTGGCATTGAAGGGCATTGGGGGTCTTCTCTTCATCTTTGGTTCTTCTATTGGAGCCTATTTGCTGCTTCTGCATCAGGCCATTGCTACTCCTATCTTGTAYGATTTCTACAACTATGATCCCGAGAAGACAGAATTCAATCAACTCTTTTTTCAGTTTACTCAGGACTCAACAAGGTTAGAACTTGGC…	elicitor like protein	855	20	2.19508e-47	0.8215	2	C:cytoplasm; C:endoplasmic reticulum	-	IPR008637; PTHR31474 (PANTHER), PTHR31474:SF0 (PANTHER), SignalP-NN(euk) (SIGNALP), tmhmm (TMHMM)	-7.50153	-2.91171	x	x	-4.77124	-4.32438	x	x	x	x
MDP0000124297	MDP0000124297	ATCGATAAACATGAGGGTCTCAGTGTTGATTGTTGGTGTAAGATCATTGTTTATGAGAAATTGGGGAGGCGGTTAATTTTTGGAAAGGGCACTCAGAAGCGGGATCTAAAAACTGATGAACAAAGGAAGAAGATTAGAAAATTCAAGGAGTCAGCATGGAAATGCATATATTTTCTTTCAGCAGAGTTTCTAGCCCTCTCTGTAACTTATGAAGAGCCTTGGTTTACTAATACGAAATACTTTTGGGTAGGACCAGGAGACCAGGTCTGGCCAGACCAAAAAATGAAGTTGAAATTGAAGGGGGTTTATATGTATGCTGCTGGATTTTACACATACTCCATATTTGCTTTGATTTTCTGGGAAACAAGGCGTTCAGACTTTGGGGTGTCCATGAGCCAT…	lag1 longevity assurance homolog 3	849	20	7.79899e-162	0.906	4	C:membrane; C:endoplasmic reticulum; P:biosynthetic process; P:lipid metabolic process	-	IPR006634; IPR016439; PTHR12560 (PANTHER), PTHR12560:SF0 (PANTHER), tmhmm (TMHMM)	x	x	x	x	x	-4.01186	x	x	x	x
MDP0000124316	MDP0000124316	ATGGTGCAATCAAAGAAGTACAGAGGCGTCAGGCAGCGTCATTGGGGCTCTTGGGTCTCAGAAATCCGCCACCCAATACTGAAGAGAAGGGTGTGGCTAGGCACATTTGGGACAGCYGAAGAAGCAGCYCGAGCATACGACGAAGCTGCCGTTCTGATGAGCGGACGAAATGCCAAGACCAATTTCCCAACATCTATTACAACTCAGAGTAAGAGTACTCGTGCCACAGTAGGATCATCCGATCACCCAAAAACTAGTAGTGGTGACTTGGATTCACCATCCGGACCGAAGGGTTTGTCGGAAATATTGCATGCCAAGCTAAGGAAATGCAGCAAGATACCGTCCCCATCCATGACCTGCTTGAGGCTCGACAATGAGAGCTCTCACATTGGAGTGTGG…	ap2 erf domain-containing transcription factor	708	20	2.62074e-118	0.687	4	F:sequence-specific DNA binding transcription factor activity; F:DNA binding; ; C:nucleoplasm	-	IPR001471; IPR016177; PTHR31194 (PANTHER), PTHR31194:SF0 (PANTHER)	-1.7977E+308	x	x	x	-136.355	-1.79769e+308	x	x	x	x
MDP0000124371	MDP0000124371	ATGGTAATGAAGGTGAGGCCATATGAGGCTCTTYAGCTTTGTCTCTTGAGAGAGGTGGTGACCGACTTCTGCAGCCTGCAACTCTGTCTGCTTTTGTTGTCCGCCTCTCTTCCGATCATCAAAATTCAAAATCCAAGATCCGAAGTTGGGGAGGAGAGGATTTGGAATTTTTGGGGTTTTTTTGGATTCGAGCTCGGAATTGCAGAAATGGAGAAGGAAAAGAAGTCTCCTGTGTCCGATGTGGGAGCTTGGGGAATGAATATTGTGAGCTCTGTGGGCATTATCATGGCCAACAAGCAGCTCATGTCCCCTAACGGCTTTGCTTTCGGCTTCGCTACAACTTTGACCGGATTCCATTTCTCTGTTACCGCTTTGGTCGGTCTGGTGTCAAATGCCACT…	organic anion	1239	20	2.80694e-160	0.8375	4	P:response to biotic stimulus; F:transporter activity; P:transport; C:membrane	-	IPR004853; PTHR11132 (PANTHER), PTHR11132:SF14 (PANTHER), SignalP-NN(euk) (SIGNALP), tmhmm (TMHMM), SSF103481 (SUPERFAMILY)	-1.86452	x	x	x	-2.06113	x	x	x	x	x
MDP0000124449	MDP0000124449	ATGGTGGACGCAAACCCTAACCGTAAATGCAGCGACAGTGGCAATACCAGGTCGATGATGAACCCGTGGGTTCTCCATTTCCAGAAACTGGGTCTCGAGCTCAAGTGCCCCCTCTGCTTGAATTTGCTTAATCGACCGRCGTTGCTTCCATGCGATCACATTTTCTGCAATTGCTGCATACCCAGTTCGAGTTGCCCGGTTTGTAAAGCTCAGGTTGCGGACCGAGATCTCAGGCCTGTGCCGTTCATGGAAAACATAGTAGCGATCTACAAAAGCTTGGATGCGTCTTTCTGTGCCAATTTGTTCCAGCCTGTTTCTTCCGATGTTAGAACCATTCTGGAGCAAAACCCTGTTTTGCCTAATATCAGTTTTGCTGGGAAAATGACTAAAGAACCATTT…	protein breast cancer susceptibility 1 homolog	2085	20	0	0.6395	9	F:transcription regulator activity; F:protein binding; P:anatomical structure morphogenesis; P:multicellular organismal development; F:DNA binding; P:response to stress; P:DNA metabolic process; C:nucleoplasm;	-	IPR001357; IPR001841; IPR001965; IPR013083; IPR017907; G3DSA:3.40.50.10190 (GENE3D), PTHR24171 (PANTHER), PTHR24171:SF0 (PANTHER), PF12738 (PFAM), PF13771 (PFAM), SSF57850 (SUPERFAMILY)	x	x	x	x	x	-494.695	x	x	x	x
MDP0000124555	MDP0000124555	ATGGATCCTGTGACAAAAGGCTCCATTAATAGACGGAAAGTGAAGGGAGTTGAAGCCATGAAAAACACAAAAAGGGAAGTCAACAGGGGAGCATGGACAGCAGAAGAAGATCAGAAACTGGCTGAGGTTATTGAAATACATGGTGCAAAAAGGTGGAAGACAATTGCATCTAAAGCAGGCCTCAATAGGTGTGGTAAAAGTTGCAGGCTAAGATGGTTGAACTATCTCAGACCAAACATCAAGAGAGGCAACATATCTGAGCAAGAAGAGGACTTGATCGTTAGGCTTCACAAACTTCTTGGAAATAGGTGGTCTTTGATTGCCGGGCGATTGCCGGGTCGAACAGATAATGAAATAAAAAACTACTGGAATTCTCATTTGAGCAAGAGAATGAACCAG…	myb-like transcription factor 3	672	20	2.00478e-73	0.8	2	C:nucleus; F:DNA binding	-	IPR001005; IPR009057; IPR017930; PTHR10641 (PANTHER), PTHR10641:SF203 (PANTHER)	7.81643	8.41097	x	x	x	5.1543	x	x	x	x
MDP0000124584	MDP0000124584	ATGGCAGAAGGCAAGAAGCCTCATGCTGTATATGTTCCGCTTCCATTTCAAGGTCATATAAAGGCAATGCTTAAATTAGCAAAGCTCCTCCACCATAGAGGTTTTCATATAACCTTTGTCAACACGGAGTACATCCACAAGCAATTTCTTAAATCCCTTGGACCCAACTCGCTTGATGGCTTGCCTGATTTTCGATACGAAACAATCCCAGATGGTCATACAATTAGTTCGGATAAACGTACCCCAGAAGACATAATTTTGCTCTTTCATTTCATCAGGCAAACAAGCAGCTTTATGGGGTTTATGCAGTACCCCGCTTTGGTGGAAAAGGGACTTGCACGACTCAAAGATGAGAGTTATTTCACAAATGGATTTCTAGACAAGGTAATAGATTGGATT…	protein	1251	20	1.2688e-157	0.6315	1	F:transferase activity	-	IPR002213; G3DSA:3.40.50.2000 (GENE3D), PTHR11926:SF15 (PANTHER), SSF53756 (SUPERFAMILY)	x	5.90425	x	x	x	x	x	x	x	x
MDP0000124585	MDP0000124585	ATGACTAGTTCCAAAGAAGTAGTAGGCAATAAGCCTCATGCTGTATGTACTCCGCTTCCACTTCCAAGCCATGTAACGGCAATGCTAAAACTTGCAAAGCTCCTCCACCACGAAGACTTTCACATTACTTTTGTTAACACAGAGTACAACCACAAGCGCTTTCTTAACTCTCTTGGCCCCAGCTCCCTCGATGGCTTGCCTGACTTCCGGTATGAAACAATCCCAGATGGCCTTTCAGATAACGATACCCGCCAAGAGTTCCCTTTGCTTCAGGAGTCCATCAGAAAGAACTTCTTGGCTCCGTTGCTTAACCTCCTCAAGAAACTGAATGACAGGAATCCTCCAGTGACTTGTATGGTTTCAGATGGTTTTATGACATCGACCATCACAGCTGCTAAA…	protein	1437	20	0	0.7535	1	F:transferase activity	EC:2.4.1.0	IPR002213; G3DSA:3.40.50.2000 (GENE3D), PTHR11926:SF15 (PANTHER), SSF53756 (SUPERFAMILY)	4.74847	5.83365	x	x	x	x	x	x	x	x
MDP0000124610	MDP0000124610	ATGGCTAGAGCGACGTCGTTGCTGCTCTGTACCCTCGTCCTCTTTGGAACCCTAGCTCTCATTGAGGCAAAGAAGTCGAAGGAGGATCTGAAGGAAGTGACCCACAAGGTTTACTTTGATGTCGAGATATCTGGAAAGCCTGCTGGACGGGTTGTGATCGGTCTCTTTGGGAAGGCGGTTCCCAAGACTGCAGAGAATTTTCGAGCTCTTTGCACAGGGGAGAACGGCGTTGGAAAGAGTGGAAAACCTCTCCATTTCAAGGGTAGCAAATTCCACAGGATTATACCCAGTTTCATGATCCAAGGAGGTGATTTCACACTAGGTGATGGAAGAGGTGGAGAATCAATTTACGGAGAGAAGTTTGCTGATGAGAATTTCAAGCTAAAGCATACCGGTCCA…	cyclophilin	615	20	4.41666e-110	0.948	11	P:protein metabolic process; P:cellular process; C:cell; C:endosome; C:Golgi apparatus; C:cytoplasm; P:cellular protein modification process; C:cytosol; C:endoplasmic reticulum; F:catalytic activity; C:mitochondrion	EC:5.2.1.8	IPR002130; IPR020892; IPR024936; PTHR11071 (PANTHER), SignalP-NN(euk) (SIGNALP)	-1.41777	-1.38883	x	1.30456	-1.73388	x	x	x	x	x
MDP0000124622	MDP0000124622	ATGGATCTGATAGCTATAGTTGTAGGACTACATCTCTTTGTTTTCGGCATTTGTGTTGAAGGGCAAGGCCTTTCTTATAATTTCTATGAGAATTCATGCCCACAAGTTGAAGCCATTGTTAGAGCTGCCATCCAGCCTATTTTTCTTACTGATCCCACTTCTCCTGCTGCTTTTCTGAGGCTCATGTTCCATGATTGCCAAGTTCAGGGCTGTGATGCTTCAATTCTTGTGGATCTGAATGCGAACAACGTGCCATCCGAGATGGCCGCAGGGAAAAACTTCGGCATCCGAAAGAGGGAGTCGATAAACATACTGAAATCAATGGTTGAATTACAATGTCCCCAACAGGTATCTTGTGCTGACATTCTTGTATTGGCGGCTCGAGAAGCTGTGGTTGTG…	peroxidase 29	975	20	4.52849e-143	0.686	4	F:binding; F:catalytic activity; P:metabolic process; P:response to stress	EC:1.11.1.7	IPR000823; IPR002016; IPR010255; G3DSA:1.10.420.10 (GENE3D), G3DSA:1.10.520.10 (GENE3D), PTHR31235 (PANTHER), SignalP-NN(euk) (SIGNALP)	-62.7608	-24.4368	x	x	-26.3078	-194.994	x	x	x	x
MDP0000124634	MDP0000124634	ATGGATCGGCTTTCAGCAGCTTTCTCTTCCGGAGGTTACGGGGACAAAGACCAGGAAGATCAATACGGTGGCGAGAGAAAATCCGCCACGGAGGGTCGCCACGGGTCTGGAGGTTACGGGGACAAAGACCAGGAAGATCAGTRCGGTGGCGAGAGAAAATCCGCCAYGGAGGGTCGCCACGGGTCTGGAGGTTACGGGGACAAAGACCAGGAAGATCAGTACGGCGGCGAGAGAAAGTCCGCGACGGAGGGTCACCACGGGAAGCCGGGACGTGCGCCACCGACGACGAGTGAGCTGATGTCGAGTGCAAAGATTGTGGCGGAAGCAGCCAAATCTTCGATGAACAAAGGGGGCGACGAAAATATCGACAGAGCTAGGGTTTCCGAGGCTGCTAGTAAC…	low-temperature inducible	720	20	1.05996e-14	0.7005	17	F:protein binding; P:response to stress; P:response to abiotic stimulus; P:response to biotic stimulus; F:DNA binding; P:anatomical structure morphogenesis; P:post-embryonic development; P:cell differentiation; P:cellular component organization; P:cellular process; P:signal transduction; P:response to endogenous stimulus; P:biological_process; C:cytoplasm; F:chromatin binding; C:nucleus; C:intrac…	-	no IPS match	x	x	x	x	2.08772	x	x	x	x	x
MDP0000124654	MDP0000124654	ATGGGGAGTGCATTAGAGACGCTTTGTGGCCAAGCTTTCGGGGCCGGACGTGTGCACATGCTCGGCGTTTACATGCAAAGATCATGGATCATTCTGTTCACGAGCTGTGTTATACTCACGCCACTCTATGTCTTCTCCGGCCCGATTTTAAAGCTTCTTGGGCAGGAAGATGACGTGGCTAATCTTGCCGGATCATTCACTAGATATTGCATACCGCAGTTGTTCTCACTTGCCTTCAACTTCCCTGCCCAGAAGTTCCTTCAGTCTCAAAGCAAAGTTCTCGTGCTTATGTGGATTGGATTCATCGCGCTTGTTGTACACATTGGATGGCTTTTTCTATTCGTTTACGTGTTCGATTGGGGTATWTATGGTATAGGCATTGCGTTTAGCTTGACAGGT…	detoxifying efflux carrier 35	1203	20	0	0.8235	9	P:multicellular organismal development; F:transporter activity; P:transport; P:cellular process; ; P:secondary metabolic process; C:membrane; C:vacuole; P:flower development	-	IPR002528; PTHR11206 (PANTHER), PTHR11206:SF21 (PANTHER), SignalP-NN(euk) (SIGNALP), tmhmm (TMHMM)	x	-1.43246	x	x	x	-1.46153	x	x	x	x
MDP0000124724	MDP0000124724	ATGTCTGGAAAGAGCGGTGACTATGATTTGATTGCGGATGGTCTTCATGAAAACTTTTTGCATCTCCCTTATCATGATCCAGTGATACAAAAGACTGTCAAATGCTTAAACAGTCTTGGTGCCTCTGACCTTATGCATAAATATATTATGCGTACACAACACATGCCTCTTTATGTTTATCAGCCTGCTATTGCAATCACTATACATCGTTTGGTAGCCCAAGTGCAGAGACCTAACATTGAGTGGCCAAAATCATATCATAGGTATCCTGCAAACCTGTTAGATCTTGAAATACCGCACAGTGTTGATGGAAAAGGTGGAAACTTTGAGGTCTTGATATGCGATCGACATTTAAGGTGCATGGGTCCAATACCATGTCTTTACAAGATTTCAATGCAA…	chromosome transmission fidelity protein 18 homolog	1122	20	9.18439e-88	0.5625	2	P:cellular component organization; P:cell cycle	-	PTHR13779 (PANTHER), PTHR13779:SF3 (PANTHER)	x	x	x	x	x	-3.25832	x	x	x	x
MDP0000124728	MDP0000124728	ATGCCATTGGGACTAATACTAGGGTTAGGAAGGGCATTTCGTCGAAAGCGAACGTCATCACTTGACATTCTTTCCTCCAAACGTGCCCCTAGGGATTACTACAAGGGGAAGAATTGCAAGCCTACTGGTTTCCACACCCGAAAAGCTAAGTATGTCGTGCAGCAGGAGAAATTGCCTAACTATGTAGTCCCAGATTTAACCGACTTCAAGCTCAAACCATATGTATCTCAGTGCCCCAGAGAGGTCAAGACTACTCAGTCTGCTGAACCAACTAAATGA	mitochondrial ribosomal protein l27	279	20	2.78384e-52	0.865	1	C:plastid	-	IPR019189; PTHR21338 (PANTHER)	x	x	x	x	x	-4.39619	x	x	x	x
MDP0000124770	MDP0000124770	ATGGTTTGGCTGGAAATTGGCTCGAACGTGAGGGTTCCTCGTTGGAATCTGGGAAAGCCTTCCCGAAAAGTTTCTGCGATGACTCAACATCCACCACACACAAACATGGTCAAAGAACGAACTACAAGGATGGAAGGAAGAGTTTTTGGAGTGTTACCGAGGCTTACCAGCCGTCGGCAATATGAGGGACTCGCCGGAGTTCCTCTGGGGCACATAAACCCTGCAATCACATTCGGGCTGTTTTTGGTAAGGAGAGTATCACTGGTGAGAGCCATATTGTACATGGCGRCTYAGTCGTTTGGAGCCATATATGRTGTTGGGCTAGTGAAAGCTTTCCACAGTTCTTACTATACCAAGTATGGYGGTGGAGCCAATGAGCTTGCCGATGGCTACAACATA…	plasma membrane intrinsic protein	762	20	1.42012e-96	0.8705	4	P:transport; P:cellular process; C:membrane; F:transporter activity	-	IPR000425; IPR022357; IPR023271; PTHR19139:SF27 (PANTHER), tmhmm (TMHMM)	x	x	x	x	x	x	x	x	x	-4.70398
MDP0000124820	MDP0000124820	ATGGAAAACGATGACATGCCTATGCAACCTGAAGATAAATACAAATGGATATGGATGACAGAGAAAACTCAAAAACAGTCTTTCGTTCAAAAGTACTGGAAGAAGTTGTTCATAGTGTCGTGTTTGTTTGCTCTTTCAATAGAACCATTGTTCCTCTACGTTCCCATTCTCAAGGATGATAGCAAGTGCCTTATGTTAGACCCAAAGTTGAAGATAGCCGTTCTTCTTTTAAGATCATTCACAGATCTTTTCTATTTAGTGGACATTATTATTCGACTTCTTAGATATGAGAACTATTTGGGTTTAATCATTAAACCTAACCGTAGACAACGCAATTTCAGTTTTGTATTGAAATCTTGTGGGTTAATAATAGCCAAGACAACATCGGTGTCAAATTAT…	cyclic nucleotide-gated ion channel 1-like	2053	20	1.16732e-83	0.525	6	P:transport; F:transporter activity; F:protein binding; C:plasma membrane; C:intracellular; C:membrane	-	IPR000595; IPR014710; IPR018490; PTHR10217 (PANTHER), PTHR10217:SF7 (PANTHER), tmhmm (TMHMM), SSF81324 (SUPERFAMILY)	x	x	x	x	x	-7.29537	x	x	x	x
MDP0000124827	MDP0000124827	ATGGCCTTCCCTCCTTGTCACACTTTCATGTTTCAAAACCATGAAGATCCAGACCTCCACCTTGCTAATTCCTCTTGCCCCCCTCAACACTTCCATGGTGGTGGGATGCCTTTTATGATGAAGAGATCACTATCGTTTTCAGGTGTTGAGAACAATAAATGCCACCATCACGACCAAGAAGCGGCGCTGCATGGAGGAGGAGAGGATGATTTGTCGGACGACGGATCCCAGATGGGAGAAAAGAAGAAGAGGCTGAATCTTGAGCAGGTCAAGACTCTGGAGAAGAGCTTCGAAATCGGGAACAAGCTAGAACCGGAGAGAAAAATGCAGCTGGCTAAGGCGCTTGGTTTGCAACCGAGACAGGTTGCTATATGGTTTCAGAACAGGAGGGCGAGGTGG…	homeobox-leucine zipper protein hat7-like	900	20	1.40566e-99	0.666	2	; F:DNA binding	-	IPR000047; IPR001356; IPR003106; IPR009057; IPR017970; PTHR24326 (PANTHER), PTHR24326:SF77 (PANTHER)	x	x	x	x	x	-39.1441	x	x	x	x
MDP0000124880	MDP0000124880	ATGGCTCTTGGCTATGCTTATCCAGCTTATGAGTGCTACAAAACTGTTGAAAAGAATAAGCCGGAGATTGAGCAGCTTCGCTTTTGGTGCCAGTATTGYGATGACCYGCTTTTCATCCTTGAATTTCAGGATTTTGGTGGCTGTTTTGACTGTATGGTTCCCATGTATAGCGAAGCTAAGTTGCTCTTCATTATATATCTGTGGTTTCCGAAAACAAAGGGAACGACCTATGTGTATGATTCCTTCTTTAGACCATATCTTGCGAAGCATGAAAATGAAATTGATAGGAACTTGTTGGAACTAAAAACTAGAGCTGGTGACATGGCCATTGTGTATTGGCAAAGAGCTGCAAGCTATGGTCAGACGAGAATATTTGATATCTTGCAGTATGTTGCTGCA…	hva22-like protein i	1689	20	5.67028e-73	0.8105	1	F:protein binding	-	IPR001305; IPR004345; PTHR12300:SF20 (PANTHER), tmhmm (TMHMM)	x	x	x	x	x	-4.72881	x	x	x	x
MDP0000124883	MDP0000124883	ATGCATTCGAATCACCTTCTTCTGGAAGAGCCAATCCGGATGGCTTCGATTCTCGAGCCATCCAAGGCTTTTTTGCAGACTTTTTTTCCTGCAATGACGAAGATTGTGGGTACGCTCGGCCCCAAATCTCGATCGGTGGAGGTTATCGCTTCCTGCCTCAATGCTGGAATGTCTGTGGCCCGATTCGACTTCTCGTGGGGCAACCCGGAATATCACCAGGAGACTCTGGAGAATCTCAAGGCCGCTGTTAAGAGTACTAAGAAGCTTTGCGCTGTTATGTTGGACACTGTGGGTGCTGAGTTGCAAGTCACCAACAAAACTGGGAATCCTATTTCACTCCTTGGAGATGGACTCGTTGTTCTGACTCCAGATCGTGGACAAGAACCATCCTCAGAGCTG…	pyruvate kinase	1593	20	0	0.9375	11	F:kinase activity; P:biological_process; C:plasma membrane; P:metabolic process; P:cellular process; F:binding; P:carbohydrate metabolic process; P:generation of precursor metabolites and energy; P:catabolic process; P:biosynthetic process; P:nucleobase-containing compound metabolic process	EC:2.7.1.40	IPR001697; IPR011037; IPR015793; IPR015794; IPR015795; IPR015813; PTHR11817:SF0 (PANTHER)	x	-1.75827	x	x	x	x	x	x	x	1.72426
MDP0000124959	MDP0000124959	ATGGGGGGTTGTGTTTCGACTAGTAGTCAGGGTACTCGTAGCAGCAACAGCAACAGAGAGGCAGTCACACCCCCATGCTTGGGGATTCAATTTAGCGGTCGAAAGAGAACGAAGAAGACATTCTCTGACCATGCATATACTCTTCAGAATTTACACACCTTGCCCAACCGCATTTTTACCAACGGAAAGAGCCAGACTTCTTGCATATTCACACAGCAGGGCCGCAAAGGCATAAACCAAGATGCCATGCTTGTGTGGGAAGATTTCATGTCCGATGATGCGATATTCTGTGGTGTTTTTGACGGCCATGGTCCACACGGCCATCTTGTTGCTCGCAAAGTAAGGGATGCATTGCCAATGAAGCTGCTATCCTTCTTGTATTCATACCAAGGGTCCAGT…	probable protein phosphatase 2c 52-like	1401	20	0	0.834	4	C:plasma membrane; F:hydrolase activity; P:cellular protein modification process; C:cell	-	IPR001932; IPR015655; PTHR13832:SF193 (PANTHER)	-3.17669	-1.93832	x	x	-2.28244	-2.98821	x	x	x	x
MDP0000124997	MDP0000124997	ATGTCTCTAACTTGTTATCGAAACCAGGTTGGGCGGTTGACTCGGCTTGGAGTTACTAGGGCCCTAATTCTGAATTCGACTTACAGTACTTTGGTGCAAGCTCAAATATCTAACCAAAGAGCTGCAAAGACTACGGTGGCCTTGGAGGATCAACACAACCACCAAGGTAACAGTTACGATCCAGAGAAGAATGCTGAAGGCGAGAAAAGGGACCAAATAGGATGGAATGTTCCTAGAAAGGATAAGGTTAACTTTCTTGTAAAAACTAAATATCCAAAGCAACAGAGATACAACCAAGATAGGCGTATCAGCATGCCAAATAGTATTGGTAGCTGGTTGCTTCTAGATCTCAGTGACAGTAAGGAGGCTGTTTACRGTTCTCTTGATGGATGGGTTGCA…	pentatricopeptide repeat-containing protein	936	20	4.30133e-105	0.693	1	C:mitochondrion	-	SignalP-NN(euk) (SIGNALP)	x	3.85589	x	x	x	x	x	x	x	x
MDP0000125037	MDP0000125037	GTTCACCAACCAGTGGATCATTGCCACCACCTCCCTGGGAAGCTCAGTCAATAGATGATGGCAGCCCAGTAGCAGGTTCTCGATTCTCTCCACCCCCACTGCAAGTTACTACCAAGGTGGTGGTCAATTCACCAGGTGGTTTCCATCCCCAGGGACCTCATAGCGACCAGGTTGTAGGTATGTATATCCAGCCAATTACAACTACCCATTTGTCAGCAATCAATAACCAGGTTGGTCCTAGCAATCATTTGGGTTTGCCCTCTTCACCGGTCCAAGGGCCATACACGGGTATGACTCCACAAGCTATTCAAGCAGGCCAGATGACATCTATGTATCCTCAACAAATGTATGGTGGTAATCAACTAGTCCCCTACGGCTATGATCAACAGCAGCAACAGC…	protein	707	20	1.54046e-49	0.6315	5	P:transport; P:cellular process; C:Golgi apparatus; C:plasma membrane; F:transporter activity	-	no IPS match	x	x	x	x	x	-3.47969	x	x	x	x
MDP0000125070	MDP0000125070	ATGAAGCTGATGGACATTGATAGCGAGCACCTTGGAATTCCGGAGGCAGAATACCAGTCTATTGTGACAATGCCCTCTTCTGAGTTTGCTAGAATATGTAAAGACCTCAGTGGCATTGGTGATACTGTTGTGATATCTGTGACCAAGGAAGGAGTGAAGTTCTCTACAAGAGGGGATATTGGCACTGCTAACATTGTCTGCAGGCAGAACACTACTGTCGACAAGCCTGAAGAAGCAACTGTCATAAATATGAGCGAGCCAGTGTCGTTGACATTTGCTCTGAGGTACATGAACTCGTTCACAAAGGCTACCACATTGTCAAACACGGTCACAATCAGCTTGTCTTCTGAACTCCCAGTTGTGGTTGAGTACAAGATTGCAGAGATGGGCTACATTAGG…	proliferating cell nuclear antigen	456	20	4.72725e-96	0.951	6	F:enzyme regulator activity; F:DNA binding; P:DNA metabolic process; P:biosynthetic process; C:intracellular; C:nucleus	-	IPR000730; IPR022649; G3DSA:3.70.10.10 (GENE3D), PTHR11352:SF0 (PANTHER), SSF55979 (SUPERFAMILY)	-5.88061	-5.89492	x	x	-5.87085	-9.8821	x	x	x	x
MDP0000125216	MDP0000125216	ATGGGTGAGGCTGTTGAGTTTTATCATGCAAACGGAAATGGGTTCTCAAAATTCAGTGAGAAGTTTGATCCTAAAGCAGTGGTACTACTAAACGGTAGCAACCACATAGAGAGAGATATAGATAGTTCCTGGTATGAAGAAACCATTGATGACGATCTGAAATGGTCATTTGCTCTCAATGTCAACGGTGTGCTGCATAAAGGAACTAGCGAGTACCAGGAGATAGCTTTATTGGACACAAAGCGTTTCGGGAAGGTACTGATAATTGATGGGAAGATGCAAAGTGCAGAAGTGGATGAATTTATATATCATGAATGCTTGATACATCCTGCACTCTTATGTCACCCAAAAAAAATAGATGACGCCAGTGAAAAGGGTCAATGTTTTAAGAAGTGCAGG…	spermine synthase	1512	20	0	0.8005	10	C:cytoplasm; P:cell differentiation; P:multicellular organismal development; P:biosynthetic process; ; P:anatomical structure morphogenesis; P:cellular component organization; P:cell growth; P:transport; F:transferase activity	EC:2.5.1.16; EC:2.5.1.22; EC:2.5.1.79	IPR001045; G3DSA:2.30.140.10 (GENE3D), G3DSA:3.40.50.150 (GENE3D), PTHR11558:SF3 (PANTHER), SSF53335 (SUPERFAMILY)	x	1.75723	x	x	x	x	x	x	x	x
MDP0000125288	MDP0000125288	ATGGGGACGAAGACAACATGTAGGAGGCTTATTAAGGCCCCAGCATCCCAAATGTTAGTGGTTGCGTGCATATTTATGTTGCTGGTTGAGTCATCGGCGGGTTCAAAAGCCAGGCACTTCAAATGGGACGTGGAGTATGTGTTTTGGTCACCGGATTGCATCGAAAATGTTGTGATGGGGATCAATGGCCAGTTTCCAGGGCCGACCATCCGAGCCAAAGCTGGAGACACAGTGGTTATTGATCTCACTAACAAACTCCACACCGAGGGAGTTGTTATTCACTGGCATGGAATCAGACAGTTTGGAAGTCCTTGGGCAGATGGAACAGCATCCATCTCACAATGTGTCATCAACCCTGGAGAGACCTTCACTTATAGGTTCAAAGTTGACAAGGCTGGG…	ascorbate oxidase	1920	20	0	0.7465	5	F:binding; C:extracellular region; F:catalytic activity; P:metabolic process; P:cellular process	EC:1.10.3.3	IPR001117; IPR002355; IPR008972; IPR011706; IPR011707; PTHR11709 (PANTHER), PTHR11709:SF10 (PANTHER), PS51257 (PROFILE), SignalP-NN(euk) (SIGNALP), tmhmm (TMHMM)	x	-3.51532	x	x	x	-6.0548	x	x	x	x
MDP0000125328	MDP0000125328	ATGGCAACAGATTCAGAATTAAGACGATACTGTGAAAGGATTTTAAGAGCCCGTTCTACTGGATGGACTCAAGGAATTTTTGCCAACTTTGCCGCTGAGAGTATGGTCCCTAAAGGTCCTGAATGGGGTGGTGGGAAACTGGGAAATCCAAAAACCCCAACAAACATGAAGGCTATACCTCAGTGGGAACTGGCTGCAGAGGTGATGCCGTACATGAAGACTGACGATGGCACCATTCCATCCATTATCGCTGATCATATTGGTGTTTACTTGGGATCAATCAAAGGAAGAGGCAACATTGTAGAAGTAAGGGAAGATAGCTTGGTCAAAGCTTTTAAATCAGCAGGTGGTGGCAACAAGCCAAATGGTCTTCCGTTGTCTACATCCACATCTAATATG…	vascular protein	1872	20	0	0.713	3	C:plasma membrane; C:mitochondrion; F:nucleotide binding	-	PTHR19878 (PANTHER), PTHR19878:SF0 (PANTHER)	x	x	x	x	x	-4.17727	x	x	x	x
MDP0000125336	MDP0000125336	ATGAGTAACTCAARGGATGTGAGTGTGCAGGCACTCACWTGCACTTTGGTGTTGATATTTCTAGTTGGTTTTGGCAGCTGCAACATAGACCAGGATAGGGCAGAATGTACAGACCAACTAGTAGGGCTTGCCCCGTGTCTTCCGTACGTCGGCGGTGATGCCAAAACTCCAACCTTAGATTGTTGCAGTGGAATTAAAGAAGTGGTGCAGAAGAGCAAGAAATGCCTCTGTATCCTACTTAAGGACCGCGACGATCCGAAACTCGGCCTTAAGATCAATTCCACTCTTGCTTTGAACCTTCCTAGTTCCTGTCATGTACCTGTCAACATATCAACATGTATTGATCTCTTGAATTTGCCATCAAACTCTTCGGACGCGAAGATGTTCMGGGATTTTGAA…	protein	657	20	3.01315e-94	0.7565	3	C:membrane; P:transport; C:nucleus	-	IPR000528; IPR013770; IPR016140; SignalP-NN(euk) (SIGNALP), tmhmm (TMHMM)	x	x	x	-2.13997	-2.29711	x	x	x	x	x
MDP0000125401	MDP0000125401	ATGGGTATCGATTTGGTCGCCGGTGGCAAGAGCAAGAAGACCAAACGGACAGCCCCAAAGTCCGATGATATCTACCTCAAACTCCTTGTCAAGCTGTATCGGTTTCTGGTGAGGAGGACCAGCAGCAAGTTCAATGCCGTGATTCTGAAGAGGTTGTTCATGAGCAAGGTGAACAAGGCCCCTCTGTCCCTTTCCCGATTGATTAAGTACATGACCGGAAAGGAGGGTAAGATTGCCGTGGTGGTCGGGACTGTGACCGATGACATTCGCGTTTACGAGGTTCCTTGCCTGAAAGTGACGGCCCTCAGGTTCACCGAGACCGCCAGGGCTCGGATTGAGAAGGCCGGAGGCGAGTGCTTGACTTTTGACCAGCTGGCTCTCAGAGCTCCGCTTGGCCAG…	60s ribosomal protein	564	20	1.68735e-124	0.958	5	C:ribosome; F:structural molecule activity; F:RNA binding; P:translation; P:cellular process	-	IPR000039; IPR021131; G3DSA:3.100.10.10 (GENE3D)	x	-6.33306	x	x	x	-2.38287	x	x	x	x
MDP0000125469	MDP0000125469	ATGGCGCTCTCGGCGTCTGACCTGCCAGCCATGTACTCGCTGCTGGCCAACTCTTTGAGTGGCGACGAAAATGTGCGGAAACCGGCGGAGTTAGCGCTCTCGCAGTCGGAGGCAAGGCCTGGTTTCTGCTCTTGTCTGATGGAAGTGATAACTGCCAAGGATTTGGTAGCTCATGTGGATGTTCGCTTGTTGGCTTCAGTGTATTTCAAGAACAGCGTTAATCGCTATTGGAGGCACCGGCGAGATTCGTCGGGAATCAGCAACGAGGAGAAAATGCATCTGAGACAAAAACTCTTATCACACTTTGGAGAAGAGAACGATCAGATAGCAAAAGTGTTGGCCGTGCTTGTTTCCAAAATTGCTCGTATTGATTACCCCAAAGAATGGACTTTCGGGAAA…	armadillo beta-catenin-like repeat-containing protein	1830	20	0	0.745	8	F:transporter activity; F:binding; C:membrane; C:nuclear envelope; C:cytoplasm; P:transport; P:cellular component organization; P:cellular process	-	IPR001494; IPR011989; IPR016024; PTHR10997 (PANTHER), PTHR10997:SF7 (PANTHER)	x	-2.81974	x	x	x	-4.48777	x	x	x	x
MDP0000125554	MDP0000125554	ATGGCGGTGTTTGAGAGTAAGAAGAAATGGGTCGGTGCGTTCGTGACGGTGCTTCTCGTGTGTTGCTTCGCAGCTGCTGTGGTCTYCGAGATCTCTCGCAACAGAGTGGCTGAGGATGATGAAGGATTCAACAAGCATGCAGTTGAAGACCCAGAAGAGATTGCTTCTATGGTTGACATGAGTATCCGCAACAGCACGGAGAGGAGGAAGCTGGGCTACTTCTCGTGTGGAACTGGCAATCCAATCGATGACTGCTGGCGCTGTGATCCCAACTGGCACAAAAACCGCAAGCGTCTTGCAGACTGTGGCATTGGTTTTGGGAGAAATGCCATTGGTGGCCGCGATGGACGCTTCTATGTTGTCACCGACCCTAATGATGATGATCCTGTTAACCCCAGG…	pectate lyase	1098	20	0	0.7275	2	F:catalytic activity; C:membrane	EC:4.2.2.2	IPR002022; IPR011050; IPR012334; IPR018082; PTHR31683 (PANTHER), PTHR31683:SF0 (PANTHER), SignalP-NN(euk) (SIGNALP), tmhmm (TMHMM)	x	x	x	x	x	x	x	x	-6.13627	x
MDP0000125575	MDP0000125575	ATGGCCGATTCAGCTCAGAACGAGTCGCCGACGACGCCTAAACGGCAAGTCGTTCGCCGGAAACTGGTCCAGACCACATTGTTCCCTCTCAAACCCCAGCAACAGCTCGAGGTAAACGGCGATCTGAAGGCCGYGAGAGGTAATGCTGGTGACGACGAATACGGCGACGACGAGGACTTCTGTGGGAGTCAAAGTAAAACGAAGAGGAAGTCAAAGGGAAAGAAGACGCCTCCCRTTAAAGCCCCGAAGAAGGACGGTAAGCGATCCACGAATRGTACACCGAAGAAGAAGATTAATGGAACTGAAGTGGAGAGTGAAGATGCGCCTCGAGTMGTCACCGATTTGAGGCTAGAGGCTAGATTGAAAGCTGAGGAAACATCACGGATATTTTCAGGAATG…	nucleoside-triphosphatase nucleotide binding protein	3582	20	0	0.519	7	F:ATP binding; F:nucleotide binding; F:nucleoside-triphosphatase activity; P:cell cycle; P:DNA repair; C:nucleus; C:plastid	0	IPR003593; IPR003959; G3DSA:3.40.50.300 (GENE3D), PTHR23389 (PANTHER), PTHR23389:SF0 (PANTHER), SSF52540 (SUPERFAMILY)	x	x	x	x	x	-4.36334	x	x	x	x
MDP0000125576	MDP0000125576	ATGGTACTTCTCATTCCTTCGCCGGAAATATCCAGAGTTTTCTGCAACCCTAATCCCAATCTCAAAAACTTTAAAATCTCCACGAACATTGATAAATTTGGGTTTGGTTCTAGGGTTAGGGTTTCGTCCAAGGTTAGGGATTGTACGGTTAGGGTTTCGGAATTCGACCAAAATGTGAGGCTGTACGGACAGTTTTCGGCTCCTGTGAAGCGAGGAGGTTCGAAGCCGAGCAAAGAAGAGGAAGAGAAGCAGGATTACTATGTGAATATGGGGTATGCGATTCGGACTCTGAGGGAGGAATTTCCTCAGCTGTTTTACAGAGAACTCAGCTTCGACATTTACAGGGATGATRTCACTTTCAAAGATCCAATGAATACCTTTATGGGCATTGAGAATTAT…	af361857_1 at2g46220	765	20	1.49266e-104	0.786	2	F:molecular_function; P:biological_process	0	tmhmm (TMHMM)	1.92415	5.24064	x	-1.74723	3.26464	4.42381	x	x	x	x
MDP0000125594	MDP0000125594	ATGGCTGGAGGTAACTTGAAGAATGCAGTGATAGCATTTCTCGCTCCCCTTCCCTCCATTCTCTTCTACCTCATATTCCTCAGCAACCACCATAGCCAAACTAATGAGAGCTTTCTCTCTCCTCTCTGGGCATGGTGCTATCACCACCCTCTTCTCCTAGCCAACGTCTTCTTCTTCCTCAACGTCAACGTCCTCTTCTGGGTCATCAGCCAAGCTCTTTCCAGCCACTGGATGATCGATTTGTACTGGACTGTGATCCCTGTAATGCTCGTTCACTACTATCGATGTCACCCTCTGGCGGATTACAACCGGTGGCGGTCGACGATTGCAATTTCGCTGACTTGGGTTTGGAGCCTCAGGCTTTCCCACAACTACTTTAGGCGGGAAAATTGGCAATGG…	probable inactive purple acid phosphatase 29-like	972	20	6.02634e-170	0.815	5	C:cell; C:membrane; C:cytoplasm; F:catalytic activity; P:lipid metabolic process	-	IPR001104; IPR010721; PTHR32251 (PANTHER), SignalP-NN(euk) (SIGNALP), tmhmm (TMHMM)	-3.75863	x	x	x	-2.50566	-3.36488	x	x	x	x
MDP0000125733	MDP0000125733	ATGGAAAAGAGTCCTCAAACCCTCCCTTTAGGGTTTGTTTCCACCAAATTCCCGCCAAGAACCCACAACTCAGATTCAACAATTTTCTCTAGAAAATACGAGAATTTCCGAGAGAGTGGAAGGAAGAGCATGGGCAAAGACGACGAAGAAATGAGGGGAGAGATAGAGGAGCGGCTGATAAACGAGGAGTACAAGATATGGAAGAAGAACACACCGTTTTTGTACGATCTGGTCATAACCCATGCCCTAGAATGGCCTTCRCTTACGGTGGAGTGGCTTCCCGACCGAGAAGAGCCTCCGGGGAAGGACTATTCGGTGCAGAAGATGATTTTGGGGACTCACACCTCCGAGAACGAGCCGAATTACCTTATGCTCGCTCAGGTCCAGCTGCCATTGGAG…	multicopy suppressor of ira1	1398	20	0	0.968	20	C:intracellular; P:anatomical structure morphogenesis; P:cell differentiation; P:multicellular organismal development; P:cell cycle; P:flower development; P:regulation of gene expression, epigenetic; P:nucleobase-containing compound metabolic process; C:nucleus; P:reproduction; P:post-embryonic development; P:cellular component organization; P:cellular process; F:protein binding; F:transferase ac…	EC:2.3.1.48	IPR001680; IPR015943; IPR017986; IPR019775; IPR020472; IPR022052; PTHR22850 (PANTHER), PTHR22850:SF27 (PANTHER)	x	x	x	x	x	-1.67991	x	x	x	x
MDP0000125925	MDP0000125925	ATGGCTAAATGTCTYGGACAACTCAAAAATCTCAAAATATCTAATTGTCAAATCATGGAAGAGATAGTGGGAAATGAGGAGAAWACAGATGACATGTTTGATAAGCTAAGCCRTCTAGAGYTACAACATCTTCCAAACCTTGCTAGATTCAGCTCAGGAAGTTACATTAAATTTCCGTCTTTGGCGTATCTGAATCTAGACAATTGTACTAAACTGCAGACTTTCATCTTTGATGCTAAGAGTGAAAATATTACAACCAACAAAGAAGAAAGAGATATTGAGCTCTTTGATGAAAAGGTAGGATTTCCTAGCTTGGTGGTATTGTGGATACAGGACTTACCTAAATTGAAGACAATATTCCACAACCAACTTCATTCAGATTCTTTTGGCAAGCTCAGA…	rpp4 candidate	1752	20	7.29491e-59	0.444	7	P:defense response; P:apoptotic process; F:ATP binding; F:hydrolase activity; F:nucleotide binding; F:nucleoside-triphosphatase activity; F:phosphoprotein phosphatase activity	0	G3DSA:3.80.10.10 (GENE3D), SSF52047 (SUPERFAMILY)	x	x	x	x	x	-5.12654	x	x	x	x
MDP0000125950	MDP0000125950	ATGGCGCTTCTGTTTCCCGGCGGTGGTTGGTGCGTACGACTACGAGTAGGCCACTCGTCGCGGCCGGCGCACGTTAGACCGAGCTTTGTTACCTTTGCTACAGTGTCCCCAAGGACCCCAGCCAAAGGCGACAGAGTGGACTGGGTGGAAGCAACTTCAGGCTTCTTTGAAAATGACACGAGGCCCATCATGTTGTTCGACGGTGTTTGTAACTTGTGTAATGGAGGTGTAAAGTTCGTGCGGGATAATGATCGAAATAGGAGCATAAGGTTTGAAGCTCTCCAGAGTGAAGCAGGGAAGAAACTGCTCAGAAGGTCCGGAAGAGCTCCTGATGATATTTCAAGTGTTGTTCTTGTTGAAAAGGATAGATCATTTATCAAGTCAGAAGCTGTTGTGAAG…	thiol-disulphide oxidoreductase dcc	543	20	1.45647e-90	0.8365	1	C:plastid	-	IPR007263; SignalP-NN(euk) (SIGNALP)	x	1.7687	x	x	x	x	x	x	x	x
MDP0000126011	MDP0000126011	TGTTCTGTTCATCCACAAGATGAGATCCGAGCTAAATCTATCCGGCTGGTGGCAAACAAACTCTATAAGTTGAGTTACTTATCAGAAATGATTGAGAAATTTGCGACAAATATGTTGATGTCAGCTGTTGAACAATCTCCTTCGGGTATAGAGCATTCACAATCCGAGTCCACGGGACAAAGAGTTGAAGGAATGGTTGGAAGCCAAGAAACATCGATTGGTGATTTTGAAACTTTGGAGTCTGGAAATACTGAAAATGATTCCACCAGAAAGGATCAACCAGTATCAGCCATGTCATTTCCTGAAGTTCAACGACTCATTTCTTTGTTTTTTGCTTTATGTACAAAGAAACCTAGTCTTATTGAACTTGTATTTAATACTTATGGACATGCCCCAAAA…	conserved hypothetical protein [Ricinus communis]	1440	20	0	0.683	1	C:plastid	-	IPR022075; PTHR15245 (PANTHER), PTHR15245:SF6 (PANTHER)	x	-2.36102	x	x	-5.51612	-6.88827	x	x	x	x
MDP0000126049	MDP0000126049	ATGGCAAAGAAGTCCCAGAAACGCTCTGTGCGGTATGAGAAAGATCAGTTGGGCTGCATGTGGGGTTTGATCAGTATCTTTGACTTCCGGCACGGCCGCCCCACCTGGAAGCTGATTTCTGATAAGAGGCATGGAAGTAAGCTAGCTGTTGGTACTGGAATTTCAAGGAATAAGTTCGAGAGTTTGAGCAATTTGGATGAAAACTTTCAAGGCACCCTTATTCTTACTAAAATGATTCAGGATGACRATGAGAGCTCGAAAGCAATGGTGGCAGTAGATGCTTGTAAGCCTAGTGTGAAGAAACTCATGGAAGAAGAAATGTCCAGTGAGCAGGACATGAAGAAGGAGATAAGCAATGATGTAGTGGAAACTAGACAGTCTGATTCAAGCCAGAGCAGA…	phosphatidylinositol n-acetyglucosaminlytransferase subunit p-like protein	2874	20	0	0.563	1	P:response to endogenous stimulus	-	IPR022212; IPR025486; PTHR21726 (PANTHER), PTHR21726:SF4 (PANTHER)	x	-4.15643	x	x	x	-12.0361	x	x	x	x
MDP0000126098	MDP0000126098	ATGAGATTCAAACGAGGGAGCAACGTAGAAGTACTGAGCAAAAAGGAGATGCCTTCAGGCTGCTGGTGCTGTGCTAAGATAATCTGYGGTAATGGCCACAACTACACAGTCAGATATGATGCATATGAGGGTAATGCTGATAACGCCGTTGTGGAGAGGGTATCCAGGGATGCCATCAGGCCTTGCCCACCTCCACTGGAAGTTTCAGAGAATTTAATTCCTGGTGATGTCATTGAGGTTTTTGACAAATTTTCTTGGAAAATGGCAACAATTACAAAGGTTTTGGGAAKGGAGTGCTTTTTAATCAGGMCAGTCGGATCCTCCCGGCAGCACAAGGTCAGAAAATTTGAAATCCGAGTCAGACAGTTTTGGCAAGATGACAAATGGGTTGTGATTGGA…	rna binding protein	1182	20	5.95629e-157	0.589	2	F:RNA binding; P:biological_process	0	IPR005491; IPR008395; IPR014002; PTHR31491 (PANTHER), PTHR31491:SF0 (PANTHER)	x	1.81608	x	x	x	x	x	x	x	x
MDP0000126130	MDP0000126130	ATGCAAACTCTACTATCGCCCGCGGCTCGCGCCGGCTACTTCACGGCGGCGCCACCTGCAGCTGTCACGACTCGGCCCCTAGCTTATCACCTTCCTCTTCGGTCAATCTCCGACCGCCACGTGCCCGGCCTCCCTCTCTCTTCTTCTTCTTCGTTTTCTTCTCCGTCTCTTGCCTCATACGCTGCTCCCACCCACAGAGGATCAAAGCTCTCCTTCAGCACCATAAGGGCTTCTTCCACTCCAATTTCTCAGACCTTCACCTCCCCAAACGACGACACCGAAAAGGCCAAGCTCCTTCAGGTAGCCAAAAGGTTAGAGAGCACAGCGAGGTATTTCAAGMGGTTGGGYAGTTTAGGGTTTTGGGGGCAGCTGGTGAGCACCGTTGTGGCGGCAGTGATT…	translocon at inner membrane of chloroplasts 21	873	20	1.50002e-119	0.8625	7	F:transporter activity; P:transport; P:cellular process; P:cellular homeostasis; C:membrane; C:plastid; F:protein binding	-	IPR022051; tmhmm (TMHMM)	x	x	x	x	-2.7994	x	x	x	x	x
MDP0000126232	MDP0000126232	CTTATGTTAGATGTACTTATGCAGAATCGTGTAAATGGATGTCTGTCCCGAGTTGTCTAAGCTGGCTTCTTGAAGTGAAACCAAGCAGTGATCGTGTGGGGCCGTTGATAGTTGCCGGTCTTCTAAATGAATCTGAGAAATCGAGAGAGATGAACATTCCATCCACCTTACCTTACCAGGAGTACCCTCCTGGTGTTGTGCTTGTACCTATGGGAAGCAGGACAGGAAAACCTTTTTATACAACAAATCTGATTGTTTTTGCACCCAAAAATGCTTCAAATGAATTTGTAGAGGATGATTTTATTGCTTGTGGAGATGCATTGATAGTGGACCCTGGATGCCGGTCTGAATTTCATGAAGAGCTCGCACAAATTGTAACTTCATTGCCAAGAAAGTTAG…	beta-lactamase-like protein	1100	20	0	0.7545	2	P:metabolic process; F:hydrolase activity	-	IPR001279; G3DSA:3.60.15.10 (GENE3D), PTHR23131 (PANTHER), PTHR23131:SF0 (PANTHER), SSF56281 (SUPERFAMILY)	x	x	x	x	-4.97962	x	x	x	x	x
MDP0000126316	MDP0000126316	ATGGCAGAGGGGCAAGAAATACAGATTCCAAGAGTTAAACTTGGAACCCAAGGACTTGAGGTGTCAAAATTAGGGTTTGGATGCATGGGACTTAGCTGGATAAACTCTCCGGATGCCGAAAAGGAAGGAATCTCAGTAATAAAACATGCCTTCAGCAGAGGAATCACCTTCTTCGACACATCTGATGTATATGGAACTGATCATTCCAATGAAATTCTTGTAGGCAAGGCCTTGAAGGAAATGCCGAGAGAGAAAGTTCAGTTAGCCACGAAATTCGGTGTTGTAAGTGTAAGCGTCGGACACCRACAGCCTCGTATGGAAGTAAGGGGCGATCCGGAGTATGTGAGGTCGTGCTGCGAGGCGAGCTTGAAGCGCCTTGGTGTCGACTACATTGATCTC…	aldo keto	2400	20	2.64326e-164	0.7945	2	F:catalytic activity; P:metabolic process	-	IPR001395; IPR023210; PTHR11732:SF12 (PANTHER)	x	2.96371	x	x	x	x	x	x	x	x
MDP0000126347	MDP0000126347	ATGGCAAGGGCTTTAAATTTTGTGATGTTCTTCCTTGTTATACTGTTCTTTGCCCTAACAGTAGAGAACCATGCTAATGCCACTGGCACTGAAGCTCCAGCACCGCAGCCCCAAAGCAGTAACAACCATACCATGAATGGAATCACTGAAGGCAGCCTTCAACCTCAAGAGTGCGGTCCTCGTTGCACCACAAGATGCTCAAACACACAGTACAAGAAACCATGTTTGTTTTTCTGCCAAAAGTGCTGTGCCAAGTGCTTGTGCGTCCCTCCAGGCACATATGGGAACAAGCAATTCTGCCCTTGCTACAACAACTGGAAGACCAAGAGAGGAGGCCCCAAATGTCCTTGA	gibberellin induced protein	351	20	1.27627e-57	0.762	0	-	0	IPR003854; SignalP-NN(euk) (SIGNALP)	-1.7977E+308	-1.79769e+308	x	x	-1.79769e+308	-1.79769e+308	x	x	x	x
MDP0000126400	MDP0000126400	ATGGCGCTTTGCTTCGGATTTTCTAAAGCATTTTTTAGAGTTGTTCTAGTCTCTGCAATTGTCTTGTTCGCCCTTCTATCCCCATCTGCTGCTGCCACGCCCAAGCCCTCAGCTGCTGCTGCAACTCCTTCCTCCGCCCCTTCTCCCACCGCCGCCGCCCCTGCCCCTGGCCCTTCCAGTGATGGAACTTCAATAGACCAAGGGATTGCATATGTGCTGATGCTAGTGGCTCTGGTGCTGACATATCTCATTCATCCTATGGACGCWTCATCATCCTACAATTTCTTTTGA	agp16 precursor	291	20	9.31241e-14	0.922	2	C:membrane; C:cytoplasm	-	IPR009424; SignalP-NN(euk) (SIGNALP), tmhmm (TMHMM)	x	x	x	x	x	-58.2882	x	x	x	x
MDP0000126450	MDP0000126450	ATGGTTTCAATGGAAGGAGCTTTGAAGAAACAGTTGTTCCATGGTGGATTTCTGRCCCTTAACTKCAAAGAAGGTACAAAGTGCCRGATTCGAGCTCCGTTGATGCAGTTARTGGCAACAGGAAAAGATGATMTKAGTATTCATMTTAATCTGTTTAAAACAAGRAGTGTGCAAAGAGACGCAGTCAAGGTTTGTGCAGTGAGGAGRAGAAGGATATACCATAATAGTGAAACTTATGTGTTACTGGAGCCGGGAGAGGATGAGAAGTTTGTTTCAGAGGATGAGCTGAGGGACAAGTTAAAAGGTTGGCTGGAGAACTGGCCAGCCAAGAAACTTCCTCCTGACCTTGCAAGATTCGAAAGCATCGACGATGCCGTTTCTTATCTAGTGAGGTCTGTT…	chlororespiratory reduction 7	462	20	1.50437e-55	0.7445	6	C:membrane; C:intracellular; C:cytoplasm; C:plastid; P:cellular component organization; P:cellular process	-	IPR021954	x	3.03346	x	x	x	2.80851	x	x	x	x
MDP0000126455	MDP0000126455	ATGGCATTTGCAGGAACAACTCAGAAGTGCATGGCTTGTGACAAGACTGTGTATCTGGTGGACAAGCTCACAGCTGATAACCGAATCTACCACAAAGCCTGCTTCCGATGCCACCACTGCAGGGGTACCCTCAAGCTTAGCAACTACAACTCCTTTGAGGGAGTACTCTACTGCAGGCCACATTTTGATCAGCTCTTCAAAAGAACCGGCAGTCTTGACAAAAGTTTTGAAGGGACACCAAAAATTGTGAAACCAGAGAGACCTGTTGATAATGAGAAACCTGCAGTAGCGAAGGCTTCAAGCATGTTTGGTGGAACCAGAGAAAAGTGCTTTGGCTGCAGGAATACCGTCTATCCAACAGAAAAGGTGTCAGTGAACGGAACTCCTTACCACAAGATG…	transcription factor lim1	588	20	9.12693e-126	0.9135	1	F:binding	-	IPR001781; PTHR24206 (PANTHER), SSF57716 (SUPERFAMILY)	-23.8652	x	x	x	-12.3696	-21.0224	x	x	x	x
MDP0000126553	MDP0000126553	ATGGCTGTGACKTCTTCCTGCAAAGATGGTGGGATGAAGATGCAGATGGACAATGGCAAGTACGTAAGGTACACGCCGGAGCAAGTGGAAGCTTTAGAGCGGTTGTACCATGAGTGCCCGAAGCCGAGCTCCATGCGCCGCCAGCAGCTCATCCGCGAGTGCCCTATCCTCTCCAACATCGAGCCGAAGCAGATCAAAGTTTGGTTCCAAAACCGCAGATGCAGAGAGAAGCAGCGCAAGGAGGCGTCGAGATTGCAGACGGTGAACAGAAAGCTGACGGCGATGAATAAGCTTCTGATGGAGGAGAATGATCGGTTGCAGAAGCAGGTTTCTCAGCTGGTCTATGAGAACACCTATTTCCGCCAGCACACACAAAATGCAACTCTAGCGACGACAGAC…	class iii hd-zip protein 8	2883	20	0	0.9085	4	F:sequence-specific DNA binding transcription factor activity; F:DNA binding; ; C:nucleoplasm	-	IPR001356; IPR002913; IPR009057; IPR013978; IPR023393; PTHR24326 (PANTHER), PTHR24326:SF63 (PANTHER), tmhmm (TMHMM), SSF55961 (SUPERFAMILY)	-91.5163	x	x	x	x	-32.2291	x	x	x	x
MDP0000126558	MDP0000126558	ATGTCAGAAGAGCTGGAGTATCGATGCTTCATCGGTGGCCTTGCATGGTCAACATCTGATAGAAGTCTAAGAGAAGCATTTGAAAAGTTTGGAAAGCTCGTTGAAGCTAAGGTGGTTGTTGATAAATTTTCTGGACGCTCTCGTGGATTTGGGTTTGTGACTTTTGATGATAAAAAAGCAATGGAAGAGGCCATTGAGGAAATGAATGGATTGGATTTAGATGGACGAACTATCACTGTTGATAAAGCTCAGCCTCACCAAGGTGGTGGAGGTAGAGATTTTGATGGTGACCGTGGTGGTGACCGCGGTCGTGATCGTGACCGTGGTCGCGACTTTGGAGGTGGACGTGGACGTGGAGGTGGAGGTGGAGGAGACTGCTTCAAGTGTGGCAAGCCAGGG…	rna recognition motif and cchc-type zinc finger domain-containing protein	648	20	6.86919e-57	0.754	7	F:RNA binding; C:cytoplasm; P:response to stress; P:response to abiotic stimulus; C:nucleus; F:nucleotide binding; F:binding	-	IPR000504; IPR001878; IPR012677; PTHR24012 (PANTHER), PTHR24012:SF0 (PANTHER), SSF54928 (SUPERFAMILY)	1.53005	x	x	x	x	x	x	x	x	x
MDP0000126653	MDP0000126653	ATGGCTCAAACACCCCCTCCTCCAATTCCCAGTCCCATCTCAATAAGAACACTTTGTGATCAAGACCCTAATCATGATCAATTCCAACCCACTCATCATCTCAACTTTATGGTMATCTTGGCAGCAATCTTTTGTGCCTTTGTGTGTGCTCTTGGTCTCAATTCCATGTTACACTGTGTTTTTCAATGCACGAATCGCACCCTCACTGAACCGGTCCAATGGGTAGCTTCACGCCGGCTTAATTCAGGCCTAAAGAAGAAGGAAATGGTGGCTTTGCCTACTTCAACTTACGCTGACTCAGGTACTACTTCTCCATCTTCATCGTCTTCAGGCTGTGCTATCTGTTTGGCAGATTTTTGTGATGGGGACAAGTTAAGGGTGCTGCCCAAGTGCAACCAT…	protein	519	20	5.15065e-66	0.7345	1	F:binding	-	IPR001841; IPR013083; PTHR22764 (PANTHER), PTHR22764:SF19 (PANTHER), SignalP-NN(euk) (SIGNALP), tmhmm (TMHMM), SSF57850 (SUPERFAMILY)	x	-1.79769e+308	x	x	x	x	x	x	x	x
MDP0000126654	MDP0000126654	ATGGAGGCGACAWTGCCGAAAACGGCTCTAATATGGTCAATCTTCATGGGATTKTGTATCTTCATCGTAATTCATGYCTACGCAGAAGATTCTCAAATGGGATATCGTCAGTTTTCCGGTGGYGATTACAACGATCATTTGCGAAAACTGCAAGAGTTCAAGGCTTCACTCCTCCGCCATGATTCGATTTCTGTTGCACCATCTTCAATCGTACCCTCTCCTAGTCCTAGCCTTATTGCTCCGCCGACGGGGAGCACTAGTCCACGTGTWTATCACGTGACATCGTACGGCGCTGATCCGACGGGGAGCAGAGACAGCACTGATGCACTTGCTCAAGCAATGGCTGATGCATTTAGAGGCCCAACTGAAGGGTTCTTGATAGAGGGAATTGCCAATCTT…	polygalacturonase qrt3	1545	20	0	0.763	9	F:hydrolase activity; P:multicellular organismal development; P:cell cycle; P:anatomical structure morphogenesis; P:cellular component organization; P:cellular process; C:membrane; C:mitochondrion; P:carbohydrate metabolic process	EC:3.2.1.15	IPR011050; IPR012334; PF12708 (PFAM), SignalP-NN(euk) (SIGNALP), tmhmm (TMHMM)	x	-31.9431	x	x	x	x	x	x	x	x
MDP0000126755	MDP0000126755	ATGGCGGAGAATTCAGCTTCTGAGCTTCAGCTTGGAGCGGAATCAACTCCGGAGAGCTCATCTGATCAGCACCAGATTCATGAACAAAAGGAAAAGAATGAAGAAACCTCCTTGGTGCAGCAGTCTAGACGGCCAAACCTCTCCTCATTGCAAATACCGGCAAGGACATTGGAAACCAGTTTGTCTGCTTGTACGAGAATTGATATTCCCTCCACAGCAAGTCCAAGTTCTAGTAGAGTTGGACTACCGCCTAGGCCACATTCAGCTAAGATCAAATCAACCGTGAAAAATCTGTTTCCTCAAAAAAGTTTTCGRGTGAAAAACTTGCCCCTGGATGGYGAGAAGACGATTCTCATTATGCCGGATACATCGCCCTCAGATAGTCCGTTGGAAAAGCCT…	zinc finger (c3hc4-type ring finger)	2325	20	0	0.695	2	C:membrane; C:plastid	-	IPR011016; IPR013083; PTHR23012 (PANTHER), PTHR23012:SF26 (PANTHER), tmhmm (TMHMM), SSF57850 (SUPERFAMILY)	x	-3.58142	x	x	x	x	x	x	x	x
MDP0000126756	MDP0000126756	ATGGACAAGTCAAGCGCTTTGGAATACATCAACCAGATGTTTCCCACAGAGGCGTCTTTATCTGGTGTGGAACCGCTAATGCAGAAGATACACAGTGAGATTCGGCGTGTCGATGCTGAAATTTTAGCGGCGGTTCGCCAGCAGAGCAATTCRGGGACGAAAGCGAAAGAAGATCTCGCCGCTGCTACGCATGCCGTGGAGGAACTCATGTATAAAATCCGCGAAATTAAAACGAAAGCTGAGCAAAGTGAGACAATGGTTCAAGAAATATGTCGCGACATTAAGAAGTTAGACTTTGCAAAGAAGCATATAACAACGACGATTACTGCTCTTCATCGCCTGACCATGCTYGTCTCTGCTGTTGAGCAGCTCCAAGTAATGGCTTCAAAACGACAATAT…	heat intolerant 1 protein	2394	20	0	0.8435	6	P:response to stress; P:response to abiotic stimulus; P:transport; P:cellular process; C:mitochondrion; F:transporter activity	-	IPR007234; PTHR12820 (PANTHER), PTHR12820:SF0 (PANTHER)	x	-2.24224	x	x	-2.86118	-3.74063	x	x	x	x
MDP0000126789	MDP0000126789	ATGTCCTTYGGTGTCACAAGTTGTCCTTGTGTTAGGTGTCCGCCACCAACAGGGGCAATTTTCTACCGATGGGAGAGASGATYGGAACTSGGGAACTCTTCTTACCTTAGWAAGGTGATCCATGAGCCAACAGGGCCGAAACCAGATTCCCAATTTGAGCATTCGTCTATCCCCGCCACYGTGAAGARGCTATTCAATTTGAAATCGAACTTCCTGACGAAGAGAGATGCATGGGCTGGTACTTTCGAGAATTACTTTACCCTCCGCAGTACTCCTCGTGATGACTGTCCAGAAACTCTTCCAGAGGTGACGACATCACTGAGGCCAGGCGGACCCAGAGAAGATTCGAGCCTCTCAGAGTTCCAAGTCGAGCTTATCCAGCTTGCATCCCAGCTCAAT…	acting on ester	615	20	3.14909e-92	0.795	5	C:cell; F:hydrolase activity; P:transport; P:cellular process; C:membrane	-	PTHR31956 (PANTHER), PTHR31956:SF0 (PANTHER)	x	x	x	x	2.55358	x	x	x	x	x
MDP0000126801	MDP0000126801	ATGTCTTTGGTTGAAAAGGAGATATCAAGCGTTGTTGGCGGCAGTGGCGGTGGTTGTGTGGTGGGCGATGATGGCGACGATGATGACGAAGAATGCGGCGGCAGTGGTAGTGGTAGTGGTAGTGGTGGGTCCCACGGAAGATGCAGATGCAGTGAGGAGAAGGCAAAGAAGCAGAGAGGATTTAGTGCTGGTGGGTTGTCGAGAAATTTCGGAAGGGCCAAGCAGGTGGTCCTTCATCCGTTTGGAAGATCCAAAAGGCAGCTTCCCAGAAAAGCTAGGGGTTCTGCTTCTGGAGCTTCTTCTTTGGCGTCGTCTTGTGCTTTTTCTTCAGGTAAGATGTTTGGAGGAGGTGGCGGTAACGGCGGTGGTAATAAAAGTTGTTACTTTTGTTTCACGCAA…	PREDICTED: uncharacterized protein LOC100855194 [Vitis vinifera]	552	4	2.52117e-18	0.6275	0	-	0	PS51257 (PROFILE)	x	x	x	x	-3.60672	x	x	x	x	x
MDP0000126820	MDP0000126820	ATGACCAAAGAAGAAGACTTTAAGCTCCTTAAAATCCAGACTTGTGTTCTCAAAGTGAACATTCACTGTGATGGCTGTAAGCAGAAAGTCAAGAAACTCCTTCAGAGAATTGAAGGTGTTTACCAAGTGAACRTAGATTCTGATCAGCAGAAAGTTACAGTTTCTGGATGTGTGGATTCTGCAACTTTGATCAAGAAATTGCTCAGAGCTGGGAAACATGCTGAGCTCTGGTCCCAGAAATCCAATAACCAAAGCCAGAAGGAAAAGAACAACTGCATCAAAGATGACAAGAACAACAACAACAAAGGGCATAAACAAGGSATCCTCAAAAACCAGCAAAAGTTTCCGTCTTTCAGCTCCGAGGAAGACGATGACTCCCTCGACGATGAGGAAGAAGAC…	chloroplast-targeted copper	1170	20	3.33743e-80	0.772	2	P:transport; F:binding	-	IPR006121; G3DSA:3.30.70.100 (GENE3D), PTHR22814 (PANTHER), PTHR22814:SF33 (PANTHER)	-162.985	x	x	x	-32.361	-50.4001	x	x	x	x
MDP0000126946	MDP0000126946	ATGGCGAATCGCCCTAAGTTCACTCGCGCCTTAAGCCTCAGGGAGCGCGTCGAGGACACTCTCTCCGACCACCGCAACGAACTCGTTGCCCTCCTCTCCAGGTACCTGGATCAGGGGAAAAGAATACTGCAGCCGCACGACCTGATCGATCAGCTCGACATTGTCATCGGCGACGATGAAGCCAAACGGCAGCTCAAAACCGGACCTTTCAGCGAAGTTCTCAAATCYGCACAGGAAGCCATTATTCTGCCTCCATATGTGGCYTTAGCAGTTCGTCCAAGACCTGGTGTCTGGGATTACGTTCGTGTTAATGTATATGAGCTCAGTGTGGAGGAATTGACCGTTTCTGAATATCTTCGCTTTAAAGAAGAACTTGTAGATGGGGAGTCTAGTGACAAA…	sucrose synthase 1	2526	20	0	0.8855	4	F:transferase activity; P:biosynthetic process; P:carbohydrate metabolic process; P:cellular process	EC:2.4.1.13	IPR000368; IPR001296; IPR012820; PTHR12526 (PANTHER), tmhmm (TMHMM), SSF53756 (SUPERFAMILY)	x	1.21512	x	x	x	x	x	x	x	x
MDP0000126996	MDP0000126996	ATGGAGATGGACAGCCTCTGCTCRAACGGCTTCGTTTTGGACAGTTTTCTCTGCTCTGTGGTGCAGGCTGTGGTGGCTGAGGCAACCATTGCTGCTGCTGCCAAGTCTCTTGCTTTGTCCTGCTTKATGCTGCACTGTCCTAATCTAGTTTTGACTTATTGGCTTATTGCTCTTTTTGCTGCTGAGTTGAACCTTTTCAACTTGATGGGGTCTATGCCAAACACAATCAATGTTTTTCCCAAAAAACCTGAGGCTGTCACAGAGTTTCGTATTACTGAGCTTTATGTAGTGGGAAAACCTGGTCCTGAGAACACAGATGCAAGTGAAACCGAGGACGAGGATGATGATGATGATGATGCTGGTGATGACCAGGATGAAGATGGTGGCGACGAGGATGAT…	---NA---	639	0	0	0	0	-	0	tmhmm (TMHMM)	x	x	x	x	x	-2.36179	x	x	x	x
MDP0000127031	MDP0000127031	ATGGCTTCTCGTAGGCGCATGCTTCTGAAGGTCATTATCCTCGGTGACAGCGGGTATGTGAATCGCAAGTTTAGCAATCAGTACAAGGCGACAATTGGAGCCGATTTTCTGACCAAGGAGGTTCAGTTTGAGGATAGGTTGTTCACGCTGCAGATTTGGGATACTGCTGGTCAAGAAAGGTTTCAGAGTCTTGGTGTGGCTTTCTATCGTGGTGCAGATTGCTGTGTCCTCGTGTATGATGTGAATGTCATGAAATCATTTGATAATCTTAACAACTGGAGGGAAGAATTTCTGATTCAGGCCAGTCCATCTGACCCTGAGAACTTCCCATTTGTTGTGTTGGGAAACAAGATTGATGTTGATGGCGGAAATAGTCGAGTGGTGTCTGAAAAGAAAGCA…	ras-related protein rab7	843	20	5.1615e-120	0.929	5	F:nucleotide binding; C:plasma membrane; F:hydrolase activity; P:signal transduction; P:transport	-	IPR001806; IPR002041; IPR003578; IPR003579; IPR005225; IPR020849; G3DSA:3.40.50.300 (GENE3D), PTHR24073 (PANTHER), PTHR24073:SF57 (PANTHER), PS51419 (PROFILE), SignalP-NN(euk) (SIGNALP), SSF52540 (SUPERFAMILY)	-1.91402	x	x	x	-2.35879	x	x	x	x	x
MDP0000127046	MDP0000127046	ATGAGCCATGGAGATGCGGACAGTAGCAGCAGAGTGAATCAACCCGGTAGTGATGTGCCGAGGAGAGCAGCAGGAGGAGGAGCCGATGAGTTTGGCCGGGCAGTGTCGAAAGTTGCGGTGGCGCAGATATGCGAGAGCGTTGGGTTTCAGAGCTTCAAAGAGTCTGCGATGGACGCCATGGCCGACATTGCCATCCGATACCTCCGTGACTTAGGGAAGATGTCGAGTTTTTACGCCAATTTGGCGGGCAGAACCGAGTCCAATGTGTTTGATATTATTAGGGCGCTGGAGGATTTGGAGTCATCGCAAGGGTTTTTGGGTGCGGCGGAGGTGGGTCATTGTCTTGCAGAGTCCGGGATTGTAAGAGGCATTGTGGAGTATGTAGGTTCGGCTGAGGAG…	protein	1188	20	2.23582e-127	0.6655	3	F:DNA binding; P:biological_process; C:cellular_component	0	IPR006565; IPR019473; PTHR23307 (PANTHER), PTHR23307:SF0 (PANTHER)	x	x	x	x	x	-4.32588	x	x	x	x
MDP0000127117	MDP0000127117	ATGTCCACCGCCTCTATATTACGGCTTCTCCTCCTCCACTTCTCTCTCTCCACCGTCCTCGCCGCTCATTCCCAGCCCCTCACTTCCCCCTACCTCTCACCCAACACAATTCACCCAAATTACCAAAACATGTTCAATTCCTTCAAAATCTTCATCTACAACTCAAACAGCACCTTCCCCTTTACCTCCCCATCCCAATCGCTCTTCTACACGCGCCTCCAGGACAGCCACTTCCCCACCGAAAACCCCGAAAAAGCCCATCTCTTCTTCGTCCCCTTCCCCTCCGACCTCCCCCCGCGCTCCGTCTCGCGCCTCATCAGATCGCTCCGCACCGAGCTTCCCTACTGGAACCGCACCCTCGGCGCTGACCATTTCTACCTCTCATGCACCGGCATCGGG…	glycosyltransferase-like protein	1056	20	1.61935e-135	0.5335	2	C:membrane; F:transferase activity	0	IPR004263; PTHR11062 (PANTHER), SignalP-NN(euk) (SIGNALP)	x	x	x	x	x	-25.3113	x	x	x	x
MDP0000127145	MDP0000127145	ATGGTCCATGAAGCAAAAGTTCCTGATGAAACTACTGTCTGCCATGATTCAGAGACTACAACTCAGGCATCTCAAGAGGCAAGCGACCTTAAGCATCAGGATTCTCAAAATTTGCAGGTTTCAGGATCTATTTCCTGCCCAGATGGAAAGATGCCTGAAACTTGTGCACCGGAATATAACCATCCTGGTGCTCAGCATACACCTGCAGTGATTGTTGACGTGCATCCAGAATCTATCAAGTGTTATGGCTCTGAAATTGTGACCGAACCTAGCAAGGTTGCCAGAGATGTACTAAACCCGACTCCCCTGTTGTCTCACCAGAAAGCAGATGAGTTTGAAGGCAATAGGCTCGACACTCATAAAGTTGCACATGGGTTTGAAGGCAACCGGAGCAACACT…	pointed first leaf	1230	20	1.91813e-86	0.871	12	C:nucleolus; P:translation; F:structural molecule activity; C:plasma membrane; F:RNA binding; F:protein binding; C:cell wall; C:membrane; C:vacuole; C:ribosome; C:cytosol; P:cellular process	-	IPR001892; IPR010979; IPR018269; G3DSA:1.10.8.50 (GENE3D), G3DSA:4.10.910.10 (GENE3D)	-8.06504	-3.47638	x	x	-5.39309	-6.37848	x	x	x	x
MDP0000127305	MDP0000127305	ATGCAGTCGACCTCATCAGCTCCATTGCCAAAATGCTCTAACCCTCTCTCCCTTAACCACTTCCACTTCCACTTCCACCATCGAAACCCTCGCAAAACCCTCAACTTCCTTCTCCTCCCCCCTAAACCCCAAACCCACTGCACCAACCACTGCGCCCTTTCCATCTCTCACACCCACAGTTGCAGCAGAGAGCACCAGAACCAGAGCCAGAAGCACATCAATGGCGATTCCGACCCCTATCAGAACGATATGTTGTTTCTGCAATTGAACCCCTCAGGAGACACCGAAGACGCCGGTAACCAAAGCCCAGAAGCCCCAAACGAAAAACGAGGGCGAGATCAAAGAGAGAGCGAAGCCGATAATTCCGAGGGACTTTCGACAAACATGTGGTGGGCAGAC…	probable lrr receptor-like serine threonine-protein kinase at4g08850-like	3666	20	1.31077e-172	0.563	1	F:kinase activity	-	IPR000719; IPR001611; IPR002290; IPR003591; IPR006549; IPR008266; IPR010021; IPR011009; IPR017441; IPR020635; IPR023214; PR00019 (PRINTS), G3DSA:1.10.510.10 (GENE3D), G3DSA:3.30.200.20 (GENE3D), G3DSA:3.80.10.10 (GENE3D), PTHR24420 (PANTHER), PTHR24420:SF68 (PANTHER), PF13516 (PFAM), PF13855 (PFAM), tmhmm (TMHMM), SSF52058 (SUPERFAMILY)	x	-2.15854	x	x	x	x	x	x	x	x
MDP0000127365	MDP0000127365	ATGAAGAGAGGGAACGAGGAGAAGGTTGTGGGACCTATGTTCCCAAGGCTCCATGTGAATGATGCAGATAAAGGAGGGCCRAGAGCTCCTCCAAGGAACAAGATGGCCCTCTATGAGCAGCTGAGCATCCCATCTCAGAGGTTCAATCCTGGGGTGCTGCCTCTTAATTCAATTAACCAGCATGCTGCAATTAAGAGGGAAAAAGCAACGGGGAGTCGTTCGGATGGAAATTTGGCTTTTCCACTTCATGGGCATCCATCTACACCTACTCATCAGGCTGTGATTTTTCATGGTCGCCAGTCTGATGGAGCAAATGTAAACGTGCCGTTCGGACAAACCGACCTAAGAAGGAAGATCGGATATGAAGATGATTTTAGTGTTCCTGTATTTGTTCAATCA…	protein early flowering 3-like	2172	20	0	0.586	8	F:binding; P:biological_process; P:response to endogenous stimulus; P:metabolic process; P:cellular process; P:response to abiotic stimulus; P:post-embryonic development; P:reproduction	-	no IPS match	x	x	x	x	x	-4.11769	x	x	x	x
MDP0000127409	MDP0000127409	ATACTTTCAGGCTAAAGGTTAAGCCAGGAAAGACATACCTCTTGCGTTTGATCAGCGCCGCACTAAATGATGAACTGTTTTTTAGCATAGCAAACCACAGCATAACAGTAGTTGAAGCAGATGCTGTGTATGTCAAACCCTTCAAGACCAATATCTTACTCATCACACCAGGGCAAACCACAAACGTGCTTCTTAAGGCAAAACCTCACTACCCTAATGCCACTTTCCTAATGTTAGCTAGACCCTACTTTACAGGCAGGGGTACTTTTGACAATTCAACTGTTGCTGGAATTCTTGAGTACAAAAAACCCTCAAATTCTTCTTCCTCCACATCACTGAAAAGCCATCCACTTTTTAGGCCAATCCTTCCACTAATCAATGCTACTTCATTTGTTGCAA…	laccase 110c	1049	20	5.79646e-166	0.8125	11	P:response to stress; P:response to abiotic stimulus; C:cell; F:binding; C:cytoplasm; C:extracellular region; F:catalytic activity; P:catabolic process; ; P:secondary metabolic process; P:metabolic process	EC:1.10.3.2	IPR001117; IPR002355; IPR008972; IPR011706; PTHR11709 (PANTHER), PTHR11709:SF25 (PANTHER), SignalP-NN(euk) (SIGNALP)	x	-40.9924	x	x	x	x	x	x	x	x
MDP0000127431	MDP0000127431	ATGTTGAGCAACTGTGATCATGAGAAGATGGCTCTACTCATCTCTTCAACTACTAACGAATGGCCACAGTTGCAGCAGGACATTCAAATCGATGATATTCATCATCAAAAGGGCTTGAATAACAACAACAATAACGTTAGGTCTTCATCCACGTCTTCGCCGGCGAATCGGGTAATGGAGAAACCAGGTCAAGAACAACTCCAGCTCCAACAGCAAGCCCTAAAGTGCCCTCGCTGCGATTCGTCAAACACCAAGTTCTGTTACTACAACAACTACAGCTTGTCCCAGCCGAGGCACTTTTGCAAGGCCTGCAAGCGCTACTGGACCCGAGGTGGGACCCTCCGCAACGTTCCGGTCGGTGGAGGTTGCCGAAAGAACAAGCGYGTAAAGAGGCCCGGC…	dof zinc finger protein	1137	20	1.80948e-58	0.765	5	F:sequence-specific DNA binding transcription factor activity; F:DNA binding; F:binding; ; C:nucleoplasm	-	IPR003851; PTHR31992 (PANTHER)	x	x	x	x	x	-2.42166	x	x	x	x
MDP0000127542	MDP0000127542	ATGGGTGTTGGAATTCAAACAATGTGGAGCATTCTGCTACTGCTTTCCTGCATTTTTTCTGCAGCTTCAGCTTCCGTGGGTTATGACCACAAAGCTATAATAATTAATGGGCAGAGAAGGATTTTAATTTCTGGATCAATTCACTATCCCAGAAGCACTCCTGAGATGTGGCCGGATTTGATTCAGAAGGCCAAAGCTGGAGGCTTGGATGTTATACAGACCTATGTGTTTTGGAATGGCCATGAACCTTCTCCAGGAAAATATTATTTTGAGGACAGATATGATTTGGTCAAGTTCATCAAGCTGGTGCAACAGGCAGGCCTCTTTGTTAATCTCCGGATTGGGCCATATGTCTGTGCTGAATGGAACTTCGGGGGATTCCCAATTTGGCTGAAATAT…	beta-galactosidase	2436	20	0	0.874	9	C:extracellular region; F:hydrolase activity; F:carbohydrate binding; F:binding; P:carbohydrate metabolic process; P:cellular process; P:catabolic process; P:lipid metabolic process; C:cellular_component	EC:3.2.1.23	IPR001944; IPR008979; IPR013781; IPR017853; IPR019801; G3DSA:2.60.120.260 (GENE3D), PTHR23421:SF2 (PANTHER), SignalP-NN(euk) (SIGNALP), tmhmm (TMHMM)	x	2.99249	x	x	6.89301	x	x	x	x	x
MDP0000127609	MDP0000127609	ATGTCGATCTTCGAGTACAATGGGAGTGCACTGGTCGCAATGGTGGGGAAGAACTGCTTCGCCATCGCCAGCGATCGCCGCCTCGGTGTTCAGCTCCAGACCGTCGCCACCGACTTCAAGAGGATTAGCCAAGTCCATGATAGGCTCTTCATCGGCCTCTCCGGCCTCGCCACGGACGCTCAGACTCTGTATCAGAGGCTCATGTTTCGGCACAAGCTGTACCAGCTTCGTGAGGAGAGGGATATGAAGCCCGAGACTTTTGCGAGCCTCGTTTCGGCTATTCTGTATGAGAAAAGGTTTGGTCCCTACTTCACTCAGCCTGTAATTGCTGGGTTAGGTGATGAAGACAAACCCTTCATCTGTACTATGGATTCAATTGGAGCCAAGGAACTAGCAAAA…	proteasome subunit beta type	645	20	3.91413e-125	0.856	8	C:intracellular; P:protein metabolic process; P:catabolic process; P:cellular process; C:membrane; C:vacuole; C:nucleus; F:hydrolase activity	EC:3.4.25.0	IPR001353; IPR016050; IPR023333; G3DSA:3.60.20.10 (GENE3D), PTHR11599 (PANTHER), PTHR11599:SF7 (PANTHER), SSF56235 (SUPERFAMILY)	x	-1.79731	x	x	-2.41883	-2.2785	x	x	x	x
MDP0000127630	MDP0000127630	ATGGCGACTTGGGTCCTCTCAGAATGCACCCTAAAACCTCTCCCTAAATTCTACTCACATCCCAGAAACGCCCTCCCCTCAAAACCGTCCACCCTCCGGCCATTCCCCAATGTGAGGAGCACCAATCTTTTGGGGTTCAGAGGGGCAAAATGGTCACTCAATGTGAGTGCGCCATTGCGTGTCCCATCCGTGGATGGGGAAGACAATGGCAAAGTGAGCACTAATGGGGTTGGAGACGGTGGTGAATTTGACCCCGGTGCCCCTCCCCCCTTCAAGTTGGGTGACATCAGAGCTGCCATTCCTAAGCATTGCTGGGTTAAGGACCCTTGGAAATCTATGAGCTATGTGGTCAGAGATGTGGCTGTGGTTTTTGGGATGGCGGCGCTTGCATCTTACCTT…	chloroplast omega-3 fatty acid desaturase	1320	20	0	0.8505	7	F:catalytic activity; P:biosynthetic process; P:cellular process; P:lipid metabolic process; C:membrane; C:plastid; P:metabolic process	EC:1.14.99.33; EC:1.14.19.0	IPR005804; IPR021863; PTHR32100 (PANTHER), PTHR32100:SF0 (PANTHER), tmhmm (TMHMM)	x	x	x	x	-3.0399	-3.36769	x	x	x	x
MDP0000127633	MDP0000127633	ATGTCGCCGTTGGCCGTTCGCCGCCTCACGGTGCTCGGCGAGTTCAAGCCGTTCGGATTAATCGCCGAAGCTCTCGACGGTAAGCCCGCCGATAACGTCACCGACAAGTACGATTACTTCCTCTTTGACCCCGAAACCGTCCGAGAACTAGACGAAACGGATGACAATGACTCTTCGGCCTCCGCGCTGAGCGATCGGTGCGATCACGAGTTGTTCATTCGAGGAAATCGGATAATATGGTCAACTGGTCCGCGAGTGTTTAAGAGATTCACATTGCCGTCTCCAGTAATCACGGCTTGCTGGTGTCGCTTGGGGGATATGACCGAAGCGCTTCTATGCGTTTTACAAGTTGCTTGTTTAACAATCTACAACACATCAGGTGAAGTAGTCTCTGTCCCT…	anaphase-promoting complex subunit 1-like	5433	20	0	0.7145	8	F:protein binding; P:protein metabolic process; P:catabolic process; P:cellular process; F:catalytic activity; C:mitochondrion; C:intracellular; P:cellular protein modification process	EC:6.3.2.19	IPR024990; PTHR12827:SF9 (PANTHER), tmhmm (TMHMM)	x	-3.9685	x	x	x	x	x	x	x	x
MDP0000127844	MDP0000127844	ATGTGGTGCCAGTTGGGACCTGTCAGCCAAACTAACCAACAATCAAGCAACAGAAAGCGGAAAAAGAGACAGAGAGCCGCAATGGGAATAGTGGAAGAAGCTCACAACGTGCGCGTCTTAGGGTCGGGTCAGCAAGTCCTAGTCCTGGCCCACGGCTTCGGCACCGATCAGTCGGTCTGGAAGCACCTCGTCCCCCACCTCGTCGACGACTACCGCGTCATTATGTACGACAACATGGGCGCTGGAACCACCAACCCTGAATACTTCGACTTCGAGCGCTACTCCACCCTCGAAGGCTACGCCTACGACCTCCTCGCCATTCTCGAGGAGCTCCGCGTCGGGTCATGCATATTCGTCGGCCACTCCGTCTCAGGCATGATCGGAGCCATAGCCGCCATC…	sigma factor sigb regulation protein rsbq	894	20	8.18445e-160	0.937	3	F:hydrolase activity; P:response to abiotic stimulus; P:post-embryonic development	EC:3.1.1.1	G3DSA:3.40.50.1820 (GENE3D), PTHR10992 (PANTHER), PTHR10992:SF13 (PANTHER), PF12697 (PFAM), SSF53474 (SUPERFAMILY)	1.93128	1.90294	x	x	1.74742	2.09468	x	x	x	x
MDP0000127942	MDP0000127942	ATGGGAGAAGCTCAAGAACTTCAACTCAGCATCGGGGTTAAGGAAGGAAATGGAGAAAGKGAAGCAAACTTATCAGGGCCTACACATGTCTCCGAYCGATCACTGCTACCGCAGCGCAGAAGTGTCAACTGGTGGATTAGAATCGCCATTTACTCGTTCCTTGTCATTGCCGGCCAGTCAATTGCAACATTCTTGGGAAGACAGTACTATGACAAAGGCGCCAAAAGTAAATGGATGGCAACAGTAGTACAACTTTGTGGCTTTCCAATCATGCTTCCCTACTATTGCATCCCAGCAAGCAGAAATAATCCAATCCCAAAAGATAGTCCTATCCCATCAAAATCACCGTCTACCAAAATTCTCGCATCAGTATATGTCTCTCTTGGCATCCTAATAGCC…	protein	1179	20	4.52998e-118	0.702	4	F:transporter activity; C:membrane; P:response to biotic stimulus; P:transport	-	IPR004853; PTHR31376 (PANTHER), PTHR31376:SF0 (PANTHER), tmhmm (TMHMM), SSF103481 (SUPERFAMILY)	-1.7977E+308	37.9015	x	x	x	x	x	x	x	x
MDP0000127976	MDP0000127976	ATGGATGTGAAGAAGGATGTTGTGAAGAGGGAGGACAACAATATGAATGGAGGAGGAGGAGGATGCGGATTTTCCACATCACCATTTGCAAGCATGTTTGATTTCTGTGAAGGAGAAAAGAGTTCATCTTTAGGGTTTATGGAGCTTTTGGGGGCTGGGGTTGGACAGGACTATTGTCCCACTTCCCTGTTTGATTATTTGCCGCAAACACCATCTACAGTCCTGCCTTCATTAGTTTCCACAATGGGAGGAAAAGACCAGTTCTCTGCTGACTACTCCTCTTTGAATCAGCAGCCTGCAACACCAAACTCTTCGTCGGTTTCGTCGGAATCAAGCGAGGCAGTGAACGAAGAACATACTGATCATAAAGCTGCCGCAGACCAAGAGGAAAATAATGAA…	wrky transcription factor	1053	20	5.73333e-64	0.694	4	F:DNA binding; F:sequence-specific DNA binding transcription factor activity; ; C:nucleoplasm	-	IPR003657; PTHR31221 (PANTHER)	3.03951	3.65038	x	x	x	x	x	x	x	x
MDP0000128214	MDP0000128214	ATGGCGACCTACTTTCATCACCACCGCGGCAACTCATCGGAAATCCAAGCCTCCTCCGACAGTGCCTTACAAACACTCGTTCTCATGAATCCCTCTTATGTCCCTTACTCCGACACTCCACCACCACCACAGCAACAACAACAGCCTCAAACCCCACCCGCCGCCACCAACCTTGTTTTTCTCAACTCAGCCGCCAATTCCCTCACTCACCACCCCTCAACTCTCTCCCACGCGCCGCCCTCTCACCACCAGCAATTTGTCGGCATCCCGCTRGCGCAAGACCCCAACAGCAACAGCTCCCAATCSATGCACCACCCCCATCATGACATCTCCACACTGCATGCCTTCATGCCTAGAATTCAGACTCAGTACGCGCTTTGGAACTCAATTGACCCGACC…	bel1-like homeodomain protein 1-like	2112	20	0	0.7165	4	F:sequence-specific DNA binding transcription factor activity; F:DNA binding; ; C:nucleoplasm	-	IPR001356; IPR006563; IPR008422; IPR009057; PTHR11850 (PANTHER), PTHR11850:SF15 (PANTHER)	3.72131	3.44745	x	x	x	x	x	x	x	x
MDP0000128267	MDP0000128267	ATGAAAGAGCCTCCTCTGGTTACGGCTAACACTGTTTTGTCCATACTTTCTGTGGATTACCCAGTGGACAAAGTCTCTTGCTATGTGTCTGATGATGGGTCCGCAATGCTWACATTTGAATCCCTTTCTGAAACTGCGGAGTTTGCTAGGAAGTGGATTGATTACTTAAAGGACAAGATACAGCCTTCTTTTGTAAAAGAGCGTAGAGCAATGAAGAGAGAGTATGAAGAATTCAAGGTTCGGATCAATGCCTTAGTTGCCAAGGCACAGAAAATGCCTGAAGAAGGTTGGACAATGCAGGATGGGACTCCATGGCCTGGGAACAACTCTAGGGACCATCCAGGAATGATCCAGGTTTTCTTAGGCCACAGTGGGGGCCTTGATACTGATGGCAATGAG…	cellulose synthase	2094	20	0	0.9335	8	F:transferase activity; P:biosynthetic process; P:carbohydrate metabolic process; P:cellular process; C:membrane; P:cellular component organization; F:binding; P:nucleobase-containing compound metabolic process	EC:2.4.1.12	IPR005150; PTHR13301 (PANTHER), PTHR13301:SF21 (PANTHER), tmhmm (TMHMM), SSF53448 (SUPERFAMILY)	x	x	x	x	-3.06522	-4.6257	x	x	x	x
MDP0000128517	MDP0000128517	ATGAAATCGGAATCTTACCTCTCTCTATTAATTGCTCCCTTCTTCCTCCTCCTCCTCCTCCTCGCTTTCCCTTCCACTACCGCACAAAAATCAACCCGAATTGGCTGCGGCCACAGTTCCCAACACCGGAAAATGGACACAGTCGGCGGAATCCAAGAATCCCGCGGCGTCCAGAACAGCGCCGAAGTTGAAGACCTCGCTCGCTTCGCCGTCCAAGAGCACAATAACAAGGAGAATGCCCTGCTCGAATTTGTGAGGGTTGTGAAGGCGAAAGAGCAGGTGGTTGCCGGAACTCTGCACCATCTGACGATCGAGGCGATCGAGGCCGGCAAGAAGAAGCTGTACGAAGCGAAGGTGTGGGTGAAGCCTTGGATGGGCTTCAAAGAAGAGCAGGAGTTC…	cysteine proteinase inhibitor	798	20	3.20086e-123	0.7395	3	P:biological_process; F:enzyme regulator activity; F:hydrolase activity	-	IPR000010; IPR018073; IPR020381; G3DSA:3.10.450.10 (GENE3D), PTHR11413 (PANTHER), PTHR11413:SF3 (PANTHER), SignalP-NN(euk) (SIGNALP), tmhmm (TMHMM), SSF54403 (SUPERFAMILY)	1.93593	1.89297	x	x	x	2.05462	x	x	x	x
MDP0000128521	MDP0000128521	ATGGCGCTTCGTCTTCCGTTTGCCGCGTTTTCTCTGGTCCTCCTCATCGTCTTCCCTCCGCTGCTTCTCGACGCCAAAACCCTCAAACGCGACATGAAAGCRCTGAACGAGATCAAGGCTTCGCTGGGGTGGAGAGTGGTGTACGCCTGGGTAGGAGACGATCCGTGCGGAGACGGCGACCTTCCGCCGTGGTCCGGTGTCACTTGCTCCACTCAAGGCGATTACCGAGTCGTCACCGAGTTGGAGGTTTATGCAGTGTCAATTGTTGGSCCTTTTCCTACKGCTGTCACCAATCTCTTGGATCTCACTAGGCTGGATCTCCATAACAACAAGTTAACCGGCCCTATTCCTCCGCAAATCGGACGTTTGAAGCGTCTCAAAATGCTTAACTTGAGATGG…	leucine-rich repeat-containing protein	990	20	0	0.909	8	C:cell; C:Golgi apparatus; F:kinase activity; C:cytoplasm; P:metabolic process; P:cellular process; P:signal transduction; F:catalytic activity	EC:1.3.1.74	IPR001611; IPR003591; G3DSA:3.80.10.10 (GENE3D), PTHR24420 (PANTHER), PTHR24420:SF478 (PANTHER), PF13855 (PFAM), SignalP-NN(euk) (SIGNALP), tmhmm (TMHMM), SSF52058 (SUPERFAMILY)	x	-1.78667	x	x	-2.03412	x	x	x	x	x
MDP0000128576	MDP0000128576	ATGGCTTCATTAACCTCTCTGCTTCTGGTTTCTTCTCTTTTCCTTTCTTCCTTCTTTTGTGTCTCGGAGGCACAGTCCTCTGCCCCCGTGGTTCAAGGACTTTCATGGAACTTCTATGAGTCTAGCTGCCCTAAGGTTGACGACATAGTCCGAAAGCAGCTTAAGAAAGTCTTCAAAGCGGACATTGGCCAAGCTGCTGGCTTGCTCCGTCTCCATTTCCACGATTGTTTTGTTCAGGGTTGTGATGGATCTGTGTTGCTTGAGGGATCAGCCAGCGGACCAAGTGAGCAGGATGCACCTCCCAACCTAAGCTTGAGGGCGAAGGCCTTTGAGATCATCAATGACCTCCGCGACCGCGTTCACAAGAAGTGTGGAAGGGTCGTCTCTTGTTCTGATATC…	peroxidase 12	564	20	8.81554e-71	0.8745	4	F:binding; F:catalytic activity; P:metabolic process; P:response to stress	EC:1.11.1.7	IPR000823; IPR002016; IPR010255; IPR019794; G3DSA:1.10.520.10 (GENE3D), PTHR31537 (PANTHER), PTHR31537:SF0 (PANTHER), SignalP-NN(euk) (SIGNALP)	x	-5.26707	x	x	-4.78661	x	x	x	x	x
MDP0000128587	MDP0000128587	ATGGCCAATACCAATCATCCAAGGAGAAAGAGGAAGTGGGAAGGAGGACTGGTGGTGGGACTTGATCCTCAAGCATGCGGTCCTATAAATAGGGAGAGGACCCAAATAACCGGGTACGTGAGAAATACCGAAGGGAATCCAGAAAAWAGAAACAAATCAACTGACTTGAGTGTCRGAGTATCTTTTGCAGAGAGAGCGATGCTGGACCCCATGGACCTGCTCCGATCCAATCTCTCCCGGGTTCGGATCCCGGAACCCACCAACCGCATCTACAAGCAAGAATGCTGCATCTCTTTCGACACTCCGAGATCAGAAGGTGGTTTGTTTGTGGACATGAACACATTTCTTGCTTTTGGGAAGGATTGCGTGGSCTGGAACTATGAAAAGACTGGAAATCCA…	ubiquitin carboxyl-terminal hydrolase	2622	20	0	0.8315	13	P:protein metabolic process; P:catabolic process; P:cellular process; F:hydrolase activity; P:anatomical structure morphogenesis; P:cell differentiation; P:cell growth; P:multicellular organismal development; F:binding; P:cellular protein modification process; P:reproduction; P:post-embryonic development; P:embryo development	EC:3.1.2.15; EC:3.4.19.0	IPR000449; IPR001394; IPR001607; IPR009060; IPR013083; IPR015940; IPR016652; IPR018200; G3DSA:1.10.8.10 (GENE3D), PTHR24006 (PANTHER), PTHR24006:SF149 (PANTHER), SSF54001 (SUPERFAMILY)	x	x	x	x	x	-3.3154	x	x	x	x
MDP0000128626	MDP0000128626	ATGCCTGTCCTTTCTGTTGTCATTCCTCGGGTCCAGACAAATCAACTCCGATGGAGATTTTCTGGTGCATTTGAGGCAAGGCAATCACTTATTGTTAGAGGCCTGTTTCCCATGCTAGCAGATCCTCGACATCCAGCTGAAGCTACAGGTGCAACAAATGAGTCGATTCTGAAAATCGCTTTGGATCATGGCAGGGTCGCTGGTGTCATAAAATCACATGATCGTGTCGTAATTTGCCAGAAAGTTGGCGATACTTCTGTGATCAAGATCATCGAGCTTGAAGATTGA	pyruvate kinase	288	20	2.07098e-52	0.95	11	F:kinase activity; P:biological_process; C:plasma membrane; P:metabolic process; P:cellular process; F:binding; P:carbohydrate metabolic process; P:generation of precursor metabolites and energy; P:catabolic process; P:biosynthetic process; P:nucleobase-containing compound metabolic process	EC:2.7.1.40	IPR015794; IPR015795	x	-4.82296	x	x	-5.17338	-6.27244	x	x	x	x
MDP0000128682	MDP0000128682	ATGGATGATCTCGAAAAAGCAATACTTATATTGTTTGATGAGTCGGGCACCGTTGATTCTGAGCTGAAACAGAAGGCAAAAGATTACTGTGATAAAATCAAGGAGGAAAAAGCGATATGTAGTGTTTGTATTGAGAGGTTGTGTCTTTCGAGTTTAGTTCAAGTTCAGTTTTGGTGTTTGCAGACTCTACAAGAGGTTATTAGGGTCCGGTACTCGTCGATGAGTCTAGATGAGAGGTTTTTGATCAGAAAATCGGTGTTTTGGATTGCATGTCTAGGTGGGTTTGATGATAAGAGTGCTGTTAGGGTTTTAGAAGGTCCTGCATTTATAAAGAATAAACATGCGCAGGTTTTAGTGACTCTGATTTACTATGAGTACCCATTGATTTGGTCGTCAGTG…	protein paused	3060	20	0	0.7615	7	P:anatomical structure morphogenesis; P:multicellular organismal development; F:transporter activity; P:flower development; F:RNA binding; P:transport; P:cellular process	-	IPR011989; IPR013598; IPR016024; PTHR15952 (PANTHER), PTHR15952:SF11 (PANTHER)	x	-2.15669	x	x	x	x	x	x	x	x
MDP0000128695	MDP0000128695	ATGGTGGCTCCCAACACCAATGTCGTTCCAACAATTTACGACCGAAAAAGCGAAGTGAAAGCTTTTGATGACACAAAGGAAGGTGTTAAGGGTCTTGTTGATGCCGGGATAACCGAGGTTCCTAGAATTTTTTATCAACCACCAGAACCGGATGATCATTACTCTATCAACATTACCAGCTCTGATTCACAAGCCACCCAGTTTAGCATTCCAGTCATAGACCTTGAATGCCTTGGTAGTCCAACTAAGCGCAAGGAGATTGTTGCGAAGGTAGGAGAGGCATCAGAGACTTGGGGTTTTTTTCAAATAGAGAATCATGGAATATCTGCTGGTGTTCTGGAGGAGATCAAGGATGGGGTACGTGGGTTTTACGAGCAGGACACTCGAGTCAAGAAAGAG…	desacetoxyvindoline 4-	1116	20	0	0.7865	2	F:catalytic activity; P:metabolic process	-	IPR005123; G3DSA:2.60.120.330 (GENE3D), PTHR10209 (PANTHER), PTHR10209:SF55 (PANTHER), PF14226 (PFAM), SSF51197 (SUPERFAMILY)	x	4.85159	x	x	x	4.31617	x	x	x	x
MDP0000128721	MDP0000128721	ATGGCAGAAGCAACAAAGCGGTATGCAGTTGTGACAGGGGCAAACAAAGGAATAGGATTAGGGATTGTCAAGCAGTTGGCATCAGACGGAATAACAGTGGTCTTAACAGCTAGAGATGAGAGGAGGGGTCTTGAAGCTGTTGAGAAACTCAAACAGTCCGGCATGGCAGGTGAAGTGGTTTTTCATCAACTTGATGTGGCTAACCCGTCAACCATTGCTCCTCTCGCGGAGTTCATTAAAACCCAGTTCGGGAAACTCGATATCTTGGTGAACAATGCAGGGGTTGGTGGATCCATTCTGGATGGTGATGCTTTTAAAGCTGCAGTAGCTTCTGGTTGGAAAGAAACAATTGATTGGAATAAAGTGATGACTGAAAATTATGAGTTAGCAAAAGAATGC…	(+)-neomenthol dehydrogenase	891	20	2.77325e-142	0.79	13	F:catalytic activity; P:response to stress; C:cytosol; F:binding; P:metabolic process; C:plasma membrane; P:biosynthetic process; P:carbohydrate metabolic process; P:cellular process; P:generation of precursor metabolites and energy; P:catabolic process; P:lipid metabolic process; P:secondary metabolic process	EC:1.1.1.2; EC:1.1.1.208; EC:1.1.1.207	IPR002198; IPR002347; IPR016040; PTHR24322 (PANTHER), PTHR24322:SF58 (PANTHER), SSF51735 (SUPERFAMILY)	x	x	x	x	2.35378	2.18506	x	x	x	x
MDP0000128787	MDP0000128787	ATGACATGTGTCATCACCCTAGTGGAGGCAACGATTTATCTCGCGTTGCCAGGATCAGATAATTTTGTCTTCCTCAGTAGCATTACAACTCAGTTCATTCAAAGCCTCTATAGTCTTAATTTTATATCCATTAACTTCTGCCACAATCTCAGCACAAGCACAGAGAGAGCTAGAGTGACCAACAGCAGCACAGAAATCTCACACATGGCTAGCTGTGGCATGGCATCAGCTGCCTCAGGCTTTGTGGTAGCACCAAACGTTGCAACCACCAACTCAGGCTCAGCTTCCAGCCGGAGTAGCATGCTGTTTTTCCCTTCAAAACCCAACACCAACACCAGAAGCAATGCCAGGTTTGTGATCAGGGCAGCTGAAGAAGCCGCTGCGCCTCCGGCCGCCACC…	psi reaction center subunit iii	642	20	3.505e-30	0.9455	5	C:membrane; C:thylakoid; F:catalytic activity; P:photosynthesis; C:plastid	-	IPR003375; IPR008990; G3DSA:2.30.30.50 (GENE3D), SignalP-NN(euk) (SIGNALP)	x	x	x	x	x	1.34475	x	x	x	x
MDP0000128791	MDP0000128791	ATGACATGTGTCATCACCCTAGTGGAGGCAACGATTTATCTCGCGTTGCCAGGATCAGATAATTTTGTCTTCCTCAGTAGCAKTACAACTCAGTTCATTCAAAGCCTCTATAGTCTTAATTTTATATCCATTAACTTCTGCCACAATCTCAGCACAAACACAGAGAGAGCTAGAGTGACCAGCAGCACAGAAATCTCACACATGGCTAGCTGTGGCATGGCATCAGCTGCCTCAGGCTTTGTGGTAGCACCAAACGTTGCAACCACCAACTCAGGCTCAGCTTCCAGCCGGAGTAGCATGCTGTTTTTCCCTTCAAAACCCAACACCAACACCAGAAGCAATGCCAGGTTTGTGATCAGGGCAGCTGAAGAAGCCGCTGCGCCTCCGGCCGCCACCACG…	psi reaction center subunit iii	639	20	3.80992e-30	0.9455	5	C:membrane; C:thylakoid; F:catalytic activity; P:photosynthesis; C:plastid	-	IPR003375; IPR008990; G3DSA:2.30.30.50 (GENE3D), SignalP-NN(euk) (SIGNALP)	x	x	x	x	x	1.29363	x	x	x	x
MDP0000128876	MDP0000128876	ATGACGGTGYTCCGGAAAACACGTGGAATGGGAGCTGCTCGTAAGCTCAAGACTCACCGTAGGAATCAGAGGTGGGCCGACAAGTCATACAAGAAGTCCCACCTTGGAAATGAATGGAAAAAGCCATTTTCTGGTTCATCTCATGCCAAAGGCATTGTCCTTGAGAAGATTGGTATTGAGGCTAAGCAGCCTAACTCTGCTATTAGAAAGTGCGCTCGTGTTCAGCTGATCAAAAATGGGAAGAAGATTGCTGCTTTCGTACCCAACGATGGTTGCTTGAACTACATCGAGGAAAATGATGAGGTGTTGATTGCTGGATTCGGACGGAAGGGCCACGCTGTGGGAGATATTCCCGGAGTCAGGTTCAAGGTTGTGAAGGTATCCGGTGTCTCTCTCCTG…	40s ribosomal protein s23	438	20	2.67569e-94	0.981	4	F:structural molecule activity; C:ribosome; P:translation; P:cellular process	-	IPR005680; IPR006032; IPR012340; IPR016027; PTHR11652:SF2 (PANTHER)	x	-3.14801	x	x	-4.00901	-3.54061	x	x	x	x
MDP0000128887	MDP0000128887	ATGCTGAGGAAGAGAAGCAGGTCAGTTCAGAAGGATCAGCACCAAATGGGTCATCTGCCAATTTCTGATKCTGCCGCTGGGTCTGATGTTTTGGGGCACAACCCTAAAAGCAGCTCTTTTTTCAGTGTTCCTGGTCTGTTTGTAGGGTTGAGTCCTAAGGGTTTATCAGATTGTGATGCAGTTAGAAGCCCAACTTCTCCTCTAGATTTTAGGGTTTTTTCCAATCTGGGTAACCCCTATAGGTCACAAAGGTCCAACCATGATGGGGGACAGCAGAGGAGCTGGGGTAGCAGTAAAGTAGGATTAAGCATCATAGATTCTCTTGATGATGTGAAATCTTCCGGGAGAGTTCCTCGTTCGTCGGAGAGTAAGAACATTCTTTTTGGACCTGGAATGAGG…	protein	1104	20	5.41866e-136	0.563	3	F:molecular_function; P:biological_process; C:cellular_component	0	IPR007650	-9.88723	-2.92453	x	x	-8.95227	-7.95324	x	x	x	x
MDP0000128931	MDP0000128931	ATGGGTAGGAGGATCTCCGCCCCTACTACCACCAACGGGACGACCCTTACCTTCACCGTGCTCCTCCTCATCTCCTCGTCGCACTGCTTCTACCTCCCGGGCGTTGCTCCACGCGATTTCCACACTGATTACAGCATTTTTGTGTTTCCTGTGGGTGAAAGTATCGAAAATGTTAAAGAGGGAGATGAACTTTCTATCAAAGTGAACAAATTGTCATCTACAAAGACGCAACTCCCATATGACTATTACTTCTTAAAATATTGTACTCCCCCACAGATTATAAACAGTGCAGAAAATCTGGGGGAGGTTCTCCGTGGTGATCGCATTGAGAATTCTATATACACTTTCAAAATGAGGGAGGAGCAATCCTGTGTAGTAGCTTGTCGACAAAATCTTGAC…	endosomal p24a protein	1986	20	0	0.8715	8	P:cellular homeostasis; C:cell; C:Golgi apparatus; C:plasma membrane; C:membrane; C:vacuole; C:nucleus; C:mitochondrion	-	IPR004240; PTHR10766:SF1 (PANTHER), SignalP-NN(euk) (SIGNALP), tmhmm (TMHMM)	-2.68506	-2.26877	x	x	-3.33354	-3.94366	x	x	x	x
MDP0000129000	MDP0000129000	ATGAAACTGCAGCTTAGTCGAAAAATTGTTCACGTTAATTTTAGGTGGTGCATACTCGACCGGGTTTCGATTATCCGGGGGTTTTTCAGATTCATCTGGGACRGGCTTCTTGCTTGTTCGATAGGGAAGCCGGCGGCCAGGTACCGGAGATTGCCCAGCGGAGCTTTCTCGCCGCCACCGGAAGTTTTGGAGGGAGTTATGGTGGTGGACAATCCCACAAGTACTAGTTGTAACGTGTATGAGACGGATGCGGATTTGGTGAGCTTGAAGATCAGTTTGCTGGGTGATTGCCAGATTGGAAAGACAAGTTTTATGAGCAAATATGTTGGGGATGAGCAAGAAGATAGATATTTGCAGATGGCAGGAGTAAATTTGATGGATAAAACGTTGATTGTTCAA…	septum-promoting gtp-binding protein 1-like	822	20	7.63787e-148	0.785	3	C:intracellular; F:nucleotide binding; P:signal transduction	-	IPR001806; IPR003578; IPR003579; IPR013684; IPR017231; G3DSA:3.40.50.300 (GENE3D), PTHR24073 (PANTHER), PTHR24073:SF259 (PANTHER), PS51419 (PROFILE), SSF52540 (SUPERFAMILY)	2.80611	x	x	x	5.83715	4.13955	x	x	x	2.08144
MDP0000129011	MDP0000129011	ATGGCTGGAAACCCTAACTGGTGGAGCAGTATGCATCCACCATCTCTCTTCCCTTCTCAATATGTGCAGCTTGGATCTCCTAATTCACTCCCTCTGCCTGACCATAACCTAGAGCCTCCACAATCCTGGAGCCAGTTACTATTGGGTGGATTGTCCAGCCAGGAAGATACCTTTGGTACTCTGAGTCATAATTTTCAACCTAAAAGTAGGTTGGAAAGTTGGGAGGAGGACCAAATCTTGATTACACAATATCCAAGGGCTCCTCTTCCTCCTCATGGTGTTGATAATATTATAAAGCAAGAGGCTAACTCCCAGAACAGCATTAACTTATTGGGCAGTAGTCCTCATGGAGATGAAGAATTTCAGCTGCAGACACTTAGCAGCTGCAGGCCTGTTTGG…	transcription factor bhlh68	975	20	2.81302e-100	0.6395	3	F:transcription regulator activity; C:nucleus; F:DNA binding	0	IPR011598; PTHR31825 (PANTHER)	-3.7729	-1.74358	x	x	-3.42668	-3.63402	x	x	x	x
MDP0000129126	MDP0000129126	ATGATGAGGATGAAGACGAAGACTACAGGGGTGTCACTGGCCGAGTTGAATGGAAGTTCGGGCGGCGGAGGAGCTGAGTCGGGGCAGGGAGAGTGGGAGCTCAGACCGGGAGGAATGCTGGTTCAGAAGCGAAATCCGGACTCTGATCGGAACTCGGCGCCTCCACCGACAATTAGAGTTCGGGTCAAATATGGGTCCATTTACCATGAAATGAGCATCAGTGCTCAGTCTTCTTTTGGGGATTTGAAGAAAATGTTGGTTGGACCGACAGGTTTGCACCATGAAGATCAGAAATTGATATTCAAAGACAAGGAGAGGGACTCGAAGGCGTTTCTTGACATGTCCGGGGTGAAGGACCGGTCGAAAATGGTGTTAGTTGAGGACCCTATTAGCCAAGAA…	bcl-2-associated athanogene 3	1125	20	4.8901e-153	0.7425	3	P:cell death; C:mitochondrion; F:protein binding	-	IPR003103; IPR019955; G3DSA:1.20.58.120 (GENE3D), G3DSA:3.10.20.90 (GENE3D), PTHR31946 (PANTHER), SSF54236 (SUPERFAMILY), SSF63491 (SUPERFAMILY)	1.8273	x	x	x	x	x	x	x	x	x
MDP0000129144	MDP0000129144	ATGACGGTCACAGCGCAGATTTCGATCAATGATGGGAACCTGGTGGTTCATGGAAAGACCATTTTGACTGGGGTTCCAGACAACATCRTACTGACACCSGGGACCGGTGTCGGACTCCTTGCCGGTGCTTTCATTGGCGCCACGGCCGCCCACAACAAAAGCCTCCATATCTTCCCCATTGGGGTTTTAGATTGTACATGGAGATTGATTAAGAGTGCAATGATTTTCATATGCTTTGAAYTAATTAGTATCGTTGTCATGATCGATAGGGATCTCCGTTTCATGTGCTGTTTTCGATTCAAGTTGTGGTGGATGACTCAGAGGATGGGGACATGTGGGAAGGATGTTCCATTGGAGACCCAATTCATGGTGGTGGAGAGCAAAGGTGGTGGTGATGGA…	galactinol--sucrose galactosyltransferase 2	1971	20	0	0.8395	10	F:hydrolase activity; P:signal transduction; P:response to endogenous stimulus; F:transferase activity; P:response to stress; P:carbohydrate metabolic process; P:catabolic process; F:protein binding; F:kinase activity; P:cellular process	EC:3.2.1.0; EC:2.4.1.82	IPR008811; IPR013785; IPR017853; PTHR31268 (PANTHER), PTHR31268:SF0 (PANTHER), tmhmm (TMHMM)	x	4.8309	x	x	x	x	x	x	x	x
MDP0000129164	MDP0000129164	ATGGGGAAGCTAAGTATGGGCAGGGTGCTGGACAGGTTTTGTATTTCTTCAACTGGCTCTGGTTCTTGTTTCTGCATGAACTGGTCGGAAAATCTTGACGAGTTCGAAAGCAGTCCGTTGGTAACCGGCGAAAAGGATCAGTTTCTAAAACTGAAGGATGTTGTCGCCGGAAAACAGACGTTGGCCTTTCAGTTGAAGCCCAAGATGGTAATGCTAAGGGTTTCCATGCACTGCAATGGCTGTGCCAAAAAAGTTGAGAAACATATCTCAAAGATAGAAGGCGTGACGTCGTACAAAGTAGATTTGGAGAGCAAGATGGTGGTTGTGATCGGAGACGTTCTTCCTTTCGAAGTGCTAGAGAGCATTTCCAAGGTTAAAAATGCAGAGATCTGGAACTCC…	chloroplast-targeted copper	408	20	3.94429e-63	0.8075	4	F:binding; C:cytoplasm; C:mitochondrion; P:transport	-	IPR006121; G3DSA:3.30.70.100 (GENE3D), PTHR22814 (PANTHER), PTHR22814:SF46 (PANTHER), PS51257 (PROFILE)	x	x	x	x	-2.32384	x	x	x	x	x
MDP0000129248	MDP0000129248	ATGGTGTCTGCGAATGACCCGATCGAATCGTTTTTCAATTCGATTCAGCTGGTTAAGGAAGCGTTTTCGCCGCTCGAATTGGGCGTTCGAAAAGCGGCCAAGGACTTTGAGTGTTGCTGGGCAGGCCMTAAGAATAAGGTAAATGCTGCTGAATTTGTTACCCAATTCAGTGGTGGTGATAACAATGGTAAAGTTAAKATCTTTGGGGGAACGAAGAAAGCTGGTGACTGTGTGATGGTTGGCGAGGAGAGAAAGAAAGGAATGTTGGTTAAGGTTCCGATAAAGGCGTTATTTGGGAAGTTTTCGCCAAATTCGGGGAATGGAAATCGACCTGAGTTGTCGAATAGTGAATTGAGAGAGAAGGATTGTGATAAGGAGGATGGGTCTTGTGTGAATTGC…	mitochondrial substrate carrier family protein	2469	20	0	0.799	6	C:plastid; C:membrane; C:mitochondrion; P:transport; P:cellular process; F:binding	-	IPR011992; IPR018108; IPR018247; IPR018249; IPR023395; PTHR24089 (PANTHER), PTHR24089:SF45 (PANTHER), SSF47473 (SUPERFAMILY)	x	x	x	x	x	-4.13913	x	x	x	x
MDP0000129321	MDP0000129321	ATGTCGCACTTCGGTCGATCCGGACCTCCGGACATCAGAGAGACCTACTCCCTCCTCGTCCTCAACATCACTTTCCGAACCACCGCGGACGACCTTTTCCCGCTCTTCGACAAGTACGGAAAGGTCGTCGATGTCTTCATTCCCCGAGACCGGAGAACTGGCGATTCCCGCGGATTCGCTTTCGTTCGGTATAAGTATCAGGACGAGGCGCAGAAGGCTGTGGAGAAACTTGATGGGAGAGTTGTCGATGGAAGAGAGATAATGGTTCAGTTTGCTAAATACGGCCCCAATGCGGAGCGAATCCACAAGGGTAGGGTAAGTGAATCAACTTCTAAGCTCAAATCAAGGTCCCGAAGCCGTAGCCGTAGCCCTCGTCCTAGTTGGTATTTACAGTTCACT…	splicing arginine serine-rich	1155	20	1.89232e-64	0.948	7	F:RNA binding; C:nucleoplasm; C:membrane; C:cytosol; P:nucleobase-containing compound metabolic process; C:mitochondrion; F:nucleotide binding	-	IPR000504; IPR003954; IPR012677; PTHR23147 (PANTHER), SignalP-NN(euk) (SIGNALP), tmhmm (TMHMM), SSF54928 (SUPERFAMILY)	-2.01915	-2.83184	x	x	x	-3.38939	x	x	x	x
MDP0000129333	MDP0000129333	ATGGCAATGAATCACGACCAACACCAAAACCCACAAAGCCATACACTTTTGCTGGATGCTTTGCTCTGTGAGGAGGACAAGTGGGAGGAGGAGGACGATGGAGAGGTGGTGGAACAAGAAGTGAGTAGTGGTGAGAACTACAACAATGGCGTCAGTGGGAAAAACCCAAACTGCCCTTCTCTGTTTCCCATTCTCCTGTTGGAACAAGATCTGTTCTGGGAGGATGATGAGCTTGTTTCTCTCTTTTCCAAGGAGGAGCAGGAACAGACGCATTTCGTCAAACACATGGAGGGCATGGGAACAGAGGACTCTTTGATCTCCGCGGCTCGCCGTGATGCCGTGCTGTGGATGCTCAAAGTGAACGCCCATCACGGGTTCACAGCCCTCACTGCAATCCTA…	cyclin d3	1170	20	2.07918e-136	0.7765	3	C:nucleus; P:cell cycle; P:cellular process	-	IPR004367; IPR006671; IPR013763; IPR014400; PTHR10177 (PANTHER), PTHR10177:SF76 (PANTHER)	x	x	x	x	-16.1391	-38.7245	x	x	x	x
MDP0000129361	MDP0000129361	ATGGGACCYGGKGGACCTCCACCTCCTCCAGGACCTCCCGGACCTCCCGGACCGCCAGGTTTCGGCGGCCCTCCTGGTCCGCCTCCTMTCTGCTGTGGCCTTTGTGATTGTATTGGTTCATGTTTGAGTTTTCTGTGCTGCTGCTGGTTATTGCAAGACTGCTTTGGTGGGCCACCAGGGCCTCCTGGACCGCCGCCACCTCCATGA	---NA---	207	0	0	0	0	-	0	tmhmm (TMHMM)	-58.3829	x	x	x	-22.9412	-16.803	x	x	x	x
MDP0000129392	MDP0000129392	ATGGACAGCAACAAAGTGGTGATATTGGACATCAGATTTCCCACATTACCTCTGATGGAGCTCAAAAAACATGGTGCCAGTGTGAATGCCATTTCATGGTCTCCAGGGAAAGGACACCAATTATGTTCGGTGAGTGATGATTCAAGGGCTTTAATTTGGGATGTGGTGAGACCTGGATTTCAGTCCAATGGCGGCGGCGATGCGGAGCCGGAGATGTGGTATGGAACGACAGCTCAGATTAATCAAGTGCGTTGGTCTGCTCTAGAAATGAACTGGATTGGTATTGGCTTTTTGAACAAGTTGCAGCTCTTGAAGGTTTAA	wd40 repeat protein	321	20	5.49159e-54	0.7305	0	-	0	IPR001680; IPR015943; IPR017986; IPR019775; PTHR19919 (PANTHER)	x	x	x	x	-57.8047	-1.79769e+308	x	x	x	x
MDP0000129394	MDP0000129394	ATGCCCGTACTCCAAACCACCTGCATCTCCAATTTCCCGCCAAATCCCAACTCCGCGGTTCCACTTCCGCCCTATTCTTTGAGCTGCTCCGCCCTCAGCTCCGCCGCTTCTACATTCTTCGCCAGAAGTAAAAACCCAATCTTCCAACCCAATTCCGCTTCTTTCCTCCGCGCCAATCCCCCGCGCGGGGCTCGTTTGGCCATCAGAGCCGCCGGAACCGATTACTATAAGACTCTCAACGTCCCCAGAACCGCCACGCTGCAGGAGATCAAGTCCGCTTATCGAAATCTCGCCCGAAAGTATCATCCGGACAAGGGCGGTGGAGCTGAGGACAAGTTCAAAGAGATTAGTGCTGCATATGAGGTCCTATCAGATGATGGGAAAAGGTCTTTATATGAT…	chaperone protein dnaj	2154	20	0	0.726	8	C:cytoplasm; P:protein metabolic process; P:cellular process; F:binding; F:protein binding; F:nucleotide binding; P:response to stress; P:response to abiotic stimulus	-	IPR000552; IPR001305; IPR001623; IPR002939; IPR003095; IPR008971; IPR011332; IPR012724; IPR018253; G3DSA:2.60.260.20 (GENE3D), PTHR24076 (PANTHER)	x	-1.78969	x	x	-3.27948	-3.33832	x	x	x	x
MDP0000129561	MDP0000129561	ATGGTGCAGCGGCTCACGTACCGGAAGCGACACAGCTACGCCACCAAGTCCAACCAGCACCGCATCGTCAAAACCCCCGGTGGGAAATTGATCTATCAGACCACCAAGAAGAGAGCCAGCGGCCCCAAATGCCCTGTTACTGGCAAGAGAATCCAAGGGATTCCTCACTTGAGACCGGCTGAGTACAAGAGGTCTAGACTATCTAGGAACCGCAGGACTGTGAACCGTGCCTATGGTGGTGTATTGTCTGGAGGTGCTGTTARGGAGAGGATCATTCGAGCTTTCTTGGTGGAAGAGCAGAAAATTGTGAAGAAGGTTTTGAAGATCCAAAAGGCCAAGGAAAGGCAGGCGGAGAAAGGAGCTAGGAGCTAA	60s ribosomal protein l34	372	20	1.80472e-61	0.9615	6	C:nucleolus; C:ribosome; F:structural molecule activity; P:cellular process; C:plastid; P:translation	-	IPR008195; IPR018065	x	-5.32976	x	x	x	-2.29014	x	x	x	x
MDP0000129664	MDP0000129664	ATGGAGAAAGCGATCAACAGGCAGCGTGTTCTGCTCGACCACCTCCGCCCTCCCTCCGCCGACTCTTCTTCTTCTCTCTCCGCATCGGCATGTGCGGCTGGGGACAGCGCTGCATATGCGAGGACACACGTGTTCGGAGATGATGTGGTGATTGTTGCAGCTTATCGGACTCCGATTTGCAAGGCGAAACGCGGCGGCTTCAAGGATACTCATGCTGATGATCTTCTTGCACCTGTTTTGAAGGCAGTTGTAGAAAGGACCAATGTGAACCCAAGTGAAATTGGAGATATTGTTGTGGGTACAGTGTTGGCTCCAGGATCTCAAAGAGCTAGTGAGTGCAGAATGGCTGCCTTTTATGCTGGCTTCCCTGAGACTGTGCCAATTAGAACCGTGAACAGA…	3-ketoacyl- thiolase	2067	20	0	0.9155	18	P:signal transduction; P:response to endogenous stimulus; P:cellular component organization; P:cellular process; C:peroxisome; C:mitochondrion; C:nucleolus; F:transferase activity; P:response to external stimulus; P:response to stress; P:biosynthetic process; P:lipid metabolic process; C:membrane; C:vacuole; P:catabolic process; C:plastid; ; P:metabolic process	EC:2.3.1.16	IPR002155; IPR016038; IPR016039; IPR020610; IPR020613; IPR020615; IPR020616; IPR020617; PTHR18919:SF15 (PANTHER)	2.14997	1.46508	x	x	x	x	x	x	x	x
MDP0000129677	MDP0000129677	ATGAGTAAGCTGTCAAGCGATGGGCTGAGGGAAGCCATTTCTCAGATTAAGACGAACTCTGAGACAAAGAAGAGGAAGTTCACTGAGACAGTGGAGCTTCAGATTGGTCTGAAGAACTATGACCCCCAAAAGGACAAGCGTTTCAGTGGTTCTGTCAGGCTTCCACACATTCCTCGCCCTAAGATGAGGGTTTGCATGCTTGGAGACGCCCAGCATGTTGAAGAGGCAGAGAAGATGGGTTTGGATTATATGGACGTGGAAAGCTTGAAAAAGCTGAACAAGAACAAGAAACTTGTGAAGAAGCTTGCCAAGAAATACCATGCCTTTTTAGCTTCTGAAGCTGTCATTAAGCAGATTCCTCGTCTTCTTGGCCCTGGTCTTAACAAGGCAGGCAACGCA…	ribosomal protein l10a	660	20	8.09091e-123	0.923	6	C:ribosome; F:structural molecule activity; F:RNA binding; P:translation; P:nucleobase-containing compound metabolic process; P:cellular process	-	IPR002143; IPR016094; IPR016095; IPR023674; PTHR23105 (PANTHER), PTHR23105:SF4 (PANTHER)	-3.79886	-1.89748	x	x	-3.05517	-2.99106	x	x	x	x
MDP0000129728	MDP0000129728	ATGATCCATTGCGCCATTCCCTCCATGTCCAACATCGCGCCACGTGGCCTAATCACGTCGGGTTCCAATCCTTCTCCGACCCGAGTCAACTCGGATTCTTCAGCCGACGGGTCACTGGCGCCGGCCTCGCTCTGCGTGAGCAGCGGATTATGTTCGTGCGGAAGACGGCGCTTCATCGAAGCAGCAGTGGCGACGCCATCGTTATTCCCAATTCGCCCTTCCAAAGCCTCCGCGGCTTCCAAATTGACTTCTGAAGATTATACGGCCATGTTAGAAGAAGTTCACCCTCCAAGACCGGGCTGGTACGAGGAGCTTTATGCATCCGTTTTGAATACCGCCATGAAATCTTATGAAGCCGAGATTGCAGGTTACAAGACAGAGCTCTTTGCTGAATTGAAG…	s-adenosylmethionine-dependent methyltransferase domain-containing protein	933	20	1.41177e-118	0.7495	4	P:metabolic process; P:cellular process; C:plastid; F:transferase activity	EC:2.1.1.0	IPR013216; G3DSA:3.40.50.150 (GENE3D), PTHR10108 (PANTHER), PTHR10108:SF283 (PANTHER), SSF53335 (SUPERFAMILY)	x	x	x	x	2.24775	2.28527	x	x	x	x
MDP0000129786	MDP0000129786	ATGGCGAAGAATGCTGTGAAATATTCAGTGGTGGACGCGTTCACTGACTCAGCTTTCAAGGGCAACCCAGCAGCGGTTTGCTCGCTGGAGGAAGACAGAGACGACCAGTGGTTGCAGGCGGTGGCCGCCGAGTTCAATCTCTCCGTGACATGTTACTTGACTCGGCTCCTCGGTTCGGTCTCAGATGGTTCACTCCTTCCCTTGAGGTCTCAGCTCACCTCTCTTCAATTCAATGSTTTTGCTAAGCTTTGTGGTCATGCAACATTAGCAGCTGCATACACTCTCTTCAACTCTGGCTTGATAAAGAGGACAACCGTCACAGATGATTTACTTGTTGTGCTTCCATCAGCACAAGCTGTCACAGATTTACAGCCGAAGTTAGATGCAATTCGACAATGT…	phenazine biosynthesis	690	20	5.93724e-81	0.774	2	P:biosynthetic process; F:catalytic activity	-	IPR003719; G3DSA:3.10.310.10 (GENE3D), SSF54506 (SUPERFAMILY)	x	1.79769e+308	x	x	x	x	x	x	x	x
MDP0000129868	MDP0000129868	ATGGACGAATCCGATCACCGAATGATGGAAATCGCGGACGGCGGCGTTCAACCGGAGGAGGAAATCTCCGACTCCTTCCTCTGCTGCGTTTGCCTGGATCTTCTGCACAAACCTATAGTGCTCTCTTGTGGGCACATTTCGTGTTTCTGGTGTGTGCATAGATCAATGAGCAGTGAGCGCCAATCTTATTGTCCGCTTTGTAGGCATCCGTATAATCACTTTCCGACGATCTGTCAAATGCTTCATTTTTTGCTGCTCAAGAAGTATCCTGTTGCCTATAGGAGAAGGGAATTGCAAATTCTCGAGGAAGAGAAGAAACTTGGCTTCTTCTCACCGCAGTTTGATACACATTCAAGCAGCTCTGAAGCTAATCAATGCTCCAATGTTCTGGCCAATTCT…	e3 ubiquitin-protein ligase prt1	1389	20	1.94953e-133	0.586	5	F:metal ion binding; F:zinc ion binding; C:ubiquitin ligase complex; F:ubiquitin-protein ligase activity; P:ubiquitin-dependent protein catabolic process	0	IPR000433; IPR001841; IPR013083; PTHR15898 (PANTHER), PTHR15898:SF1 (PANTHER), PF13920 (PFAM), SSF57850 (SUPERFAMILY)	x	3.03466	x	x	1.87594	2.50069	x	x	x	x
MDP0000129874	MDP0000129874	ATGGCATCCAAGCTTCTACTGATTACGGTCTTCATCCTCAATGTCATTGCTTTTGGGCTTGCTGTTGCAGCTGAGCAGAGAAGAAGCTCTGCAAAGGTCGTTCAGGATACTGASGTGAATTACAACTACTGTGTCTATGAGTCAGACATAGCAACTGGCTATGGGGTTGGTGCATTTTTGTTCTTCTTGGTAGGTCAGGTCATTATAATGGTGGCAAGCCGATGCTTCTGTTGCGGGAAGCCATTGAGGCCTGGAGGGTCAAGAGCTTTGGCAGTTATCCTTTTCATAATCTGCTGGGTWTTGTTCTTAATCGCTGAGGTGTGCTTGTTGGCGGGTTCGGTGAGGAATGCATACCACACCAAGTACAGGACCATTTTCAGCGAAAGCCCTCCRGATTGC…	protein	555	20	8.63621e-103	0.829	2	C:cell; C:plasma membrane	-	IPR009606; PTHR31769 (PANTHER), PTHR31769:SF0 (PANTHER), SignalP-NN(euk) (SIGNALP), tmhmm (TMHMM)	-1.70427	x	x	x	-2.08106	-2.05505	x	x	x	x
MDP0000130023	MDP0000130023	ATGTCTTCCAAGCAAGGTGGAAAAGCTAAGCCCTTGAAGGCACCCAAGGCCGATAAGAAGGAGTACGACGAGTCCGATTTGGCCAACCTTCAGAAGAAAAAAGATGAGGAAAAGGCACTGAAGGAGCTTAGAGCCAAGGCACAACAGAAGGGGTCATTCGGAGGTGCTGGGCTCAAGAAAAGTGGGAAGAAATGA	---NA---	195	0	0	0	0	-	0	IPR015157	2.55781	x	x	x	2.20159	2.0759	x	x	x	x
MDP0000130067	MDP0000130067	ATGAAGTTCTCCATGCTCGTCTTCCTGAGCTTGCTCTCTTTCCTCTTCCAGCATTCTCACTCCACCACAATACTAGTTGATGGAGTTTCAGAGTGGAAAAACCCAACTGTTCATGTGGGAGACTCCGTCATTTTCAAGCACAAGTATCAGTACAGCCTCTACATTTTCCAGAACCAAAGGGCTTTCGATCTCTGCAATTTCACTCAAGCCACCCTACTTACCAAACCTGACTCCACCTCCTTCACGTGGCACCCATCACGCACTGGTTTCTTCTACTTTGCCTTCAACAATGCCTCTCTGCTCAAAACATGCCAAAACACCCAAAAGCTGGCCATTACAGTCTCCTCCTCCGCACCGCCGCCGAAAAGTTCAAGTTCAAGTTCAAGTTCACCAATCTCT…	cupredoxin-like protein	732	20	1.78008e-65	0.629	1	C:membrane	-	IPR008972; SignalP-NN(euk) (SIGNALP)	-1.7977E+308	-77.3529	x	x	-80.8175	-1.79769e+308	x	x	x	x
MDP0000130123	MDP0000130123	ATGGAGAGGATTAATTTTGTGAAGAATGGTGTGCTGAGATTGCCTCCCGGTTTTCGATTCCACCCGACGGACGAGGAGCTTGTTCTACAGTACTTGCGGCGCAAGGTTTACTCCTGCCCCTTGCCTGCCTCCATCATCCCGGAGGTTGATGTCTGTAAGGCCGACCCTTGGGATTTGCCAGGTGATTGTGCGCAAGAGAGGTACTTCTTCAGCACTAGGGAGGCCAAGTACCCCAATGGGAACCGATCGAACAGAGCGACGAGCTCTGGTTACTGGAAGGCGACCGGATTGGACAAGCAGATTGTGACTTGCAGGGGCGGCCAAGTCGTGGGGATGAAGAAAACTCTGGTTTTTTATAGAGGAAAGCCTCCCCATGGCACTAGGACCGATTGGATTATG…	nac domain protein	768	20	9.08132e-177	0.79	6	P:multicellular organismal development; F:sequence-specific DNA binding transcription factor activity; F:protein binding; F:DNA binding; C:nucleoplasm;	-	IPR003441; PTHR31989 (PANTHER), PTHR31989:SF0 (PANTHER)	-2.01755	x	x	x	x	x	x	x	x	x
MDP0000130128	MDP0000130128	ATGCAYCTATGCCATAAGTGGTTCTCCACCACCACACTCCCTGTTGCAAACAAAGTAAAGAAAAGCTTTGTCATTCCAACAAATCAAATTGAAGCAGAAGATGAAGAAGAGGAGGGTTGTGGTGGAATCCCTGAAACCATGGCCGCTGCGGATGTTGCTGCTCCTGTATTGGAACCAACGCTGGCGCACTATGACGTGAAGCTCTTCAACCGCTGGAGCTTCGATGATGTCCAGGTCAGTGACATTTCACTGGCGGATTACGTTGGAGTTGCACCTTCCAAGCATGCAACTTACGTACCACACACTGCTGGGAGATACTCGGTCAAGCGATTCAGGAAAGCTCAGTGCCCTATTGTGGAGAGGCTTACAAACTCACTCATGATGCACGGCAGAAACAAT…	40s ribosomal protein s5	710	20	7.8336e-121	0.9485	11	F:structural molecule activity; C:plasma membrane; F:RNA binding; C:cell wall; C:membrane; C:vacuole; C:ribosome; C:cytosol; C:plastid; P:translation; P:cellular process	-	IPR000235; IPR005716; IPR020606; IPR023798	x	x	x	x	-4.26067	-4.17331	x	x	x	x
MDP0000130219	MDP0000130219	ATGGCCACGTTGCGCGCCATGAAGCCACGATTGTTGTTTGTTGGGTTGGCTRAAGTCGCTGCTGTCTCTTCTTCTCAGTTCTCAGTCTTGTGTTCTTCTGAAACTATCACCTCACCTGTTTCGCCTTCTCATCGGTCGCCATGGAGAAGCATCCACAAGGAAAAGGAAAAGGAAAAGGAAGGGAGTCAGAGTCAGACGAAGAAGGAAGGCAAGTGTGAATTTATTTCAAGAAAGCAGGACGGCGTTTCAGCTTCTGTTCATGATGATATCATTCTTCACATTCTTAAACTATACGGGTCCTGTGCAACGCCTTCCGACTTTGAAATCTACTCTCCAAATGCTTCCTTTGAGGACCCACTGATGTGCGCTCGTGGGTTGAAACAGATCAAATCGGCATTT…	nuclear transport factor 2 family protein	744	20	1.99229e-87	0.8075	2	F:molecular_function; P:biological_process	0	SignalP-NN(euk) (SIGNALP), tmhmm (TMHMM)	2.54889	2.43803	x	x	2.30187	1.96286	x	x	x	x
MDP0000130296	MDP0000130296	ATGTCATCCACTGTGAAAGGCATGCTTATAAGGACTCCACCTGAGGTTTATAGGCAGAGATTGTTCAAGGGAACATATGTGGATCAATTTGATCTTGTTAGAGAAAACGCTTCCTTCCATGGCCTCAACTCGTCTGGTCGAGTTGTCCTCAAGCGCTGTCACTCGCAGCAGATGCAAATTATAAACGCTATCACAAACCCAAACCCTAAGAAGAACGAGCCAGGACACATTGAAGCAAAAGCTGTTCTGTCCCCAGTTGCAGATCAGACTGCACCAACAACCAGAAAGCGAGTATTTACTTTTGGAAAAGGAAAGACTGAAGGCAACAAGGCCATGAAGTCATTGTTGGGAGGGAAAGGTGCAAACCTGGCAGAAATGGCTAGCATTGGGCTATCCGTC…	phosphate dikinase 1	2883	20	0	0.8835	15	C:cytosol; F:transferase activity; P:biosynthetic process; P:lipid metabolic process; P:response to abiotic stimulus; F:binding; F:catalytic activity; F:nucleotide binding; P:carbohydrate metabolic process; P:cellular process; P:metabolic process; F:kinase activity; C:plastid; P:photosynthesis; C:nucleus	EC:2.7.9.1	IPR000121; IPR002192; IPR008279; IPR010121; IPR013815; IPR013816; IPR015813; IPR018274; IPR023151; G3DSA:1.10.189.10 (GENE3D), G3DSA:1.20.80.30 (GENE3D), PTHR22931 (PANTHER), SSF56059 (SUPERFAMILY)	25.693	16.5015	x	x	x	x	x	x	x	x
MDP0000130369	MDP0000130369	ATGTCGTTGGCTGCCTGTTGGAGGCTGACTCTGACATGCCCGMCACCGACCTCCTCGCGGACTTCATCCTGCTTCTCTCCCAGAAGCCGAAGTGGGTTCCGTTGCAGAGCTTCTTCTGGGCAAGCCCACGCTGCAATTGGGGGCCCAAACGACAAGGAAAAGAAGAAGGTTGTCGTTGTTGGCTCTGGCTGGGCTGGCCTCGGCGCTGCTCACCACCTCTGCAACCAGGGTTTTGATGTTACTGTTATCGAACAAGGTAGTGGCTTGGGCGTACTTCATGAAATTGGTATCCAGCGCGGTAATTGGTATCCTTTCCGGAATATTTTTAGCCTTGTTGATGAGCTAGGTATCAAACCCTTTACTAACTGGACAAAGTTTGCACAATATTCAGCAGAAGGG…	amine oxidase	1062	20	8.47591e-128	0.685	3	P:metabolic process; F:catalytic activity; C:plastid	-	G3DSA:3.50.50.60 (GENE3D), PTHR10742 (PANTHER), PTHR10742:SF3 (PANTHER), PF13450 (PFAM), SignalP-NN(euk) (SIGNALP), SSF51905 (SUPERFAMILY)	x	2.57475	x	x	x	x	x	x	x	x
MDP0000130389	MDP0000130389	ATGCAGCTCCATTTCTCTCCGCTCCCACCCACTCTGTTTCTCTCTCTCCCTCTCCCCCTATTTAGTCAGATCATGAAAACTTTCGACTTCCCATCTCTCTTCTTCCTTCCCCAAATCTTCAACCCCTTCTCTTTCTGCAGCCCAAAATCCATGGCCTCCTTCAAGCCCTCCATTCCTCCCACCAGCGACTCTTCTACCTCCGGCGAGGTCCACGTCATCATGGGTCCCATGTTCGCCGRCAAAACCACCGCACTACTCCGCCGGATCAAGTCGGAGGGAAACAGCGGCAGGAATGTGGCGATGATAAAATCGAGTAAGGATACGAGATACGCCATCGATTCGGTTGTGACTCATGATGGGGTGAAGTTTCCGTGCTGGGCACTGCCTAATCTGTCGTCG…	thymidine kinase-like	837	20	4.84747e-118	0.8765	8	P:biosynthetic process; P:DNA metabolic process; F:kinase activity; P:metabolic process; P:cellular process; F:nucleotide binding; C:mitochondrion; P:nucleobase-containing compound metabolic process	EC:2.7.1.21	IPR001267; IPR020633; SignalP-NN(euk) (SIGNALP), SSF52540 (SUPERFAMILY), SSF57716 (SUPERFAMILY)	x	x	x	x	-74.4678	-159.455	x	x	x	x
MDP0000130405	MDP0000130405	ATGGATAAGGTGGGCCAGGACCTRCTTAAWGGAAGRAAGTTTYTGGTTCCCCATTTTTCACTTGGCAGCTCARTCAACATTTTTATCTTCTTAGAAATGGCCTCCTTCTCTGGTTCTTCACCATTTATCTCCCACTCTCTAACAAGACCAAACCACTTCTCTGCTTCTTCATCACAAACGCCGCCACCTCCGCCCCAAAATCTGCCTTCACAACCGCCTCATTCTCCGACACCAATTCAGCAGCTCAGCACAAGTTCATCCGAGCAGCCGCCGACGCCGGTAAAAGCGGAGCAGCAAAAGCCTTCCAAGACCAAAACCAAGGCAGACTCCACAGACTGGATAGCTTCCACCTTGACAAGGAGGTTTGGGATTGGTGCTGGCCTTGCTTGGGCTGCCTTT…	fk506 binding	1409	20	1.55066e-140	0.7455	8	P:lipid metabolic process; F:binding; F:catalytic activity; P:protein metabolic process; P:cellular process; C:membrane; C:thylakoid; C:plastid	EC:5.2.1.8	IPR001179; IPR010721; IPR023566; G3DSA:3.10.50.40 (GENE3D), PTHR10516:SF122 (PANTHER), tmhmm (TMHMM), SSF54534 (SUPERFAMILY)	x	4.87663	x	x	x	3.07234	x	x	x	x
MDP0000130413	MDP0000130413	ATGGGTGCAATCAGCCTTCCCTCACAACATGATCAAAGTGCTAGACTCTGTGCTGCCTGCCTACTGAAGGCCCATATCTCATCCAGAAGAACTTGCCTGGTCTTAATTTTCGAAGTTGGACTCTCTTGCACTTGCGCTTCGCCTGACGGACGCAGTAGCTTGAGGAAGGCACCTTACAAGCTAGAAACTGCTAGACAAACCCTTCTCAACGTTGAGAGTCGCGAAAAGCAGAAAATTTTGAAGCTCCTGAAACATGGCGCTCTCCCTTTCTTTCTCAAAACTTCAAAGTCTTCAACTTCCTCTACAAATCCCCATCTCCCCCCTCGCTTTCTCACACCTTCATCTCTCTCTCTCTCTCCAAGCCACAGCGAGTAWAGTCCAAAGCTCGGCACTCTCGGA…	cyclin a3-1	1488	20	2.94044e-125	0.7955	9	C:cytoplasm; C:nucleus; F:kinase activity; P:cell cycle; F:enzyme regulator activity; F:protein binding; P:cellular process; ; P:metabolic process	EC:2.7.11.22	IPR004367; IPR006671; IPR013763; IPR014400; PTHR10177 (PANTHER), PTHR10177:SF100 (PANTHER)	-1.7977E+308	x	x	x	x	x	x	x	x	x
MDP0000130462	MDP0000130462	ATGGACTCCTTGGACCCCGCAGAGCGTAGGTATTTGGAGGATGAGGATACTCCTCTGATGAAGACACTTAAGGGTGCGACAAATGGATTTGTAACTGGAACTATCTTTGGGACCATAGTTGCTACTTGGTATGATGTGCCTCGTGTTGAGAGAAATGTCGCTCTTCCTGGGCTGATAAGGACCCTGAGGATGATGGGAAACTACGGGGTTACATTTGCTGCAATTGGGGGAGTGTACATTGGCGTTGAACAGCTTGTGCAAAATTATCGGATGAAGAGAGACTTTATCAATGGAGCTGTCGGTGGTTTTGTTGCTGGGTCTACTATTCTAGGTTACAGAGGAAAGAGCATTTCAACTGCAATTTCTGCTGGAGCAGCCCTGGCAGTCACTTCGTCGCTC…	tim17 domain-containing protein	489	20	5.79803e-90	0.8775	6	F:protein binding; F:transporter activity; C:membrane; C:plastid; C:mitochondrion; P:transport	-	IPR003397; PTHR14110 (PANTHER), PTHR14110:SF0 (PANTHER), tmhmm (TMHMM)	-1.45044	x	x	x	x	x	x	x	x	x
MDP0000130479	MDP0000130479	ATGTCCGAAAACGACGTCGTGAAGCGGACGTTCCGGGCGCTGGTGGAGGGCGCCGACCGGAAGTTCGCTAGGGTTCGCGATGTGCCGGCGTACGGACGCCTCCCCAACCAGCACTACTTCCACAAGGTCTTCAAGGCCTACATGCGCCTCTGGAAGTACCAGCAGGAGAACCGCTCCAAGCTCGTCGGCGCCGGTCTGAACCGCTGGGAAATCGGCGAGATCGCCAGCCGGATCGGCCAGCTCTACTTCGGCCAGTATATGCGGACCAGCGAGGCCCGATTCCTCATCGAGGCCTACGTCTTCTACGAGGCCATTCTCAGCCGCAACTACTTCGACGGCTCCGCCGGCTCCAGAGGTTTTGGGAAGAAGGATATCGGAGTCCGGTTCAAGGAGCTGAGG…	protein	1887	20	0	0.6915	4	F:signal transducer activity; P:signal transduction; P:biological_process; C:cellular_component	0	IPR022709; PTHR21243 (PANTHER), PTHR21243:SF11 (PANTHER)	x	-2.45586	x	x	x	x	x	x	x	x
MDP0000130786	MDP0000130786	ATGGCGGGAAAGCAACTCTCAGGCGACGGCCTACCGGCGAACATCGCCGGAATGTCGAAGAACCAGCTTTACGACATCATGTCTCAAATGAAGAATTTGATAGAACAGAACCAGCAGCAGGCGAGGCAGATCCTCATTCAGAATCCGCCCCTCACCAAAGCCCTTTTCCAGGCACAGATTATGCTTGGAATGGTGCGGCCACCGCAAGTGATTCCCAGCATTCAGCCACTGACGTCACATAATTCTCAGCAGTCGACACAACAAACTCAGCAGCCAAGCACTCAGGCTGCTCCCTCATTGCCCGGTCAAGTTGGTTTGCAGGACCAAACTGGGCCATCTCAGATCCAAGCTCCTCCGAGAAAGCAATACCAAAACCAACCGGCAATGCCTGGTTCATCA…	proline-rich protein precursor	1191	20	2.22375e-81	0.6535	3	P:regulation of gene expression, epigenetic; P:cellular process; P:nucleobase-containing compound metabolic process	-	IPR025742; PTHR23139 (PANTHER), PTHR23139:SF13 (PANTHER), PF14304 (PFAM)	-3.33091	-3.15962	x	x	x	-2.75743	x	x	x	x
MDP0000130821	MDP0000130821	ATGGCCACCGCGAGAGTGCTGACCGCCGCCAATACTTCCTGCTTGCTCTCCAAGGCGACGTCGTTCCTTCCGAAGCAGAGTCCCTACAGCACTACCACCCTTTGCTTCACTAGAAGAAGAGCAGCGTCGCTGTCGTTGTCGTCTTCGTCCAGGAGCAGGAGGTCCTTCATTTGCACAGCTATCTACAATCCCGAGGTTCAGATCAAGGAGGAAGGCCAGCCGGAAACCCTAGACTACCGCCTCTTCTTCGTCGACCGTTCCGGTCAAAAGGTTTCGCCTTGGCATGATATACCGTTGCAAGTGGGTGATGGTGTATTCAACGTTGTGGTTGAAATACCCAAAGAATCGAGTGCAAAGATGGAGGTTGCTACTGATGAGCCACACACCCCRATAAAGCAG…	inorganic pyrophosphatase	912	20	5.29035e-134	0.851	10	P:response to stress; P:response to biotic stimulus; C:plastid; P:biological_process; F:binding; F:hydrolase activity; C:thylakoid; C:membrane; P:response to abiotic stimulus; P:generation of precursor metabolites and energy	EC:3.6.1.1	IPR008162; PTHR10286:SF0 (PANTHER), tmhmm (TMHMM)	x	x	x	1.55994	x	x	x	x	x	x
MDP0000130878	MDP0000130878	ATGGTTTTTAACAAGTCACTGAAGTTTGTTCTTGCCCCCTCTTTTCTTGTCCTGTATTTTAATTCCATTAATTTGCATGCCCTTAACATTGGTGTCCAAGCCACAGATGCCTCCGTTGTTCTGTTGCTTTCAAATCATAACGTGTTCTCTCTTCCCATGAATTCTAAAAATTTGCAGAGTAAAGATTGCAGCAGAGAATGTGAGTCAGAGTTCTGTACAGTGCCTCCATTTTTGAAATATGGGAAGTATTGTGGGCTTTTATACAGTGGATGCCCAGGGGAGCAACCCTGTGATGGCCTTGATGCATGTTGTATGAAGCATGATAACTGCGTTCAATCCAAAAACAATGACTATCTAAGCTCAGAGTGCAGCCAAACGTTCCTAAATTGCATGGCAGAG…	phospholipase a2-like protein	522	20	4.728e-72	0.7295	6	C:vacuole; F:hydrolase activity; P:cellular process; P:lipid metabolic process; F:binding; P:catabolic process	EC:3.1.1.4	IPR001211; IPR013090; IPR016090; PTHR11716:SF36 (PANTHER), SignalP-NN(euk) (SIGNALP)	x	x	x	x	-8.25586	-15.001	x	x	x	x
MDP0000130884	MDP0000130884	GAGGAAAAGGAAGCTGCCTCATGAGGACCCACTCACTCATCGCTGCTCGTCAACAACCTCTGCAATCCAATTCACCAAGCACCACGCTCTCACACGTGGCACCTCCTCCGTCCCACACGTGTCTCTCCGTACCTCCCTCCCCGCCAAAACTGTCCTATAAATACCGGACCAAGTCGCAGGCCAGAAGCAGCAGATCAAAACTCAGTGACTGTGAAGTGAGCGAAATGGACGCTCAGAAGCTTCGCTCGGAGTTCCTCCAAGTTCTGCGCAGCAGACGATCGGGCGAAGTTCCAATGTTGGTTGAGCAGGCGAAACCGGTGGCGAATCCGTTGTTTCAGGAGGATAATCCAGCAAGCTTCAGTGAGGCAATGAACGCTTGTCCGAAAGCCAGCATCCCCG…	esterase lipase domain-containing protein	1364	20	0	0.7605	4	P:protein metabolic process; P:catabolic process; C:plastid; F:hydrolase activity	-	G3DSA:3.40.50.1820 (GENE3D), PTHR17630 (PANTHER), PTHR17630:SF20 (PANTHER), PF12697 (PFAM), SSF53474 (SUPERFAMILY)	x	x	x	x	x	2.593	x	x	x	x
MDP0000131022	MDP0000131022	ATGGGTTGGAAGTACAACGCCGGTTTGGGGTTGATTGGCACAGTTGTGTTCATCTGGGTCGCTTCTGCAGAGGTTACTCAGAGAATTTTCAGTGAGTACAAACAGCCGTTCTCGCTCACGTACCTCGGTGTGTCTCTGATGGCGTATCTGTCAAACTCTGCACTGGCGAATACCAGTGTTGCAAGTACAACTGTCCTAACTTCTACGTCGGGGCTCTTTACACTTTTCTTTGGAGCTCTTCTTCGTCAGGATTCCATAACTGTTACAAAGATGGTTGCTGTTTTTGTGAGCATGGCTGGTGTTGTCATGACCGAAGTTGGAAAAACTTGGGCCCCTGATGAACTGCGGAGCATCTCTGAGATGAGAAAGCACGCTATAATGGGACATATTTTTGGTCTT…	uncharacterized vacuolar membrane protein yml018c-like	858	20	6.52233e-113	0.84	2	C:membrane; C:cytoplasm	-	IPR000620; PTHR23051 (PANTHER), PTHR23051:SF0 (PANTHER), SignalP-NN(euk) (SIGNALP), tmhmm (TMHMM), SSF103481 (SUPERFAMILY)	4.53032	5.12022	x	x	4.47555	5.67198	x	x	x	x
MDP0000131267	MDP0000131267	ATGGAGAAATTTGTGAGGGTGGTTTCCATGGCTCCTCTGTTTCTGCTGCTCTGTTTTCCTTTTGCTTTGGCCGGCCATGACTACGGGCAGGCTCTTAGCAACAGCATTCTGTTCTTTGAAGCTCAGAGATCTGGGTTTCTTCCCCCCAACCAGAGAGTCACTTGGAGATCCAATTCTGGCTTGTATGATGGCAAGGCCAATGGGGTGGATCTGGTGGGAGGGTACTATGATGCAGGTGACAATGTGAAGTTTGGGCTTCCCATGGCCTTCACAGTGACAATGATGTCCTGGAGTATAATCGAGTACGGCAGCCAAATGGCTGCAAGCGGCGAGCTCRGCCATGCCATGGATGCCGTCAAATGGGGCACTGACTACTTCATCAAAGCCCACCCTGAACCC…	endo-beta- -glucanase	1863	20	0	0.8995	6	C:cell; C:extracellular region; F:hydrolase activity; F:carbohydrate binding; P:carbohydrate metabolic process; P:cellular process	EC:3.2.1.4	IPR001701; IPR008928; IPR012341; IPR018221; IPR019028; PTHR22298 (PANTHER), PTHR22298:SF3 (PANTHER), SignalP-NN(euk) (SIGNALP), tmhmm (TMHMM)	-12.4415	-6.48535	x	x	-10.1067	-10.4922	x	x	x	x
MDP0000131279	MDP0000131279	ATGGCTACAATGGCGAGTGCAGGCCTGCTTAGCCCCCTCCATTGCCACCTCAGCGAGCTTCCGCTTTTGGGTTCGAGCTCGATCCGCAACAAGCTCGCAGAATTTCGGTTCTGTCAGCCCAATATCGCTCTAAAGCACGCAAGAAATGCGTCCATTGTTCCGGTCGTACGAGCGCAGAGTTCTTCTGGTTATGTCCCAGACTCCAAATTTTACAAAGTCGAAGCGATTCTGAGGTTGATTGTTTATAGCTCTGCATGTCTGCTGTGGTTTTTGTCTTCTGTTACTTTTATGTGTGGAATACATGAGGCTCTGCTGAAAATTGGAATTCGTGGTGTTACTGTATCTGATGTTCGAGGCTTTGGTGCTCAAGGTGGTTCAACAGAGAGGCACGGTGGCTCT…	pii protein	630	20	6.8616e-81	0.734	20	P:response to stress; P:biosynthetic process; P:cellular process; P:lipid metabolic process; C:cell wall; P:biological_process; ; P:secondary metabolic process; P:response to abiotic stimulus; ; F:enzyme regulator activity; F:transporter activity; F:oxygen binding; F:nucleotide binding; F:protein binding; F:binding; P:metabolic process; C:plastid; C:plasma membrane; P:transport	-	IPR002187; IPR011322; IPR015867; IPR017918; PTHR30115 (PANTHER), tmhmm (TMHMM)	x	x	x	x	x	-6.95024	x	x	x	x
MDP0000131288	MDP0000131288	ATGTTAAACTTCTTTGTGAGGAAAGGCGTTAGGAAGATTCTCAAGCGCAAGGACAGTGATGCTGGTGAAAGAGGAAGAGCTCTAGAAGACTTAAGATCTACCCTTTTTAATGAATTCCGCTCAGCCGATGGTGCAAAGCGTCAACAACAACAGCGATGTGGCCCTGCCACTGCTCTTACCTTCAATTTTGTAATTGCTGTTGGCATAATTTTTGTGAACAAATTGGTGCTCAAAGTTGTTGGGTTCCAGTTTCCTATATTTCTCACCTTTATCCACTATGTAGTAAGCTGGTTGTTGATGGCCATTCTAAATGCTTTATCTATCCTCCCTGCATGTCCCTCAAAAACAACCCGCTTATCTACATTATTTACTCTTGGCTTTGTTATGGCTTTCTCTACT…	nucleotide sugar transporter family protein	1236	20	0	0.7895	3	P:transport; P:cellular process; C:membrane	-	PTHR11132 (PANTHER), tmhmm (TMHMM)	-23.1042	x	x	x	x	x	x	x	x	x
MDP0000131323	MDP0000131323	ATGGGCGTCGAGTTGAGGAACAACGAGGCGGCTTTGGATGAGATGGCGGAGGACGGAGATTTCACCGATTCCGACCTCGTCTATCACATCAGGGATATTCTTTGCTCAGTGACTTCAGGTTCACCAGCGGCTCTGGCTGAAAACAAGGACTACGAACGGCTCATTTCGGTTGTGAGCCACGACGGAGGGCACGGCGCCGATGAGGAGGCTTTTCTTGTGACGACTTTGGAGGCACTATCTAGAGCAGTTTCTTATATAGATCATGATCTACACAATCTACTTCTCGCTGCAATTTTTGGGATGAACTTGTGGACGCAGAGGCCTCAGGTGATGGATGCAGTGATTCATTTCATTATTTCGTTGGCTGCTTCCAGCGGGAAGTTTGTAGATGAGTGTTTG…	rna polymerase i specific transcription initiation factor rrn3 protein	1884	20	0	0.639	5	P:translational initiation; F:translation initiation factor activity; P:biological_process; C:cellular_component; F:binding	0	IPR007991	-3.4161	x	x	x	x	-2.41796	x	x	x	x
MDP0000131485	MDP0000131485	ATGGATCGGAGGGACCCTATGGCATTGTCGGGGTCAGCCTCTTACTTTACGTCTAGAGGAATAACTGGTTCCGGAACACAATCTGGGATACATGGATCACCAGGCATTCATCCCTTATCTAATACAAATATAGCATTTCAATCCAATATTGAAGGAAGTAACATTGGATCAACATTGCCGGTAGGGCCTTCTTCGGCTATTTCACAGCATGGTGTCAATCTGGGTGCACCATCCGCGGTGCCACCAGGCGAATCTTTWAAAAGGAAAAGAGGAAGACCTCGAAAATATGGACCTGATGGGACTGTTTCATTGGCATTGTCTCCTGCAGCATYTGCTAATCCTGGTACAGTATCATCAAGCCCAAAACGGGGTAGAGGGCGGCCACCAGGGTCTGGGAAG…	dna binding	930	20	2.98519e-101	0.82	1	F:DNA binding	-	IPR005175; IPR017956; IPR020478; G3DSA:3.30.1330.80 (GENE3D), PTHR31500 (PANTHER), PTHR31500:SF0 (PANTHER), SSF117856 (SUPERFAMILY)	x	x	x	x	x	-8.09882	x	x	x	x
MDP0000131537	MDP0000131537	ATGGCTTCTCTTCTTTCCTTCTCCGTTCCCACTTCAAAGATGATAAGAGCTTCTTCAACAGCTGCTTCTGCACCSGCAATTTCGGTTCCAGAGACCCTCAGTGACAAATTTGGCAGAAAAGGCATCMAGTTTTCGGAGTCGGACAGCATCCCAATGGTTGAGCTCACGGTCAGAAATGGAAGTTCATTAAAGCTTCAAATACCCAATGCCCATGTGACTTCATACAAGCCAAAGGTGTACTGGAATGACGACGGCTTTCAGGAGGTTCTGTACACCATTCCAGGCAATGARACGGATTCTATCAAAGCCAAGGGGGGAATTGGTTTGGTTTTGAATGATGCATCGGAAGCAGGCTCTAAAGGCTCAATTCTTTCCGCTTCCGAATGGACTGTTAAAGAT…	ndh-dependent cyclic electron flow 1	1068	20	0	0.7695	9	P:carbohydrate metabolic process; C:membrane; C:intracellular; F:carbohydrate binding; P:generation of precursor metabolites and energy; P:photosynthesis; F:catalytic activity; C:thylakoid; C:plastid	-	IPR011013; IPR014718; PTHR11122 (PANTHER), PTHR11122:SF5 (PANTHER)	x	x	x	x	x	1.89838	x	x	x	x
MDP0000131617	MDP0000131617	ATGAATTGGATGGTTYAGAGTGCCAGAGAGAAAGGTGCAAAGGTTTATAGTGCCTGGTTTAAGTGGCCAACCCTCAAACTGTGCTCAACTGATTTGAGAAAGCAAATTACGAACAAAAAGAAGAAGAAAAAGGATGCTGCGACTGGTCTTTTTGTTTTTCCAGTTCAGGTTACTGGGTCCTTTCACAYCGGACATTATTCATCGTTGGATGCTTTCGTTGTTGTTTTAGCGGAAGGAACTCCAAAACCCTACTCTACACCCACAGCCACTGACAGTCGCACAGACATCCACACACAATCAATGGCGGACGACGAGCAAGCGACGGTGGCCACCAGCAGGCGGCGGAGTCGAGGACCAGAGGCGTCGGCCCGTGCCGGAGCCCTCGAACGCCTCAAAGCT…	dna polymerase alpha catalytic subunit	5019	20	0	0.7145	11	P:flower development; F:transferase activity; P:anatomical structure morphogenesis; P:multicellular organismal development; F:DNA binding; F:nuclease activity; P:DNA metabolic process; P:biosynthetic process; C:intracellular; C:nucleolus;	EC:2.7.7.7	IPR004578; IPR006133; IPR006134; IPR006172; IPR012337; IPR015088; IPR017964; IPR023211; IPR024647; G3DSA:3.30.420.10 (GENE3D), PTHR10322 (PANTHER), PTHR10322:SF3 (PANTHER), SSF56672 (SUPERFAMILY)	x	-36.4094	x	x	x	x	x	x	x	x
MDP0000131641	MDP0000131641	ATGGGGCAGCTCCCTTCGCAGGATATTTTGGCGCTGCTGGAGTTCAAGAAGGGTATCAAGCATGATCCCACTGGCTATGTCCTCAATTCTTGGAATGACGAGTCCATTGACTTTGATGGCTGCCCTTCTTCTTGGAATGGAGTCGTGTGTAATGGCGGAAATGTTGCTGGAGTTGTCCTTGATAATTTGAGTCTCTCTGCGGATGTGGACTTGAGCGTGTTTGCGAATCTAACGAAGCTTGTGAGACTTTCCATGGCCAACAATTCGATAATGGGGAAGTTTCCCGACAACATAGCTGACTTCAAAAGCCTTGAGTTTCTTGACCTGTCCAACAATTTATTTTCTTCACCTTTACCACCTGGGATTGGTAGGTTAGGGAGCTTAAGGAACCTCTCATTA…	probable lrr receptor-like serine threonine-protein kinase at4g20940-like	4917	20	0	0.813	16	F:catalytic activity; P:cellular protein modification process; F:kinase activity; P:nucleobase-containing compound metabolic process; P:carbohydrate metabolic process; P:catabolic process; P:secondary metabolic process; C:membrane; C:cytoplasm; F:nucleotide binding; P:signal transduction; F:binding; F:hydrolase activity; C:plasma membrane; ; P:cellular process	EC:1.1.1.31; EC:2.7.11.0; EC:1.1.1.44; EC:3.1.3.16	IPR000719; IPR001159; IPR001245; IPR001611; IPR002290; IPR003591; IPR006630; IPR011009; IPR013210; IPR020635; G3DSA:1.10.510.10 (GENE3D), G3DSA:3.30.200.20 (GENE3D), G3DSA:3.80.10.10 (GENE3D), PTHR24420 (PANTHER), PTHR24420:SF309 (PANTHER), PF13504 (PFAM), PF13855 (PFAM), tmhmm (TMHMM), SSF52047 (SUPERFAMILY), SSF52058 (SUPERFAMILY)	x	-13.7208	x	x	x	x	x	x	x	x
MDP0000131645	MDP0000131645	ATGCAGAGGCAGAGGAGAGAACAGAGGCGAAGAAGTGAGAACTCAAGAGAGATGAGAGGGTTGAAGATTGAGGCTTCGGTGAGAAATGTGAGAGATAACAATTGCATAAACTGGTTGATGATCTACACCGACAGTTCACAGCTTCACAACACTTGTGGCCTAAAATCTCAACCTCAGTTCATCTATAAATACCACCTATACCATTCTCCTCTTCATCTCAATATCTCCTCGGTTCAAACAATTCTCTTAATCCTTTTTGCTCTTCATTTGATCATTTTTTCAAGTCAAAAAATCACAATGGGAGTTTTCACCTATGAAACCGAGTTCATCTCGGTCATTCACCCACCTAGATTGTTCAAGGCTTTCATCCTCGACGCCGATAACCTTATCCCGAAGCTT…	mal d	591	20	2.8797e-33	0.8995	2	P:response to biotic stimulus; P:response to stress	-	IPR000916; IPR023393; IPR024949; tmhmm (TMHMM), SSF55961 (SUPERFAMILY)	-1066.62	-246.892	x	x	-1630.31	-1265.71	x	x	x	x
MDP0000131646	MDP0000131646	ATGGCTTCCGTCAACCCCTATTGCTCCTCAATGGCTCTTTCCCCTTCTCCAGGGCACACTAGTCTATATCCTGGGGCTTCGCTTGTAGCAAATGGGCGATTATCCGGTTTTGTCACACCGAGTGTGTCTTGGAAATTGTGCTTTCGTTCCAAGGGATCAATTAAGGCAAGAGCTTTGCTGGGAGAAGATGATCTCCTGTCTTACTCTAATGGCAACCCAACTGGGATTGAAATACAACCTGACACATTAGGTTTTGGAACACTTTCAGCAGAAACAACCCCGAGGTTTAGTGGGTTCTCTACCGAAAATGATGAATATGATCTAGATCACCCTRTACAAGGATTTTCTTCCATTCCGGAGGCCATTGAAGATATACGTCAAGGCAAGATGGTTATCGTT…	riboflavin biosynthesis protein chloroplastic-like	1752	20	0	0.781	7	F:hydrolase activity; F:binding; P:biosynthetic process; P:cellular process; F:catalytic activity; C:plastid; C:membrane	EC:3.5.4.25; EC:4.1.99.12	IPR000422; IPR016299; IPR017945; PTHR21327 (PANTHER), PTHR21327:SF1 (PANTHER), SSF142695 (SUPERFAMILY)	x	x	x	x	x	-7.13461	x	x	x	x
MDP0000131656	MDP0000131656	ATGGGAGCGCTAACCAGCAACCGTAAGCGAGGGGACGAGCGTTTGAGCTTCAATTGTGCGCACCCATCTCTGAATTTGCCTAATTTTCAAAGCTCGAAGCGACCCAGATTGTCTCACGTGAATCAGAGCCCGAACCAACTCATCGTCTCTTCTAAAAGCGCCGGTTCGAGGCTCTCTCGGTACCCGGATATAAAGCCCCCATTGCCTAGAGTTCACGCCCCTTGCAGAACACAAAAATTCGGGTCCTTTCGTKGTTTGAGTCCGAAAACTAGAGGGGTTCCTGAAGAGCGGTCGATGGGCAATGTACTGAGTTACCATTTGGACAAGGCAAAGAACGTCGCCTTCAGTGCATTTCGGTATTCGACCAAGGACAAGGAGGTGATTGAATTGGATAAGGAG…	ubiquitin-like-specific protease esd4-like	1722	20	9.01801e-152	0.619	6	P:flower development; P:cellular protein modification process; F:hydrolase activity; C:nucleus; P:protein metabolic process; P:catabolic process	-	IPR003653; PTHR12606 (PANTHER), PTHR12606:SF0 (PANTHER), SSF54001 (SUPERFAMILY)	x	-2.29621	x	x	x	-2.83154	x	x	x	x
MDP0000131669	MDP0000131669	ATGGCTAAAGCAGCTCTCTCTGTTCTGCTCCTGCTCCTGCTATTGTCCTTCACTTCAGAAACTTTGCTCATGGTAAATGGACAGAAAACTTGGTGTGTGGCCAGACCTTCGTCCGACCAAGCAACGCTCTTATCGAATCTGAATTACGCGTGCGCGCACGTAGATTGCCAGATTCTTCGAAAGGGATGCCCGTGCTCGTCGCCGGATAATCTCATGAACCGTGCCTCCATAGCCATGAACATGTATTACCAATCCAAGGGAAAGAACCAGTGGAATTGTGACTTTAGAGGCTCTGCTCTCATTGTCGTGACTGATCCAAGTTATGGTGACTGCATCTATGCATAG	carbohydrate-binding x8 domain-containing protein	345	20	4.69303e-54	0.86	3	C:cell; C:cytoplasm; F:hydrolase activity	-	IPR012946; PTHR32227 (PANTHER), SignalP-NN(euk) (SIGNALP), tmhmm (TMHMM)	x	x	x	x	-68.5429	-53.4919	x	x	x	x
MDP0000131687	MDP0000131687	ATGGCTCCCATCTTCTCACCCCTACTCCTATTTCTATCTTTCTTGTGTTTTTTCACATTAGGGGCCATGCCTTTCACCGTCATCATGTCGGATTCCGGCGTGCCGTCCGACCTTGTGGACGGACCACAAAACGGGTTCTCCATGAACAAAGACGGAGCCCGAACCGATGCCCGTGAGCAAGAAGCGGTCTATGACATCATGCGGGCAACAGGAAATGATTGGGCCACTGAAATTCCTGACGTGTGTCGTGGCCGGTGGCACGGCATTGAGTGCAAGCCCGACAAGGACAACGTCTACCACGTCGTTTCACTCTCTTTCGGGGCCCTATCCGACGACACCGCATTCCCGACATGCGACCCGACCCGGTCTCATATTTCACCCTCCATCACTAAACTTCCT…	protein too many mouths-like	1329	20	0	0.693	12	F:receptor activity; F:kinase activity; C:cytoplasm; P:metabolic process; P:cellular process; F:protein binding; P:anatomical structure morphogenesis; P:post-embryonic development; C:membrane; P:response to endogenous stimulus; P:signal transduction; F:catalytic activity	EC:1.3.1.74	IPR001611; IPR003591; PR00019 (PRINTS), G3DSA:3.80.10.10 (GENE3D), PTHR24420 (PANTHER), PF13855 (PFAM), SignalP-NN(euk) (SIGNALP), tmhmm (TMHMM), SSF52058 (SUPERFAMILY)	-1.7977E+308	x	x	x	x	-77.2731	x	x	x	x
MDP0000131723	MDP0000131723	ATGGAGGGATCAGACTCTGGGATTTATGGGAATCATCCGTACGCCCCGAGGGATCTAAAGCTACCCGGATTCGTACCCGGATTTCTCTCACAGTCCACCATTCTTGGCGTCTACGGCGTCTCCTCCCTACTCGTCGTTTCCCTCACCTGGCTCTTCTCCGGGAGGTCACCGAGGAAATCAAAACTTGAAAGATGGCTAATGTGTTGGTGGGCTTTCACCGGCCTTACGCACTTGATACTCGAAGGCTATTTTGCATTTTCGCCCGAGTTTTACAAGGATAAGACTGCTTGTTACCTGGCTGAAGTTTGGAAAGAGTATAGCAAAGGTGATTCAAGATATGCAGCGAGGGATGCAGGGGTCGTTTCTGTCGAAGGATTAACCGCAGTTATAGAAGGTCCC…	c- sterol isomerase	693	20	8.26991e-99	0.8055	7	C:plasma membrane; F:catalytic activity; C:membrane; C:endoplasmic reticulum; P:biosynthetic process; P:cellular process; P:lipid metabolic process	EC:5.3.3.5	IPR007905; tmhmm (TMHMM)	-2.85847	-4.12205	x	x	-3.79877	-4.28855	x	x	x	x
MDP0000131759	MDP0000131759	ATGTCTAAGAAAAACGGAGGGTGGGTGGTGAGAGTGCTTGGCGCACTAGCAGACATATGGGCCCCATCATCATCACTGTCTCCACCACCTCTTCAACCTAACACCTCCCTCCWTCCCTCCTTCCCTCCCTCCTCCCCCCTCTCTCTCTCTCAAACCCCTTCCGTTTCTCTCTCTYTCTCTCTCTCTCTAAAACCCACACATTCTTCAACCCTCTTTCTCTTGATCAGTTTCATGGAAGGCACACTTGGGTTGCTTGGTGGTGGAGGTGGGTCTTCTGGGGTCTCATCAAACGAGTCGACAATGTCAAAGGCGGAGGTGGTGGCGGTGGAGCAAGACTATGTGGGGATGTCCTCTGAGGCAACCTCTTACCCGGCTGAGGCAGAGCTTGAGCTGGGCCTC…	auxin-responsive protein iaa13	1137	20	1.00821e-167	0.679	7	P:multicellular organismal development; P:embryo development; ; F:protein binding; P:response to endogenous stimulus; P:signal transduction; C:nucleus	-	IPR003311; IPR011525; PTHR31734 (PANTHER), SignalP-NN(euk) (SIGNALP), tmhmm (TMHMM), SSF54277 (SUPERFAMILY)	-35.8552	-7.26465	x	x	x	x	x	x	x	x
MDP0000131803	MDP0000131803	ATGACTCCTCCACCTTATCATAATCTTTCACCTCCTTCCCCTTTTAATCTTGAGCTTAGTGGAGATCATGATCTTCAATACCACCACCTCTTCAATCTTGAACCTCAAACTTCCTTTTCTTCTTCTCTTTCTAGTCCCCTTTTCTTAACTCCAGCTCAAGTCCAAGCACGATCCGATGATCATTATAGAAAACCACAACAGTTTCAATTCCAACTCCTAGAGGCTGATCATAACATTGTTCCGTATGGCGGATCACGCGATCATGATCATCAAGCCATTGAAAATGAAGGTGGCAATGGTACTGTTTTGAAATTAAGCATTTCCAAGAATGGAGCTGACGGAAGTGGGAATCCAAGTACTGACCATGAGGTTAATACTAGTTCAGTTAAGTGGATGTCT…	gata transcription factor 22	1029	20	1.02846e-174	0.67	11	P:flower development; F:binding; P:response to endogenous stimulus; P:response to abiotic stimulus; ; P:post-embryonic development; P:biological_process; F:DNA binding; F:sequence-specific DNA binding transcription factor activity; P:signal transduction; C:nucleoplasm	-	IPR000679; IPR013088; PTHR10071 (PANTHER), SSF57716 (SUPERFAMILY)	-3.21418	-1.41345	x	x	-2.4711	-2.50518	x	x	x	x
MDP0000131808	MDP0000131808	ATGGCACCTGGAGTATGTCCATACGCGATGGCCTTCACGAGATTCAAGCTGCACATTCTCATGGTTTTAGCACAGATCGGTTATACATTTCTCTACTTTATCACAGCCGCATCATTTGATCACGGGATGAATCCTCATGTCTTTGTAACCTATCGACATATAGTAGGTGGCGTGGTGATGTTACCATTTGCCTATTTTCTTGAAAGGGTTAGCTTAGCCCTTAACATGTATTTTGCAAGCTTGAAGTACACGTCTCCAACCTTTGTCACATCGGTCGYCAACACCATTCCATCCATGACTTTTCTAATTGTAGATGGATGGAGGCCCCGTGGAATAGCTAAAATCTTCRGAACCTTAATATCTTCGGCTGGAGTCATGACCATGRCCTTGTACAAAGTA…	auxin-induced protein 5ng4	705	20	4.52433e-60	0.5235	1	C:membrane	0	PTHR31218 (PANTHER), SignalP-NN(euk) (SIGNALP), tmhmm (TMHMM)	x	66.4978	x	x	x	x	x	x	x	x
MDP0000131814	MDP0000131814	ATGTCTCRTGTATTTTCTCGCTCGCATCCTTTCAAGCCAATCATAAAATGGTTAATCTTACTCCTTTTGCCAACAATCGGGTTTGCATCTACGGAGCCAGAYGTGGAAGGTGAAGCATTGACCGATTTGCTCACCGCATTGAAAGATTCGAGTGGCCGAATAACAGATTGGAATGATAATTTCGTGAGCCCCTGTTTTAGCTGGTCTCATGTCACTTGTAGAAATGGAAATGTCATATCCCTGGACTTCCAGAATAATAATCTAACGGGCCTTTTGCCCGTTTATCTTGCAAACTTGACACACCTGCAGAATCTAAATCTTGCAAATAATAATTTCAGAGGTCCTATACCAAATGCTTGGGGTCAGCTTTCCAATTTGAAGCATTTGGATCTTTCATCG…	probable lrr receptor-like serine threonine-protein kinase at5g63710-like	1773	20	0	0.7095	6	P:cellular protein modification process; F:nucleotide binding; C:membrane; F:kinase activity; P:signal transduction;	EC:2.7.11.0	IPR000719; IPR001611; IPR002290; IPR008271; IPR011009; IPR013210; IPR020635; G3DSA:1.10.510.10 (GENE3D), G3DSA:3.30.200.20 (GENE3D), G3DSA:3.80.10.10 (GENE3D), PTHR24420 (PANTHER), PTHR24420:SF337 (PANTHER), SignalP-NN(euk) (SIGNALP), tmhmm (TMHMM), SSF52058 (SUPERFAMILY)	25.8272	30.7813	x	x	x	52.7182	x	x	x	x
MDP0000131917	MDP0000131917	ATGGCGGAGGACAAGTACAACCGGAAGAACCCGGCGGTGAAGCGGATTTTGCAGGAGGTTAAGGAGATGCAATCCAAACCCTCCGACGATTTCATGAGCCTCCCCCTCGAGGAGAACATATTTGACTGGCAATTTGCAATCAGAGGCCCTAGGGACACCGAATTCGAAGGTGGGATTTACCACGGGCGGATTCAGTTGCCGGCGGAGTACCCGTTCAAACCCCCTTCATTCATGTTGCTGACGCCAAATGGTCGCTTCGAAACCCAAACCAAGATTTGCTTGAGCATATCGAATCATCATCCCGAGCACTGGCAACCGTCATGGAGCGTGCGGACTGCTTTAGTTGCACTTATTGCTTTCATGCCTACCAACCCAAATGGTGCATTAGGTTCACTGGAA…	ubiquitin carrier protein e2	924	20	7.18474e-163	0.7555	5	F:catalytic activity; P:protein metabolic process; P:catabolic process; P:cellular process; P:cellular protein modification process	EC:6.3.2.19	IPR000608; IPR016135; PTHR24067 (PANTHER), PTHR24067:SF54 (PANTHER), SM00212 (SMART), tmhmm (TMHMM)	1.88849	x	x	x	x	x	x	x	x	x
MDP0000131949	MDP0000131949	ATGGGTTTATGGAACCATCATGTGGAAGACCAAAATTTGTGCTTTCAAGCACCTCCTTTTATTGAATGGCTGAAGCCATCTTCCGTTTTTTCATCATCATCAACATCATCATCGTCTTCCCCTTGTTTATCTGAGCATGGCACTATACAATGCTTGCCTCTTTTAAGCCAGTTTACGGATACCAAGCCGGTGAAAGTAGAAGATCGCGGGGTGCAGGAAGAGGGTTTTGGAGTCAAAGAAGAGCAGATGGAGAAAGTTACAGTTGCCTTGCACATTGGACTTCCTAATAGTACTAATAGTACAGGTGATAAATCAGAAACATATGATAAAAATAAGAAGGTTTTGAATCTCAAGGAAGAACAAGTAGTCATGAAGAAGAGCATTCATGGTTGTTCGTTT…	protein transparent testa 1-like	939	20	4.18874e-161	0.763	5	F:nucleic acid binding; F:protein binding; C:nuclear envelope; F:binding;	-	IPR007087; IPR013087; IPR015880; PTHR11389 (PANTHER), PTHR11389:SF379 (PANTHER), PF13894 (PFAM), SSF57667 (SUPERFAMILY)	x	3.33859	x	x	x	x	x	x	x	x
MDP0000131980	MDP0000131980	ATGAATTCTAGCAAGAAAGTGGCAAACGCCGTCGGCGGTAAAACTGCCCGAGCGTGTGACAGCTGCATAAAAAAGAGAGCTCGYTGGTACTGCGCTGCCGACGACGCTTTCTTATGCCAAGCCTGCGACTCCGCCGTGCACTCAGCCAACCAGTTGGCCCATCGGCACAAAAGRGTTCTCTTGAAGACKGCGTCGTCGCTCAAACCTAGCAACAAAGATGATCGAGCGAGCGCTGTTTCGGAGACCTCAGCGGCACCGTCTTGGCACCGCGGGTTCACGCGGAAGGCACGGACACCGAGAGGCGGGAAGTCCATGACACATCATGGAAAATCCCAGGATGGCGTCCGGAACCTGTTTCCGCAGGTTCCGGAAGTTGGGGGAGATGATAATAACTCGTAC…	zinc finger protein constans-like 16	1365	20	7.89043e-157	0.592	1	C:cell	-	IPR000315; IPR010402; PTHR31874 (PANTHER)	x	x	x	x	17.4141	7.84983	x	x	x	x
MDP0000132130	MDP0000132130	ATGCATACTTTAAATTATGTTGTTAACCAGTCAGACTACACTGTGCAGACCCTGAGAAATGTCACAGGGTATCTGACCCTTGCAAAGGCTATTAACGTGGCCCAGGTATTCTTACCTTCTGATGTCATGGATGATATTGACAAGCTGAATGTGGATCTGAACACTGCAGCGGACACACTAACGGAGAAAACAAGTGAAAATTCTGTTAAAGTAAAAAGAGTCTTCAATATTGTGCGTTCATCTTTAATCACCGTAGCAGCAGTGATGCTTCTCTTAGCTGTGATTGGTCTTTTTCTGTCCCTCCTTAGGCACCAACATGCGATCCACATATTTATTGTTAGTGGATGGCTACTTGTGGCAATTACGTTCATTCTTTCCGGAGGTTTTGTTATCCTCAAC…	predicted protein [Populus trichocarpa]	1167	20	1.79421e-169	0.757	3	C:cell; C:membrane; C:cytoplasm	-	PTHR31414 (PANTHER), tmhmm (TMHMM)	x	x	x	x	x	-7.31928	x	x	x	x
MDP0000132207	MDP0000132207	ATGTCTGAAACGGGAGGCAGTGAGATAACAACAGCCCCAATAACACCGCAGCCGCCTACACCACCCACAGAAGATCCTCCGGCGTCTATGTCTCGAGCAGCATCTGCGGCTAGGGTACCACCACTGCTGATCCCGGCTCCAACCGCCACGACCACCACCGGTGGCGGTGACCAGATAACATTAAAAACCCCAAAAGCTTTAACTCCGAAATCTCGTACTCCACGGTTCATGACACCAATAGGAAGCCCCATTAGGAGGGCTCTCCACCTCACAAGGCTTGACCCTCAGGATGCTTGGCTTCCAATCACTGAGTCTAGAAACGGTAACGCTTACTATGCTGCTTTCCATACTCTCTGCTCTGGCATTGGAATTCAATCTCTTGTTCTTCCTGTGGCCTTC…	lysine histidine transporter	1599	20	0	0.811	1	C:membrane	-	IPR013057; PTHR22950 (PANTHER), PTHR22950:SF9 (PANTHER), tmhmm (TMHMM)	6.62326	6.85646	x	x	7.46296	9.31405	x	x	x	x
MDP0000132209	MDP0000132209	ATGTCTGAAACGGGAGGCAGTGAGATAACAACAGCCCCAATAACACCGCAGCCGCCTACACCACCCACAGAAGATCCTCCGGCGTCTATGTCTCGAGCAGCATCTGCGGCTAGGGTACCACCACTGCTGATCCCGGCTCCAACCGCCACGACCACCACCGGCGAGAAGATATCAAAGTTCTTAGCCTTGTTCCCGATTTTGTACCTATCTGGCGGCACGTGTGTSGCACTGATCGTCCTTGGAGGAGCAACATCAAAGTCGTTCTTCCAAATTGTGTGTGGAGCTACATGCACTGCAAAGCCATTGACACCAGCAGAGTGGTACTTGGTGTTTACATGTGCCGCAGCGATCCTGTCTCAGCTGCCRAACTTGAACTCCATCGCTGGAGTGTCTCTTGTT…	lysine histidine transporter	1209	20	7.89039e-170	0.8035	1	C:membrane	-	IPR013057; tmhmm (TMHMM)	9.14211	3.67649	x	x	x	6.46452	x	x	x	x
MDP0000132236	MDP0000132236	ATGGAAATTATGGTACCATGTCTTAGAGATAACTATGCATATCTTTTACATGATGAGGATACTGGAACAGTTGGTGTTGTTGATCCTTCTGAAGCTGTACCTGTTATAGATGCTTTGAGTCGGAAAAACAGAAATCTGACATACATACTGAACACACACCATCATCACGATCACACTGGTGGTAATGCCGAGTTAAAAGCAAGGTACGGTGCAAAGGTGATTGGTTCAGGAATAGACAGGGATAGAATTCCTGGCATTGATATTGCGTTGAATGATGGAGACAAGTGGATGTTTGCAGGGCACGAGGTGCAGGTTATGGAGACTCCTGGTCATACTAGAGGTCACATTGGCTTCTACTTTCCTCAATCGGGGGCAATTTTTACAGGCGATACTCTCTTC…	glyoxalase ii	888	20	6.82552e-136	0.766	7	P:catabolic process; P:cellular process; F:binding; F:hydrolase activity; C:plastid; C:mitochondrion; P:metabolic process	EC:3.1.2.6	IPR001279; IPR017782; G3DSA:3.60.15.10 (GENE3D), PTHR11935 (PANTHER), SSF56281 (SUPERFAMILY)	x	2.02261	x	x	x	x	x	x	x	x
MDP0000132257	MDP0000132257	ATGGCTTCTCCAACTGCAACCACTCTTTTCCTCTGCTCCCTCCTCATTTTTCTCCATTTGGGTCCTCAAATCCAAGCTCAAATCGACAAGACCAGCTTGAAGCTAGTTGCGGAGGCTCTGGAGTGGCCGACCGCCACAATGTCGCCACTGTACGATGAGCTCGAGGAGGCAGACGATGAGGACGGCGAGGACTTGGAACTGGACGTGGAAAACGGGTACGCTCGCAGATCTCTRCTCTGGGGGAGGACGAAGTACTACATTTCGTACGGCGCGCTGTCGGCGAATCGCATCCCCTGCCCGCCGCGGTCAGGGAGGTCTTATTACACCCACAGCTGCTTCAAAGCCAGAGGCCCAGTTCGTCCTTACTCCAGAGGATGCTCTAGGATCGCTCTATGCAGA…	pinus taeda anonymous locus umn_2818_01 genomic sequence	405	20	1.10457e-38	0.722	2	F:signal transducer activity; P:signal transduction	-	IPR008801; SignalP-NN(euk) (SIGNALP)	-65.2851	-99.8082	x	x	-152.798	-153.65	x	x	x	x
MDP0000132296	MDP0000132296	ATGGCTAAATGTCTTGGACAACTCAAAAATCTCAAAATATCTAATTGTCAAATCATGGAAGAGATAGTGGGAAATGAGGAGAAAACAGATGACATGTTTGATAAGCTAAGCCATCTAGAGTTACAACATCTTCCAAACCTTGCTAGATTCAGCTCAGGAAGTTACATTAAATTTCCGTCTTTGGCGTATCTGAATCTAGACAATTGTACTAAACTGCAGACTTTCATCTTTGATGCTAAGAGTGAAAATATTACAACCAACAAAGAAGAAAGAGATATTGAGCTCTTTGATGAAAAGGTAGGATTTCCTAGCTTGGTGGTATTGTGGATACAGGACTTACCTAAATTGAAGACAATATTCCACAACCAACTTCATTCAGATTCTTTTGGCAAGCTCAGA…	cc-nbs-lrr resistance protein	1869	20	1.13386e-72	0.4755	7	P:defense response; P:apoptotic process; F:ATP binding; F:nucleotide binding; F:nucleoside-triphosphatase activity; F:hydrolase activity; F:phosphoprotein phosphatase activity	0	G3DSA:3.80.10.10 (GENE3D), SSF52047 (SUPERFAMILY)	x	x	x	x	-3.62266	-6.09799	x	x	x	x
MDP0000132360	MDP0000132360	ATGACTGCCGCCACAGCCACCGTTACCTCCCACTTCTTTGGATCCCAACTCCGAACCCCAGAGCCCAGTTTCGGACGCTTCCAAGCCCGCCTTGGCGGCTTCGGAGGCTTCAGCTTCGGCACCAAGAAGTCACCACAACCTGCACCGCCAAAGCAAAAGCAAAAAAAGTTTGATGACGGCGAACGACTGGTATGGTTTCCGGGTGTTGAACCGCCAGAGTGGCTTGACGGRTCTCTGCCCGGGGACCGTGGGTTTGACCCCTTTGGGTTGGGGAAGCCCGCCGAGTACTTGCAGTACGATTACGATGGGCTCGACCAGAACCTGGCCAAGAATGTGGCGGGTGACATCATCGGGACAAGGATCGAGACCGTGGAGGTGAATCCGACGCCTTTTCAGCCG…	chlorophyll a-b binding protein	861	20	8.59189e-129	0.821	8	P:generation of precursor metabolites and energy; P:photosynthesis; C:intracellular; P:response to abiotic stimulus; F:binding; C:membrane; C:thylakoid; C:plastid	-	IPR001344; IPR022796; IPR023329; PTHR21649:SF0 (PANTHER), tmhmm (TMHMM)	x	3.80103	x	x	x	2.78854	x	x	x	x
MDP0000132362	MDP0000132362	ATGGTTTCCTCTTCACCTTCAGCTCTCTCCCACTCTTCCTTTAATATTTCAAGCACCAATTTAAATGTCTGGGAAAAACCTGGTAACCTGCATAGCAGAGTCCAAGTAAAGAGCTGTAAAAGACCTACCACAGTCGTAGCTTGTTCTAGTTCTTCTTCTCCGGCTCCGACGTCTCGCCGCCGCGTTCTTCTCCAAAGCTCCGTTTCTTTGGCTGCTTCAGCTGCCATTCTCCTCTGCTCAAATCCAGCTGAAGCWGGATTTCTATCAGGATCGACCGGAATAGAATCAGTTCCGGGTCCTGAGTTGCCTCAAATCGACTTCCTCAAACGCTTCAATGAAGAAAATCAGAAGAAGTATGCAGAAAATGATGCAAGATTCAGATCAACTCAAATAMTCAAG…	protein	576	20	3.68355e-47	0.838	2	F:molecular_function; P:biological_process	0	no IPS match	x	2.88938	x	x	x	x	x	x	x	x
MDP0000132436	MDP0000132436	ATGGCATCCATGACCATGACAGCCGCCTCATTCCTGACCGCAGGCTCAGCCTCAACCATCGCCAAACCTTCAACTTCCAGCCGCCGGAGCCTCGTCGTAGCCAAGGCCGCCGCCAGAGCCCCAGAGGGAGAAACAAAGAAAGAAGAGAGCAGCAGCAGCAGCGGGAGGAGGGACTTGATTTTTGCGGCTGCGGCTGTGGCGGCGTGCTCTCTTGCCAAGGCTGCTTTGGCGGATGAGCCTAAGAGGGGGAGCAAAGAGGCAAAGGAGAAGTATGCTCCTGTTTGTGTCACCATGCCAACTGCTCGTATCTGTCGCAACTGA	photosystem ii 5 kd protein	321	20	1.70665e-17	0.672	7	P:response to external stimulus; P:response to stress; P:response to abiotic stimulus; C:membrane; C:thylakoid; P:biological_process; C:plastid	-	PD030057 (PRODOM)	x	3.1479	x	x	x	2.23409	x	x	x	x
MDP0000132475	MDP0000132475	ATGGTGAAGATCTGCTGCATTGGAGCTGGATATGTGGGTGGGCCTACTATGGCTGTGATTGCCCTTAAGTGCCCAGATATTGAAGTAGCTGTTGTCGACATTTCTGTGTCTAGGATCAATGCCTGGAACAGTGATACGCTCCCCATATATGAGCCAGGCCTTGATGATGTGGTGAAGCAACGCAGAGGAAAGAACCTCTTCTTCAGCACTGATGTTGAAAAACACGTTATGGAGGCAGACATTGTCTTTGTTTCCGTTAACACGCCCACCAAAACCCAGGGTCTTGGAGCTGGCAAAGCCGCTGATCTTACCTACTGGGAGAGTGCTGCTCGTATGATTGCAGATGTATCAAAGTCTGACAAAATTGTGGTTGAGAAGTCAACCGTCCCAGTCAAAACA…	udp-glucose 6-	1443	20	0	0.954	6	P:metabolic process; F:catalytic activity; F:nucleotide binding; P:carbohydrate metabolic process; P:cellular process; P:nucleobase-containing compound metabolic process	EC:1.1.1.22	IPR001732; IPR008927; IPR014026; IPR014027; IPR016040; IPR017476; IPR021157; PTHR11374 (PANTHER), SSF51735 (SUPERFAMILY)	x	x	x	x	x	-2.91322	x	x	x	x
MDP0000132477	MDP0000132477	ATGGCGATGGCATTGGCGCTTCGCAGGCTTTCAGCTTCTGGGGATAAGTCCATTCGTCCCCTCTTCAATGCCACCTCTCACTATTACATGTCATCTTTGCCCAATGAAGCTGTCTATGAGAAGCCTGGTGTCACTTGGCCTAAGCAATTGAATGCTCCACTGGAGGCTGTGGATCCCGAAATYGCGGATATCATTGAGCACGAGAAAACCAGGCAATGGAAGGGTTTAGAGCTGATACCCTCGGAGAACTTYACTTCGGTCTCCGTCATGCAAGCAGTTGGGTCAGTCATGACCAACAAATACAGCGAAGGATATCCCGGTGCTAGATACTATGGAGGAAATGAGTTCATTGACATGGCAGAATCCTTATGTCAGAAGCGTGCTTTGGAAGCTTTTCGG…	glycine hydroxymethyltransferase	573	20	8.06574e-111	0.9055	19	F:RNA binding; P:response to stress; P:cell death; P:catabolic process; ; P:response to abiotic stimulus; P:metabolic process; P:cellular process; F:protein binding; F:transferase activity; C:mitochondrion; P:biosynthetic process; C:plastid; P:biological_process; F:binding; C:ribosome; C:nucleus; C:plasma membrane; C:extracellular region	EC:2.1.2.1; EC:2.1.1.0	IPR001085; IPR015421; IPR015424; PTHR11680:SF0 (PANTHER)	x	3.74908	x	x	x	3.97086	x	x	x	1.50081
MDP0000132483	MDP0000132483	ATGAATAGGGAGAAACTTATGAAGATGGCTGGTGCGGTTCGCACTGGTGGAAAGGGCAGCGTGAGGAGAAAGAAGAAGGCTGTTCACAAGACAACTACCACAGACGACAAACGGCTTCAGAGCACCCTCAAGAGGATAGGGGTGAATGCTATTCCTGCAATCGAGGAAGTTAACATATTCAAGGATGATGTAGTTATCCAGTTCATAAACCCCAAAGTTCAAGCTTCAATTGCTGCCAACACCTGGGTTGTTAGCGGTTCTCCTCAAACAAAGAAGTTGCAAGATATTCTTCCCAGTATTATCAGCCACTTGGGGCCTGATAACTTGGACAATTTGAAGAAGTTGGCTGAGCAGTTCCAGAAGCAAGCACCTGGTGCTGGTGGAGCCACTGCACAAGAG…	basic transcription factor 3	492	20	1.51198e-90	0.9255	6	F:sequence-specific DNA binding transcription factor activity; F:protein binding; P:response to stress; P:response to abiotic stimulus; C:nucleoplasm;	-	IPR002715; PTHR10351 (PANTHER), PTHR10351:SF23 (PANTHER)	-2.17248	x	x	x	x	-2.82501	x	x	x	x
MDP0000132523	MDP0000132523	ATGGAAAACACGATCAAGCATGCTATTGTGATCAAGGTTATGGGACGGACTGGATCTCGTGGGCAGGTGACTCAAGTGAGAGTCAAGTTTCTGGATGACCAGAACCGTTTCATCATGAGGAATGTCAAGGGACCGGTCAGGGAGGGGGATATCCTTACCTTGCTCGAGTCCGAGCGGGAGGCAAGAAGGTTGCGAAAATCAGCCGATGATGTGAAAAAAACAAATAATACAATAACAAAGGGTAAAATAGTAAACCCAACCCAAACCCTAGTACATAAACACTTCTCTTCTGCGCCGCTCCCTCGTCGTCTCGAGCGATTCAGCACACCCCTCGCAGCGCCATTTTCTTGCTTTCTCCAAGCTCTCCCACCGTCTTCTGAAACTCCAACCTCCAGCTTG…	homogentisate solanesyltransferase	3522	20	6.23286e-170	0.839	14	P:multicellular organismal development; P:transport; P:regulation of gene expression, epigenetic; P:cellular process; F:transferase activity; C:plastid; P:biosynthetic process; P:lipid metabolic process; P:secondary metabolic process; P:anatomical structure morphogenesis; P:flower development; C:membrane; F:transporter activity; C:nuclear envelope	EC:2.5.1.1	IPR000235; IPR000289; IPR000537; IPR005716; IPR012340; IPR016027; IPR020606; IPR023798; tmhmm (TMHMM)	x	-2.31843	x	x	-2.69267	-2.29895	x	x	x	x
MDP0000132530	MDP0000132530	ATGGCTGTGAGTGGAGCTGGTACTTGCAAGCTGGAGACTCTGGAGGCTGAGGTAGAGATCAAAGCCAACGCTGATCAGCTGTACAAATTCATCAGCTACCAGCACCATGACGTCCCCAAAGCAGCCTCTGATAAAATACACGATGTTACGGTACATGAAGGTGACTGGGTAACTTCTGGCTCTGTCAAGCTCTGGAAATACACCATAGATGGAAATGTCGAGACTTACAAGGAAAAGGCGGAAATAGATGAAGCAAACAATCGGGTGAGTCTTATAGCTTTGGAAGGATCACATGTGCTGGACAATTACAAAAGCTTCAAGGTCACTTACCAGATCATCACTCCAAATAGTGAAGGAAGTTCTGTGAAAATTACTTTAGAATATGAAAAACTCAACGAG…	major latex	480	20	6.56618e-50	0.626	2	P:response to biotic stimulus; P:defense response	0	IPR000916; IPR023393; IPR024948; PTHR31338 (PANTHER), PTHR31338:SF0 (PANTHER), SSF55961 (SUPERFAMILY)	x	5.64104	x	x	x	3.81849	x	x	x	x
MDP0000132567	MDP0000132567	ATGGATAATTCTCACAAATTGGGGACAATCGGTGTCAAGCYAYGGTTATCCACATTTTCCGTGGRCYGGAAAACTCAACATTCTCCTGGTCACAAGTCTGACAAAGTGCTTTTGCAGCCAGCAGCACTCAGCAGCCATAGCAGCGGCGTCTCTCTCCCTCATCGCAAAATGGGTGTTTTCAGGTTTCACCAGTACCAGGTGGTGGGGAGAGCCCTCCCGACTGAGAAGGATGAGCACCCCAAGATCTACCGGATGAAGCTCTGGGCCACCAATGAGGTCCGTGCCAAATCCAAGTTCTGGTACTTCTTGAGGAAGTTGAAGAAAGTGAAGAAAAGCAATGGACAAGTTTTGGCCATCAATGAGATTTTTGAGAAATATCCTACTACCATCAAGAACTAT…	60s ribosomal protein l18a	705	20	4.01324e-123	0.9535	9	F:structural molecule activity; C:plasma membrane; F:protein binding; P:cellular process; C:membrane; C:vacuole; C:ribosome; C:cytosol; P:translation	-	IPR021138; IPR023573; G3DSA:3.10.20.10 (GENE3D), PTHR10052:SF1 (PANTHER)	x	-4.04233	x	x	-4.85289	-4.5235	x	x	x	x
MDP0000132610	MDP0000132610	ATGTTAGAAAACCATTCCATCGAACTCAAAATCCAAATCCTTAGAACCATAAAATCATCACCCGGAAATCGCAAAAAGGAGAGAGCTTTCAGCTTTACCTTCCATGACAAAGAAAACCCAAGACGGCTAGCAAGCGGGTGGATTGAACCCAGCAGAGAACACAGAGCAGAGCAGCAACAGACCCAGCTTTCTTATCCAAGCACACATAAAACCCAGCATAGTAGCATACATCGCAGTGAGAGCAAACCCAAAATTCAAACAGAACCCATTTGGGAAACTGTAGAGAGAAGGTGTGAAGTGGAAGAGAACCAGAGAGGTGAAGAAAATCGGCCACACAAACAGTGTGTGGATCAAAATGTTAACTGGGTTGCTGTGATAAGCGCCGTAGAAGGCGAAGTG…	ndh dependent flow 6 protein	939	20	1.30865e-68	0.8055	6	C:membrane; C:intracellular; P:generation of precursor metabolites and energy; P:photosynthesis; C:thylakoid; C:plastid	-	tmhmm (TMHMM)	4.61955	8.04718	x	x	x	5.58969	x	x	x	x
MDP0000132692	MDP0000132692	ATGGCCGCAGCGATGGTTAGAAAACCTGTGATTCTCCGGAGTTCCGACGATATTTTTGAATTTCCCGGTACAGGTGTAAGTCTCGGGGACATGGTTCTSGATTTCATCGAGGAAGTCGAGGTGTCACCGGAGTTTAATACTACCTCTGGCTCCGATGAAGACGACGAGAATTCTTGCGGTGTGGAAGAGAACAAGGCATTTTGGGAAGAACAGGACCAACTTCTGCAGGCGACATTGTGCAAGAGCAGTAGCGTTGAATCGAAAATCCGACAAGCCACTAAGGAAGCGTTAAGGGAAATCAATTCATCAAGCGAAGAATACTGCGTTTGTGCGAGACCGGTGACCGGAGGTTGCTGGAAATGTTTGCGTACCGAAATATGCAAACGGCTAATTGATTCT…	protein	888	20	2.04583e-102	0.691	1	C:plastid	-	IPR006502; PTHR31579 (PANTHER)	x	11.1882	x	x	3.77252	5.75524	x	x	x	x
MDP0000132703	MDP0000132703	ATGAGAGAGCTCAAGTTTCATGAGAAGAAGCTGCTGAAGAAAGTGAACTTCTTGGAATGGAAGAGAGAAGAAGGTCACAGAGAAACTCAGGTTCTGCAGCGTTACCATGTCACCGGTCGCGACGACTACAAAAAGTACTCGGGTTTGTGCCGGATGGTGCACAAGCTGGTGAACATATTGAAGCAGTTGAACCCGAACGATCCGTATCGGATCGAAATGACCGATATGCTCTTGGAAAAACTGTATAATATCGGTGTTATACCATCCAAGCAAAGCTTAGCATTATGTGAGCGCTTATCGGTGTCATCCCTTTGCAGACGTAGGCTTGCAACTGTGTTGGTTCGTCTGAAGTTTGCTGAGCACCTGAAAGAAGCTGTCACGTACATCGAGCAAGGGCAC…	u3 small nucleolar ribonucleoprotein protein imp3-like	549	20	8.83995e-95	0.911	4	C:mitochondrion; F:RNA binding; C:ribosome; C:cytosol	-	IPR001912; IPR002942; IPR022801; PTHR11831:SF1 (PANTHER), SSF55174 (SUPERFAMILY)	x	x	x	x	-2.68345	x	x	x	x	x
MDP0000132736	MDP0000132736	ATGAAGTGTCCCGCTAAGACCCATAGACAGACAAACATACAGAGAGAGAGGATGATGGCTTCTTCTTCTTCCTCTCATCTCTCAGCCATCCCCCTACGCCTCTCCAAATCCTCCCATCCATCCCACTTCAATTCGAAGTCAGTTGGGTTTCATGCAAGAGCGAATCTTGAGAATGAGAGCAGCAGTCCAGGGGACGCAGAAAACTCATCTAAACCGTCAAAGGAACCTCAAGTTTCAATCTCTCGGCGATTGTGTCTCACATGTCTATGTTCAACCGCTGCTTTGATAAGCAATTCTGCAACCACTTCTGCTCCAAAGGCACTTGCACTGGATGGAAACGACAGACCTGGTTGCCGGAATTGTGGGGGAAGTGGCGCTGTGCTTTGTGATATGTGTGGT…	protein	609	20	2.64381e-70	0.856	7	P:protein metabolic process; P:cellular process; F:protein binding; P:multicellular organismal development; C:membrane; C:thylakoid; C:plastid	-	IPR001305	x	2.71874	x	x	x	x	x	x	x	x
MDP0000132750	MDP0000132750	ATGGCCGTCTGCACGTATCCTCCTAGGGTTTTCGCTTCCTCCCAACCCGGCGCCCGCCCCAGGCTTTCRGGTCGGGTCGACCCCACAGCGTCGGTTTACCGACTCTCCTCTCCCATCCTCAGATTTCCCCCCAACTTCGTCCGCCAGCTCAGCACCAAGGCCCGGAGGAACTGCAGCAACATCGGCGTCGCSCAGATCGTCGCCGCCTCTTGGTCGAACAACACCCCCAACTCTGGCGTGCCGGCGGCGCCGTCGGCTACTGCCGTCGATGCCGCCGCCACTTCCGCCATTCCCGTCGATCCGGCCCAGATTTCGGGCGGTGACGAGGTGGCGGTKTTTGGAAATGGTGTACAGTTGGGGGAGGCCTTGCCTGATTTGAAGGAGGCCTCGTTCTTGAGC…	cystathionine gamma-synthase	531	20	3.2089e-59	0.657	1	F:catalytic activity	-	IPR000277; PTHR11808:SF14 (PANTHER)	x	x	x	x	x	-2.38082	x	x	x	x
MDP0000132788	MDP0000132788	ATGTCGGACGATGAGAGAGAGGAGAAGGAGCTGGATCTCACATCTCCAGAAGTCGTTACCAAATACAAGAGCGCCGCTGAAATTGTTAACAAGGCTTTGCAGCTGGTAATATCGGAATGCAAACCGAAGGCGAAGATTGTGGAACTTTGTGAGAAAGGAGATTCATACATCAGAGAGCAAACTGGTAACATGTACAAAAATGCGAAGAAGAAGATCGAACGAGGCGTTGCCTTCCCGACTTGCATTTCTGTGAACAACACTGTTTGCCATTTCTCTCCTCTTGCCAGTGATGAGTCAGTGTTGGAAGAAGGCGATATTCTGAAGATTGATTTGGGCTGTCATATTGATGGGTTCATTGCCATAGTTGCGCATACTCATGTTCTTCAAGCAGGGCCAGTC…	proliferation-associated protein 2g4-like	1326	20	0	0.862	4	F:hydrolase activity; P:cellular process; P:protein metabolic process; P:catabolic process	EC:3.4.11.0	IPR000994; IPR001714; IPR011991; PTHR10804 (PANTHER), PTHR10804:SF11 (PANTHER), SSF46785 (SUPERFAMILY)	x	-1.72204	x	x	x	-1.95583	x	x	x	x
MDP0000132958	MDP0000132958	ATGACTCGAATCGACAGCYGCCTACTTAGCCTCGCCAACTTTCACGTCTTCTGCACTCTTTCAATTGTTGCAATCATCTTCATCGTCAATGCCGATAAAATCATCTATRGCAACTCGGAACGGTCATTGGCGTCGRACAATGAAGCGATTTCTCCGTTGCTGCAGAATTATGATCATAATTCTGCAGGCAGACTGATCAAGTCTGATGTAAGTCGCTTMGTCCTGCATTCCATGCAGGACGAGACCATTGAAGTTGGTAGAGAAAACACAAGGCCTCTTGTTCCTCCTTTCAATGTCACAGAAGAAGAGAGAATTGCTTGGTTCCGAAGCAAGCTGCCGGAATTTCACATTCTCAAGTCAGACAAGTCTGCAAAGCAATTCCATGGCCGTGTTCTGGAA…	lactosylceramide 4-alpha-galactosyltransferase	1260	20	0	0.7325	2	C:Golgi apparatus; F:transferase activity	-	IPR007577; IPR007652; PTHR12042 (PANTHER), SignalP-NN(euk) (SIGNALP), tmhmm (TMHMM)	-8.38888	x	x	x	x	x	x	x	x	x
MDP0000132972	MDP0000132972	ATGTCAGAATTTTCTTTCCAACCAAASACGTCCAAGAAAATCAAAATCTCTAGTCTTCTTCTCGCTGACTTGTTCAATCTTTGTTTCTGCATTTTGTCGCACCCTCTTTACTTCTCCTACTTCATATTTTTCTCACCCTACCTCCTCAAGCTCCTTTCTTTTCTGTCTCCTCTTTTCATCACCACAGCTCTTCTTGTGGTTGCTTATCTAACGGTCCAACACGACGTTGCTGATTCCAAATCGTCGAAAGTCAAATTGGGTTGTCTTGTCACTGCGTACCAAACTGTTTTGGAAGGTTTGCACAAGTTTAGAGTTGATGATAGTGATGGCGGTGATCGTGATCATGATCATGAAGAATTCCGGTCTTCCGTGGAGCTCGAAGCGTATAGAATTGTGTTT…	hypothetical protein RCOM_1749890 [Ricinus communis]	1263	12	4.51254e-58	0.5725	1	C:plasma membrane	-	SignalP-NN(euk) (SIGNALP), tmhmm (TMHMM)	-124.252	x	x	x	-39.9676	-39.2355	x	x	x	x
MDP0000132973	MDP0000132973	ATGGGGAACCTTCGAATCTCCGGCAGCGGTAGAGGAGGAGCCGCGCGGAGCTCCGTCGCCTCGTTCAGAGTGCTTGCCATGGCCATTGCAGTCGCCGTCGTCTTCGTCTTTTCGCTCTCCTTCGTCTTCGCTTCCCGAACCGACTCCTCCGATGTCGGCGACTCGGGTTTGGATTCCGGTTCGTTTGGTGGATTTGGATCGACGAGAAGGACCGTACTAGCCCTGAAATCGGACCCACTGAAGCCCCGACTGGACCAGATCCGGAAGCAGGCGGACGATCATCGGACGCTAGCCCTAGCGTACGCGAGCTATGCGCGGAAGCTGAAGCTTGAGAACTCGAAGCTGGTTCGGGTCTTCGCTGATCTCTCCCGAAACTACTGGGATCTCATGAACAAGCCC…	quasimodo1-like protein	1710	20	0	0.888	7	F:transferase activity; C:Golgi apparatus; P:biosynthetic process; P:carbohydrate metabolic process; P:cellular process; C:mitochondrion; P:nucleobase-containing compound metabolic process	EC:2.4.1.43	IPR002495; G3DSA:3.90.550.10 (GENE3D), PTHR32116 (PANTHER), PTHR32116:SF10 (PANTHER), SignalP-NN(euk) (SIGNALP), tmhmm (TMHMM), SSF53448 (SUPERFAMILY)	x	-3.37926	x	x	-3.17124	-3.99537	x	x	x	x
MDP0000133105	MDP0000133105	ATGGAGATGGATGATCAAGTACTCCCAATTCTTGATTTTTCAGAGGGTCTAGTGTTTAAGCAAGGGAGCGAGGAGTGGAAAGCTATGAGTAACAAAGTGAGAGAGGCATGTGAGGATTATGGTTGCTTTCTTTTGCTAGTGAGGGATGAGATCCCCATGAAGTTGCGTGAAGAAATGGTGACGGCCATGAAAGCTTTGTTTGATCTGCCTGAAGAGACCAAGCAGAAGCACACGAGTCCCAAGCCTTATCAGAGCTACGAAGGCAAGAGCCCGGTCATTCCCTTGAACGAAAGCTTCGGCATCGATGACGCTTGCCGCCTCGACGCAGCTCAGGCCTTCACCAACCTCATGTGGCCTCAAGGAAACCCTGCATTTTGTGAGGCAATGAAATCCATGTGC…	2-oxoglutarate-dependent dioxygenase	1017	20	2.82892e-123	0.647	1	F:catalytic activity	-	IPR005123; G3DSA:2.60.120.330 (GENE3D), PTHR10209 (PANTHER), PTHR10209:SF55 (PANTHER), PF14226 (PFAM), SSF51197 (SUPERFAMILY)	x	x	x	x	x	-1.79769e+308	x	x	x	x
MDP0000133157	MDP0000133157	ATGGGCACAGCTCGTARTTTGACGGAGGAAGAGAGAAAGAGGGGCAGRGAAATTACTTGGGATGATAAGGAAGTCTGCGGGCACTATTTGGTTCGGTTTTGTCCGTTCCATCTCTTCGCCAATACTCGAAGCGATCTAGGACAGTGCCCTAAAATCCATGACCCGAAGTTGAAGGAAAGTTTTGAGAAGTCACCACAGCATGATGCATACGTGCCCAAGTTTGAAGCCGAACTTGCTCAGTTTTGTGAGATGTTGGTGATGGATTTGGATAGAAGAGTAAGACGTGAGCGAGAACACCGTCACCAAGAGGTGGAACCTGCACTACCACATCCACTKTCAATTGAAAAGTCCAAACATTTGTTTATTTTGGAGGATAAGTTAAAGAAGTTGCTTGAACAA…	integral membrane protein	1623	20	3.35396e-155	0.9135	2	P:transport; C:membrane	-	IPR004853; IPR004882; PTHR12375:SF22 (PANTHER), tmhmm (TMHMM), SSF103481 (SUPERFAMILY)	x	x	x	x	-2.50067	-2.93755	x	x	x	x
MDP0000133195	MDP0000133195	ATGGCTCGCCGAAGCTCAGGAGGTCGATCTGCTCGCCCAGCTCCTCGTCATGCACCTGCACGCAACCCACCTCAGCCTGTTCGCCAAGCTCCTCCTCCAGCTCCAGCTCAGTCTGGAAGTGGTGGATCTATGCTTTCGGGAATTGGATCAACCATAGCCCAGGGTATGGCTTTTGGTACTGGAAGTGCCGTGGCACACAGGGCTGTGGATGCTGTGATGGGTCCTCGCACTATTCAACATGAAGCTGTAGTCTCTGAGGCTACTGCTGCTGCTCCAGTCCCCATGGTTAGCAGCATGGGTGGCTCAGATGCATGCAGTAATCACTCTAAGGCATTCCAAGATTGCGTCAACCACTTTGGAAGYGATATCAGCAAGTGCCAGTTCTACATGGATATGCTA…	chch domain containing expressed	438	20	5.64548e-44	0.873	0	-	0	IPR009069; IPR010625; PTHR13523 (PANTHER), PTHR13523:SF2 (PANTHER)	x	x	x	x	-1.91805	-1.79228	x	x	x	x
MDP0000133483	MDP0000133483	ATGGAAGAAGGAGAAGAGATTAATGCAGCAGAAGAAGAAAGAGAGAATATCAGTCTCAAGGACCTCTCTAAGAAGCTTGAGGAATTTGCCAAGGCTAGAGATTGGGAGAAATACCACAGTCCCAGAAACCTACTCCTGGCTATGGTGGGAGAGGTAGGAGAACTATCAGAAATCTTCCAGTGGAGGGGAGAGGTGGACAGAGGGTTGCCAAATTGGAAGGAATCAGATAAAGAGCATCTGGGAGAAGAGCTTTCTGATGTGCTTCTTTACCTCATCAGGTTGGCGGATATATGCGGCATTGATCTTGCTGATGCTGCCTCAAAAAAGATTGTCAAGAATGCCATCAAATACCCTCCCAAATTCTTCTAA	protein	369	20	6.81334e-65	0.913	1	F:hydrolase activity	-	IPR004518; IPR009039; IPR011394; PTHR14552 (PANTHER), PTHR14552:SF2 (PANTHER), SSF101386 (SUPERFAMILY)	x	13.0228	x	x	x	9.18036	x	x	x	x
MDP0000133494	MDP0000133494	ATGGAGAGGCACAGATGCAAGCTTTGCTCTAGGGCGTTTGCTAATGGCAGAGCATTGGGTGGTCACATGAAGGCTCACCTCGCAACWTTTCCTCTTCCACCCAAAACCCACCAACTCACTGAGTCCGACTCGTCTTCGTCTTCCTCCTCCGGCGAAGAACCAGAAGAAGAAGAGCAGCATTTACAAGAAGAAGAAGGAGAGGAAAAGGGTTTGATTTATGGGCTGAGAGAGAACCCAAAGAGGAGTTTCCGGCTTGCAGATCCTGAGTTTTCTTTTGTTGATGCTGGGTCGGTGATTCAAGACAGGGAGAGTGAGACCGAGTCAAGAAACCCAACTCGAAGACGATCCAAGCGGAACCGGAGATCATTCGTTGTTGTTACAGAGAATCTGCAGAGCCAG…	zinc finger protein zat9-like	999	20	3.41108e-76	0.545	4	F:zinc ion binding; C:intracellular; C:membrane; F:nucleic acid binding	0	IPR007087; IPR015880; PTHR11389 (PANTHER), PTHR11389:SF380 (PANTHER), PF13912 (PFAM), SSF57667 (SUPERFAMILY)	x	x	x	x	x	-24.8349	x	x	x	x
MDP0000133570	MDP0000133570	ATGTTAAACTTCTTTGTGAGGAAAGGCGTTAGGAAGATTCTCAAGCGCAAGGACAGTGATGCTGGTGAAAGAGGAAGAGCTCTAGAAGACTTAAGATCTACCCTTTTTAATGAATTCCGCTCAGCCGATGGTGCAAAGCGTCAACAACAACAGCGATGTGGCCCTGCCACTGCTCTTACCTTCAATTTTGTAATTGCTGTTGGCATAATTTTTGTGAACAAATTGGTGCTCAAAGTTGTTGGGTTCCAGTTTCCTATATTTCTCACCTTTATCCACTATGTAGTAAGCTGGTTGTTGATGGCCATTCTAAATGCTTTATCTATCCTCCCTGCATGTCCCTCAAAAACAACCCGCTTATCTACATTATTTACTCTTGGCTTTGTTATGGCTTTCTCTACT…	nucleotide sugar transporter family protein	1236	20	0	0.7895	3	P:transport; P:cellular process; C:membrane	-	PTHR11132 (PANTHER), tmhmm (TMHMM)	-7.94848	x	x	x	x	x	x	x	x	x
MDP0000133621	MDP0000133621	ATGAACCTTGACGCTRGATCATGGTTGCACTGTGGGTACCACTTGACGACGTCGATWGTAGCTCCAGTGATTCTAACTCTTCCCTTTGCGCTGGCCTTGCTAGGCTGGGTTGGGGGACTCATATGCCTCGCATTGGCTGCTTTGGTCACTTTCTATTCCTACAATCTTCTATCCTTGGTTCTGGAGCACCAAGAAAAGCTTGGTCATCGCCAGCTTCGCTTTCGAGACATGGCCCGAGACATTTTAGTTATTGCTTGCACTTTACTTGGAGGGCAGAGYCTTAAGTTCATTTACTTGCTCTCCTACCCAGATGGCACAATGAAGCTACACCAATTTATAATTATTTTCGGAACCGTTCCACTGGTTTTAGCTCAAATGCCATCCTTCCACTCCTTAAGG…	proline transporter	1218	20	0	0.797	1	C:membrane	-	IPR013057; PTHR22950 (PANTHER), SignalP-NN(euk) (SIGNALP), tmhmm (TMHMM)	2.87336	2.62721	x	x	x	3.19752	x	x	x	x
MDP0000133633	MDP0000133633	ATGGTAGACCGAACCGAAATGGTTAGAGAAGAACAGAACACGTACGAAAGGGGAAGATGTCGTCCACATCTCTGCTACCTATCAATGGAGGCCTCCTCTTCACTCAAAGCTCATCCTTTCCCAATCACCATCGTCGCTCTGCGCCTCTCTACAACAATACAAGTGAACCCCATTGAGAGGGTGAACATGAACATAAATTGGACTGAGCACAACAATAACAATTTATTGTTTGAGGTCATTAAGATGGTCTTCTCCATGACTGTATGTTGGGGTTGGAGAAGACACCAAGGTGGAAGTGTAGTTGCTTACAGAACCAATGGCAGTGCTCTTCAATTGTTGGCCAATCCTAATGTTTCTTCAAAGAAAGGAGCATCAAATAATGAAGTGATAATGGTTGAT…	unknown [Medicago truncatula]	672	20	6.08279e-49	0.7175	3	C:membrane; C:thylakoid; C:plastid	-	tmhmm (TMHMM)	x	1.82714	x	x	x	x	x	x	x	x
MDP0000133811	MDP0000133811	ATGGAATTCTCTTTCCCATTCCTAAACACTGCCATAGCTGGACTCTTTGCCGTACTTCTATTTTCGTACTATTTCATACAAAAGTTTAGGGCAGCTACCAATTCCAGGGGTTCCAAACCACCAAAATTGGCAGGTGGGTTGCCTCTGCTAGGTCATCTCGATCTATTCGGAGGATCCCAGCTTCCCCATATAACCTTGGGAGCCTTGGTTGACAAATACGGACCAATTTTCACCTTCAACATTGGCATCCACTCAGCTCTGGTGATAAATACTTGGGAGGCTGCCAAGGAGTGCTTCACCACCAATGACTCCATTGTTTCCTCCCGTCCCGCTACCCTAGGGATTAAGCACTTGAGCTATGACTTTGCTATGTTCGGCTTTAGCCCCTACGGTCCATAC…	cytochrome p450 82a3-like	1587	20	0	0.7195	2	F:catalytic activity; F:binding	-	IPR001128; IPR002401; IPR017972; PTHR24298 (PANTHER), SignalP-NN(euk) (SIGNALP), tmhmm (TMHMM)	x	4.6352	x	x	x	8.48803	x	x	x	3.59859
MDP0000133853	MDP0000133853	ATGGCGAATTATCTTGCTCAGTTCCAGACGATCAAGAATTCCCTCGATCATCTCGTGATTGCAGTTGAAGATGTGAGCGACTTGTGGCCTACTGTCAAGAATGGGTTTGAGGAGCACTTGCCATTTAAAAGAGCTTGCTTAAATAACAAGACACGTAATCCCGTATTTGTAGAGAATCTTCCTGCTGAATTCATACTAACCACAGACTCGAGGCTTCGTAGCCGGTTCCCACAAGAGCAATCATTATTTTGGTTCCGGGAGCCATATGCAACTGCGGTCCTCGTCACCTGTGAGGATCTTGATGAGTTCAAGACCATCCTTAAACCGCGCCTAAAGTTAATTGTCCAGAATGATGAACGGGAATGGTTTATTGTTTTTATATCCAAGGCTCACCCGAAT…	protein club	3789	20	0	0.81	3	F:binding; P:cellular component organization; P:cell cycle	-	IPR021773; IPR022233; PTHR13251 (PANTHER), PTHR13251:SF3 (PANTHER)	x	x	x	x	x	-8.23651	x	x	x	x
MDP0000133920	MDP0000133920	ATGCCTTCTGGGACAGAGTCTGAGCTCTCTTCTCCTTCTTCTTCTTCTTATTCTTCACCTGGGTTGCCTGACACTTGTCCTCCTCCCACTTCTCCAACTGTGCAGTTGGTCCCAAAATCCACTTCYGATCGACTTCTTCAGAAGTTCTTTGATGCCGCGGAGTTCGACTTTGATTACGAGCAGAGTGGACTGTGGTCTCCTCCRGTCCGGCGGACCGTGTTCGTGAGCTCTCAAGGTAAAATATTCACTGAACAAGAAATGCTTGCCAGACTTTCAACCCTAACGGAAGCTCCTCCTGCAAGACACGATAAAGCTTGTTTTGGGGATATTGTGAAGCCATCAGAACTCCATTTATGA	protein	357	8	1.17554e-20	0.72	0	-	0	no IPS match	x	3.52301	x	x	x	x	x	x	x	x
MDP0000134135	MDP0000134135	ATGGCTGAGGAGTGCAGAGAGACGCTGCTGAAGAAGGTTTACTATGACGAGTGTCCCGGTTGTGTAATGGAACAGCGTAAAGAGCTGCAGAGAGGTCTTCCTRTTAAAATGCTTGTTTCTGTATGGCTTATTGTTCTTTCAGCTGCGCTGCCAATATCATCTCTCTTTCCATTCCTTTATTTTATGATTAGGGATTTCCATATTGCTAAAAGAGAGGAAGACATTGGCTACTATGCTGGATATGTAGGGTCTTCATATATGCTTGGCAGAGTTCTGACGTCAATTCTTTGGGGAATGGTGGCTGATCGCTATGGTCGGAAGCCTGTCATAATTATAGGGACTGTTGCAGTGGTTATTTTCAACACTCTATTTGGACTCAGTGTAAACTTTTGGATGGCT…	protein zinc induced facilitator-like 1-like	1407	20	0	0.779	7	P:transport; P:cellular process; P:biological_process; C:membrane; C:vacuole; F:transporter activity; P:response to biotic stimulus	-	IPR001958; IPR011701; IPR016196; IPR020846; G3DSA:1.20.1250.20 (GENE3D), PTHR24003 (PANTHER), PTHR24003:SF69 (PANTHER), SignalP-NN(euk) (SIGNALP), tmhmm (TMHMM)	-2.88093	x	x	x	-3.94478	x	x	x	x	x
MDP0000134234	MDP0000134234	ATGGAGCAAGAAGACAAACAGCCGCTCAAGAAGGACAAAGTTCCTCCACAGGAAGAAGGAGAAGCAACTGAAGCGCAAGCGTTGCCGGCGAAAAGTGGCCGAGGATGGGGAGGTTGGGGCTTTTCTTCCGTCTTCTCAGATCTCCAGAAAGCTGCCGAAGAGATCTCTCGGAATAGATTTATGTATTTAGTCCATATGGAAGGGTTTAGGTTTGCTGCATTTTGTGGTCCGGCGGCTGTGGCTGCTCAGACAGCAGCGAAGAGCCTTGCCGACATGCAAGCTGCTGAGGACTCAGAAGAATCTTCCAAGGACGAGGAAAGGGATTCTGAAAAGGAAAGCCAAGACGGCACTGAGAGCCGAGATGAGCATGAAAAGCAAAGAAAGGCTGCTCTTGATAAA…	PREDICTED: uncharacterized protein LOC100262433 [Vitis vinifera]	1635	20	0	0.737	3	F:molecular_function; P:biological_process; C:cellular_component	0	no IPS match	x	x	x	x	x	-3.49921	x	x	x	x
MDP0000134273	MDP0000134273	ATGGCCAGCGAGCAAGATCTTCTGTCCACGGAGATTGTCAACCGTGGGGTTGAGTCGTCCGGCCCCAATGCCGGCTCCCTCACATTCTCAGTGAGGGTGCAAAGGCGGCTGCCGGACTTTTTACAGTCCGTAAAYCTAAAGTATGTGAAGTTGGGGTACCACCACCTCATCAACCATGCCATATATTTAGCAACAATCCCTGTGCTTGTGCTGGTGTTCAGTGCTGAGGTGGGAAGTTTGAGCAGGGAGGAGCTGTGGAAGAAGCTTTGGGATGATGGACGTTATGACCTAGCTACTGTGCTAGGGTTCTTTGGTGTATTTGTTTTCACTTTGTCAGTTTACTTCATGTCACGCCCTCGATCCATCTACCTCGTTGATTTCGCTTGTTTTCAGCCTAAT…	fiddlehead-like protein	1608	20	0	0.887	10	P:biosynthetic process; P:cellular process; P:lipid metabolic process; F:transferase activity; P:response to stress; P:response to abiotic stimulus; P:multicellular organismal development; C:membrane; C:endoplasmic reticulum; P:cell differentiation	-	IPR012392; IPR013601; IPR013747; IPR016038; IPR016039; PTHR31561 (PANTHER), tmhmm (TMHMM)	x	2.12672	x	x	x	x	x	x	x	x
MDP0000134341	MDP0000134341	ATGGGGCCGTACGGTTCCACCACCTGCTCAGGCGTCAGCAGCAGCGCGAGCTCCTCTTCTTCTTCCTCCGTCACCAAATCCCCAGCCGAAATCGATGGCTATTTGGCGGATGCGGGATACAAGGTCCGCTCCTCCGACCTACGACACGTCGCTCAGCGACTCGAACGCCTCGAAACCGTCATGGTCAACTCTCCCAGCGACCTCTCCCAGCTCGCCTCCGATGCCGTCCTCTACAACCCCTCCGACATCGCCACCTGGGTCGACTCCCTCCTCTCCGAGTTCAACCACCAGCCCCTCATGTCCCTCCCATCCGATCTCGACTTCCCCGACAGCGCCGTCATCAATAACCCCGCCGCCCTCTCCGGGGAAACATGGACCGACAATTCCTCCTTCGCCTCC…	della protein	1572	20	0	0.7485	11	P:signal transduction; P:response to endogenous stimulus; ; P:post-embryonic development; P:response to stress; P:response to abiotic stimulus; P:transport; F:protein binding; F:sequence-specific DNA binding transcription factor activity; P:metabolic process; C:nucleoplasm	-	IPR005202; IPR021914; PTHR31636 (PANTHER)	x	x	x	x	-4.51201	x	x	x	x	x
MDP0000134397	MDP0000134397	ATGCAGTCTCTTCTTCCGCCCTCACCAAACAATCTCACAAGCCCCGCACTCCGCCTCGCCCGCCTCGCCCCCACCCGGCTCCCCGTCTTCAAATGCGCCTACCGCTCCGACTCCGTCCACTTCCCCAACGGCGTCGGCTCCAGTCGCGCCGACTGGCAGAGCTCCTGCGCCATTCTTGCCAGCAACGTCGTCTCCCAGCAACCCCATACCCCCTCCGACAAATCCGGAACCGCTGACCATGTTGCCTCCGTCAACGGCCACAAGACCTCCGTTGACCTCGATATTGTCCCCATCGAAAAGCTCGAAGACGACAAGTCGATTTCCCCGCCTCCGCCTCCCAGGGCACTCACCATCACCGACTACTCTCCAGCTCCTATGCACGGCTCCCAGCTGCGCGTG…	arogenate dehydratase prephenate dehydratase chloroplastic-like	1212	20	4.28049e-178	0.846	4	F:catalytic activity; P:biosynthetic process; ; C:plastid	EC:4.2.1.91; EC:4.2.1.51	IPR001086; IPR018528; G3DSA:3.40.190.10 (GENE3D), PTHR21022 (PANTHER), PTHR21022:SF0 (PANTHER)	-6.51243	x	x	x	-10.0858	x	x	x	x	x
MDP0000134427	MDP0000134427	ATGATGCAATACCGTGCCAAGTGCCAGGGGTCCGCGTTTGCGCAGCCAATGAGAAGCGCGACGCAGTGTCACACTGTCACCTACCCCAATCAAAAGCCTCCACGTAGACAAAACCCACGTAGCCTTGGCGCTCCCGCCTGTATCAACGGGGGAAAAAATAAGAGACGAGTGAGAGAAAGAGAGAGGCCGGATCCAGATTCCGAAGGGGTATTTCCGGCCACATTTATACATTCGGCGGCTGAAATGGAAGCGCACGGGTCGGGGCTCCGGCGCGTGTTGGTGTTCGGCTTCTGCGTCGTTGGAATTTGGGCTGCTTATATCTACCAAGGCGTGCTTCAGGAAACTCTGTCCACGAAGCGATTCGGGCCAGATGGGGATAGGTTCGAACACCTTGCGTTC…	udp-galactose transporter 3	1242	20	0	0.9005	7	P:transport; C:membrane; F:transporter activity; P:signal transduction; P:response to stress; P:response to biotic stimulus; C:endoplasmic reticulum	-	IPR013657; PTHR10778 (PANTHER), PTHR10778:SF10 (PANTHER), tmhmm (TMHMM), SSF103481 (SUPERFAMILY)	x	x	x	x	-3.61696	-3.58165	x	x	x	x
MDP0000134543	MDP0000134543	ATGAACGTGAGCCATGGGTCGGTTCACCCAGTTGAAGATGTACCCACCACAGAGGGGGCCGGCCCGAACCCGCTCCGGCTCCGAATGAAGGATCTTCCGGGCATGCCCGGCACCCCGGGCGGCCTCGTCTTGCGCCTCGCCCAGTTTTTCTTCTCCGCCGCCGCGCTCGTCGTCATGGCCACCACCTCTGACTTCCCCTCCGTCACCGCGTTTTGCTACCTTGTTGCAGCTACTGGTTTGCAGTGCTTGTGGAGCTTCTCGTTGGGCATTGTTGACGTTTATGCCCTTCTAGTCAGGCGTTCTTTGCAGAACCATGGGGTTGTGTGCTTGTTCACCCTCGGCGATGGGGTGACCTCCACTCTTACATTTGCTGCTGCTTGTGCTTCTGCGGGCATCACG…	casp-like protein at2g28370	540	20	5.37511e-96	0.806	1	C:plasma membrane	-	IPR006702; PTHR32021 (PANTHER), PTHR32021:SF0 (PANTHER), tmhmm (TMHMM)	x	x	x	x	x	-2.32584	x	x	x	x
MDP0000134646	MDP0000134646	ATGGTTGAGAAGACGAAGGGAAGGAAGGAGGAGGTGGTTACCAGAGAGTACACCATCAACCTCCACAAGCGCCTCCATGGCTGCACATTCAAGAAGAAGGCTCCTAACGCCATAAAGGAGATCAGGAAGTTTGCCAAGAAGGCCATGGGAACAAATGACGTCAGGGTGGATGTGAAGCTGAACAAGCAGATCTGGAGCAGAGGMATCAGGAGCGTCCCAAGAAGGATCAGGGTTCGCATTGCTCGCAAGAGGAACGACGACGAAGATGCAAAGGAAGAGCTCTACTCCCTTGTTACCGTCGCTGAGATCCCAGCCGAAGGACTGAGTGGGTTGGGCACCAAGGTCATTGAAGAGGATGAATGA	60s ribosomal protein l31	363	20	4.68068e-58	0.944	8	F:structural molecule activity; C:plasma membrane; P:cellular process; C:cell wall; C:ribosome; C:cytosol; C:plastid; P:translation	-	SignalP-NN(euk) (SIGNALP)	x	-1.65741	x	x	x	-2.15623	x	x	x	x
MDP0000134669	MDP0000134669	ATGGAAAATGAAGAAGAAGTAGCTTTGTCATCAAACCCTAACTCTAACCTCCTAGTTGCAGATCCATCCCTCCAAAAGAAGCGCCAATCAATGCTTGACCGCCTCTCCAACCGCCACCAAACTCGTTTAGACAACTCACTCACCCACAGATCCGCCGAGTCCGACTCGTCCTCTTCCCCTTCCTTCGAGTCCACATCAACTTTCCTCTCCCGCTTTTCCAACTCCAAGAGCTCCATCGAGTCCCAACTCGCCCAATGCCAGCTTTGTGACCCAACTCAAGTCAAGTCCCACCTCGACCAAATCTCCTCCTCCATCTTCGATCTCGAGAAGCTCGTGGCCGAGAACTCGTACTTCTTACCCTCCTATGAAGTTAGGTCCTCGCTCAAGACGACGTCGGAT…	tubulin-specific chaperone c-like	1404	20	3.63087e-133	0.691	3	P:cellular process; C:plastid; P:cellular component organization	-	IPR006599; IPR012945; IPR017901; PTHR15139 (PANTHER), PTHR15139:SF0 (PANTHER)	-2.84256	-3.27572	x	x	-4.09727	-3.39961	x	x	x	x
MDP0000134680	MDP0000134680	ATGGCGATCGCCTTCTGCTTCCTTTCCTCCTCCGCCGCCGCCGCCTCCTCTTCCTCCATCTCCAAACTCAATCCCCACCGCCCATCTCTCTCCCCCTCCGCCTCCTCGCCCCTCCTCCACCTCCGCCTCACGGCCACCCCTCCCTCCCTCACCCACCGCCACCGCCAGTTCCGCCGCATCCTCTTCTCAGGAGGTGGCGGCGGCGGCGACGGGGGGATTAACGGACGTGACTCCTCAGGAGGTGGCGGCGGCGGAGATGAGGGTGACAGCGACGGAGGGTCGGACAATGCCGGCGGAAAGAACAGGGGGGAGGCGTTGATGGTGTTGGCGGAGTCTAAGCGGGGGTTGGAGAGCTTGCCCAAGGACTTGGCGGCTGCGATCCAGGCGGGTCGGATTCCC…	protein	1161	20	1.71732e-164	0.896	3	C:mitochondrion; C:membrane; C:plastid	-	IPR021825; PTHR31620 (PANTHER), PTHR31620:SF0 (PANTHER), SignalP-NN(euk) (SIGNALP), tmhmm (TMHMM)	-6.79094	x	x	x	-7.64039	-12.5859	x	x	x	x
MDP0000134730	MDP0000134730	ATGAAGAAGGTTGAGAACGAGGGTTTCGTGGTGGAAAAGCGGCGAGAGACCCAGTCGGATGTCAATGGACAAGCCTCGGGATTCTTGGGACGGGTATTTGGGTCTGAGAGTCGCCTAGCCGAGGCTGACCCAGATGGTTTCGGTTATGGAAGAAAACTGGGAGGGAGGTGGGGGTGGGGTGGGAAGGAGGTGAAGAGAGTGGAGGAGAAGAGGGGCTTCATCTCAACTTTCAATAAAGCTTCTCATCGTCCCAGATATATCTTCCTCCTCTGKTCTCTCGTTCTCACTAACCTAAGATTCTCCATATCTGCTGGGTCCCTGACTACCYAGATGGCTGATACGTTAGACGACCTTGCGTTTTGGCTYCCCACCCAGATTCTCAACAACGAAGACCCACCC…	actin-related protein 2 3 complex subunit	1462	20	1.30332e-138	0.8295	8	P:cellular component organization; P:cellular process; C:cytoskeleton; P:anatomical structure morphogenesis; P:cell differentiation; P:multicellular organismal development; F:protein binding; F:structural molecule activity	-	IPR007188; G3DSA:3.30.1460.20 (GENE3D), tmhmm (TMHMM), SSF69645 (SUPERFAMILY)	x	-4.21896	x	x	x	x	x	x	x	x
MDP0000134764	MDP0000134764	ATGGCGAGGATTAAGGTCCATGARCTCAGGCACAAAACCAAGGCTGATCTTTTGGCTCAGCTGAAGGATCTGAAGGCAGAGCTCGCTCTTCTCCGAGTCGCCAAGGTCACCGGCGGAGCCCCYAACAAGCTCTCCAAAATCAAGGTGGTGAGGCTTTCAATCGCTCAGGTGTTGACGGTGATGTCTCAGAAGCAGAAGGCGGCTCTGAGRGAAGTCTACAGGAATAAGAAGCTTCTTCCTCTCGATTTGCGTCCCAAGAAGACTAGGGCCATCAGGAGGCGTCTCACCAAGCACCAGGCATCTTTGAAGACAGAAAGAGAGAAGAAAAAGGAGATCTACTACCCATTGAGGAAGTACGCAATCAAGGCATAA	60s ribosomal protein l35	372	20	9.07319e-45	0.955	8	F:structural molecule activity; C:plasma membrane; P:cellular process; C:membrane; C:vacuole; C:ribosome; C:cytosol; P:translation	-	IPR001854; PTHR13872 (PANTHER), PTHR13872:SF11 (PANTHER)	x	-2.41036	x	x	-2.52126	-2.46339	x	x	x	x
MDP0000134791	MDP0000134791	ATGGAAAGTTTATCATATAAAACTAAACAGAATCATAAGACAAACATTTCCACCTCCTCCCTCCATCTCCCCAGCTTCCTGCTAATCATACCCCCAAATCACAAAGCCATGGGCACTGAAGTTGTATTGGTGGATGAGGTCCCTTTTCCTTCTAAGATCACAACCACCAAGCCTTTATCTCTGCTGGGTCAAGGAATTACCGACATAGAGATTCACTTTCTTCAAATTAAGTTCACAGCAATTGGGGTTTACCTGGATGCTGAAATTGTGTCACATCTTCAACAATGGAAGGCCAAAAAGGCAAATGAACTTGCAGAAGATGATGACTTCTTTGATGCTCTTGTTTCTGCTCCTGTCGAGAAATTCATTAGGGTTGTGGTGATCAAGGAGATCAAAGGG…	chalcone isomerase	888	20	1.2326e-127	0.8805	4	P:biosynthetic process; ; P:secondary metabolic process; F:catalytic activity	EC:5.5.1.6	IPR016087; IPR016088	-22.5819	-18.0376	x	x	-28.8884	-36.9712	x	x	x	x
MDP0000134805	MDP0000134805	ATGCAGGCCTCAATCTGCCTACAAACTTCACCACCCTCTCTATCCAGTTTCAGACCTACCCACCACAACCCTCTTCTGGGTAACTCTCTGCCTTCAAGGCCATGTTTGGCTCTCAAAAAAAGAGCCACTTTAACCACAAAAGCACTTCTGTCAGCTACCAAGGAATCAGTCCTCAGGGACTTTCATGAACGCAGAGCTCTCAAGATTATTTCAGGATTGCAGAATTTTGACAAAGAAAATGTTGCATCAGTCGTTACTGCCGCTGAGCAGGGAGGAGCAACTCATGTGGATATAGCCTGTGACCCGGAGTTGGTGAAGCTTGCTATCGATTTAACTTCTCTTCCGGTTTGTGTTTCTTCTGTGGATCCAGCGGCATTTCCAGCTGCGGTTGAAGCAGGA…	protein	924	20	1.18881e-129	0.878	3	P:metabolic process; C:plastid; F:catalytic activity	-	IPR007570; IPR013785; SSF51569 (SUPERFAMILY)	x	1.42693	x	-1.74841	x	x	x	x	x	x
MDP0000134838	MDP0000134838	ATGGCACTTAGCAACAATGTCATCGGAGCCATCAACTTCGTTGCGATGCTCCTCTCAATCCCAATCATTGGTACAGGAATTTGGCTCGCAACAGAGCCAGACAATTCTTGTGTAAAACTTTTACAATGGCCTGTCATAATTTTAGGCATCTTGTTCCTSGTTGTGGCCATCGCCGGCTTTGTGGGAGCGTTTTGGAGGATCCCATGGCTCCTTATCTGTTACCTCATTGCCATGCTGGTTCTTATAATCTTGCTTGCTGCTTTGGTGGTTTTCATCTACATGGTCACTATTAGAGGCTCCGGCCACCTTGAACCGAGCCGGTCTTACCTAGAATATCATCTTGATGATTACTCCGGTTGGCTTCGCCGTAGAGTTCGAAGCCCTTTTAAGTGGGAACGC…	tetraspanin family protein	810	20	1.63179e-153	0.8615	6	P:multicellular organismal development; C:cytoplasm; C:plasma membrane; P:anatomical structure morphogenesis; P:biological_process; C:membrane	-	IPR000301; IPR018499; PTHR32191 (PANTHER), PTHR32191:SF0 (PANTHER), SignalP-NN(euk) (SIGNALP), tmhmm (TMHMM)	-37.3921	-10.6686	x	x	-29.6194	-29.4934	x	x	x	x
MDP0000134944	MDP0000134944	ATGGCGAACGTCTCGGTTGCCGCGGAGTGGCAGCTCCTCTACAACCGCTACTACCGTAAGCCCGAAATCTACCGAATGAGCTGGAAGCACGTAGAGCTCAACCGCAACAAGGTCGCCTGCGCCCCSTTCGGCGGTCCCATCGCCGTCATCCGAGACGATTCCAAGATCGTCCAACTCGGCGGCGAATCGGCCCAGCGGAAGCTCCGCATCTTCAGTTCCGCTGGCCATCTTCTCGGCGAGACAATCTGGAAACACCCGGGCGGCCGATTAATCGGCATGGCCTGGACCGACGACCAGAACCTAGTCTGCCTCGTCCAAGACGGCACCGTTTTTCGCTACACCATCCACGCGGAGCTCGTCGAGCCAAGTATCTCCATGGGGAAAGAGTGCTTCGAGCGA…	vacuolar protein sorting-associated protein 16 homolog	2523	20	0	0.85	5	C:membrane; C:vacuole; P:transport; P:cellular process; P:cellular component organization	-	IPR006925; IPR006926; IPR015943; IPR016534; IPR017986; PTHR12811 (PANTHER), PTHR12811:SF0 (PANTHER)	x	-1.6384	x	x	x	x	x	x	x	x
MDP0000135067	MDP0000135067	ATGGTAGCAGGGATTAAAGAATTCACTGCTCGAGTTGAAAGAAACGGTGTTGATGAACCAGTTTTGGATGCGGTGAATGGTGAGGAGCTGATGCATGTTCGGCCTGGTGTTTCTATTGTCCTCGGCAATCAGCCCCCTGAGTTCCCTGGCACTCTATATATCTCCACCAAGCAAGTGATTTGGTTGAGTGACACTGACAAGGCGAAAGGTTATGCGGTGGACTTCTTGTCTATATCACTGCACGCTGTATCCAGAGACCCAGAGGCCTACACCTCTCCTTGTTTATACACTCAGATTGAAACTGAGGATGACGAGGATGAGTCTGATGGTTYGGATTCAGAACGCAATGGTGACTTAGATTTATCCAAGGTCACAGAGATGAGGCTCGTTCCTTCAGAT…	nucleotide-sensitive chloride conductance regulator family protein	693	20	7.18991e-96	0.751	3	F:transporter activity; P:cellular homeostasis; P:transport	-	IPR003521; PF03517 (PFAM)	x	-4.33315	x	x	x	-3.79355	x	x	x	x
MDP0000135149	MDP0000135149	ATGGAGGGAAGAAAGCAAACTGGGTCGTCGTCTTCTTCCTTCACTTCTGAGCTTTTCGGATCGAAGGAGTCATCTGCTTCTCCTGGGATTTTTGGGGCCATATTTGCGCCTCCCTCCAAGGATTTGGTGTTAGGGAGGGAATCTGTGCATTCAGAATTCACTGGGAAAAAGCTCTCGGATGAACCATTGCACTTCACGCCCGGAGATCAGCCAGTGTTTGATTGGGATGGATACCGTTTTGTTGCCGCTGCAGATGGTGCCTCTAAAGAGAGCGAAGGTGAGAGTAAGAGCATATCAAATAAGGACATAATAAACTCCATCTATAGGGATCAGAGAGTGCAACAACCTTGCCATCTCAGTTCGTCAATCTATTATGGTGGCCAAGATATTTATTCTTAC…	at5g02020 t7h20_70	606	20	1.19558e-24	0.5725	4	F:molecular_function; P:response to salt stress; C:chloroplast; P:biological_process	0	no IPS match	x	4.37533	x	x	x	x	x	x	x	x
MDP0000135157	MDP0000135157	ATGAAGCCACCGGCGTTCGTTCTCAATATTTATTCAGCAGTGAGGACCGATTATAGCCAGCGGCCCGTCCTAGTCGTGAGGATTCTATCTGCTGCTTTTATTGTGATTACTGCGTTCTTCATCCTCGTCTGGGTTTACTCGCACTGTGCGGATCCGTTGGAAGTAAGTGTCGAGTCGATTACCGTTTCCCGACTCAGCGCGGCCGGGCCCGAGTGTACTGTTGAATGGGAGCTGAAGCTCGTAGTCACAAACCCCAACAGCAACTTCTACCTCTACTTTGACGATCGTCTGCAGGCCACGCTCTTCTTGGACGATCGCTGGCTTGGCAGCAGCTTTATGGTGACTACTAAGTCATTGCCTCCTCCCTTGCTTTTAACCAGCGAGACCAACCAGACGGCC…	---NA---	618	0	0	0	0	-	0	SignalP-NN(euk) (SIGNALP), tmhmm (TMHMM)	x	x	x	x	-2.2523	x	x	x	x	x
MDP0000135220	MDP0000135220	ATGCTGGGTGCAGTTGGTGCAATTGCCCCAGAAATCCTGGGCAAGCTCGGCCTTATCCCGGCCGAGACTGCCCTTCCCTKGGTTCCCAAAACCGGAGTTATCCCRCCAGCCGGGACCTACAACTACTGGGCCGACCCCTACACACTCTTTGTCTTCGAGCTTGCCCTAATGGGCTTCGCCGAGCACCGRAGGTTCCAGGACTGGTACAACCCCGGGTCCATGAGCAAGCAATACTTCTTGGGCCTTGAGAAGTACTTGGGCGGGTCGGGTAACCCAGCTTACCCCGGTGGGCCCTTGTTCAACCCGTTAGGGTTTGGGAAAGACGAGAAGTCGATGAATGAGTTGAAGCTCAAGGAAGTGAAGAATGGGAGGCTTGCCATGCTGGCAATTTTGGGTTAT…	light-harvesting complex i chlorophyll a b binding protein 3	504	20	5.28581e-90	0.9195	7	C:plastid; P:generation of precursor metabolites and energy; P:photosynthesis; C:intracellular; F:binding; C:membrane; C:thylakoid	-	IPR001344; IPR022796; IPR023329; PTHR21649:SF0 (PANTHER), tmhmm (TMHMM)	x	x	x	x	x	1.93346	x	x	x	x
MDP0000135392	MDP0000135392	ATGGCAATGAATCACGACCAACACCAAAACCCACAAAGCCATACACTTTTGCTGGATGCTTTGCTCTGTGAGGAGGACAAGTGGGAGGAGGAGGACGATGGAGAGGTGGTGGAACAAGAAGTGAGTAGTGGTGAGAACTACAACAATGGCGTCAGTGGGAAAAACCCAAACTGCCCTTCTCTGTTTCCCATTCTCCTGTTGGAACAAGATCTGTTCTGGGAGGATGATGAGCTTGTTTCTCTCTTTTCCAAGGAGGAGCAGGAACAGACGCATTTCGTCAAACACATGGAGGGCATGGGAACAGAGGACTCTTTGATCTCCGCGGCTCGCCGTGATGCCGTGCTGTGGATGCTCAAAGTGAACGCCCATCACGGGTTCACAGCCCTCACTGCAATCCTA…	cyclin d3	1170	20	2.07918e-136	0.7765	3	C:nucleus; P:cell cycle; P:cellular process	-	IPR004367; IPR006671; IPR013763; IPR014400; PTHR10177 (PANTHER), PTHR10177:SF76 (PANTHER)	x	x	x	x	-17.287	-36.701	x	x	x	x
MDP0000135436	MDP0000135436	ATGGGATTGGACTATGGAGATTCCTCAAAGCACGTGGAAAAGCCAAAACTCAAAAACGAAAAGCAAAAGCCGATGCCATTATGCACACGAAAGGTCGTTCAAAGTTGCGAGCTCATCGGCCATAAATATGCTCCTCTGTTTTTCATAACATCTCCTCTTCCAAAATTTTCTGAATACAATCTCTCTCTTTGGAGACCTAGAGCTCGCTCCGTTATTTCCTTCCGAAGCTCCCATGGCGTTTCTTCTTCGGGTTTGCAGCTGATGTGCTCCCCCTCCTCAGATGTGGGCGTAGGCACATTGGCTAGAGCAGATGTGCTCCTCCGCTATGCACCAAATGGAAGATCTGATGAGACCTTGTGTGGAATCGGACAATCTGATATCTGTGTTGGGATTCTTTCA…	saur-like auxin-responsive protein	1062	20	2.94875e-60	0.6635	3	C:peroxisome; P:response to endogenous stimulus; F:protein binding	-	IPR003676; PTHR31374 (PANTHER), PTHR31374:SF0 (PANTHER)	-27.7847	x	x	x	-14.7	x	x	x	x	x
MDP0000135455	MDP0000135455	ATGGTGTTTCATCAGAGCTTCTGCTTCTGCTTTTCCATTGTTTTCCTCTTCCTTTTTCTGGGTCTGCCTGCTTCTTCTTCCTCTCCAACTTTCATTTCAGATGGTGTCTTTGAATCTCAGGCTTCTGTCGGCCGGCACTTGCTGCAGGCCAAGAAAGGTTGTCCAGTGAACTTTGAGTTTTTGAACTACACTACTATCACAACCCAATGCAAAGGACCCCGATACCCTGCTAAACAGTGTTGTGATGCATTCAAGGAATTGGCTTGCCCTTATGCAGATGTGCTTAATGACTTGACAAACGAATGCGCTTCAATTATGTTCAGCTACATTAACCTCTACGGAAAGTACCCACCTGGACTTTTYGCCAATGAGTGCCACGAAGGAAAGGAAGGTCTGGAA…	gpi-anchored protein lorelei	525	20	4.21277e-68	0.787	2	C:membrane; C:cytoplasm	-	PTHR31533 (PANTHER), PTHR31533:SF0 (PANTHER), SignalP-NN(euk) (SIGNALP), tmhmm (TMHMM)	-3.89426	-1.98855	x	x	-3.47036	x	x	x	x	x
MDP0000135568	MDP0000135568	ATGGGAAGCTTGAGAAGAAGCTTGATCAGCCTCCACCGAGCCCTCAAATCCACCGCTTCCATCTCTCCCGCCGAAACCCATCTCAGGCCTCAATTCGGATACGGTTTGGTTCAGCGTTCTTATTCCGCTAACAATGGCAGCAATCTGGATATCGACCTCTCCAACCAAGAGAGCAAAAGGCGGTTGGTCAACAGATTGATATACAGGAGCAAGCAGAGAGGGTTTTTGGAGCTGGATTTGGTTCTGGGGAAGTGGGTGGAGGAGCATATACATTCCATGGATGAACGGGGAATTAAATCTCTTGTGGATGTCCTTGACCTGGAAAATCCAGATCTGTGGAAGTGGTTAAGTGGCCAGGAGCAACCCCCCGAAGCACTCCAAACTAATCCTGTTTTTACT…	succinate dehydrogenase assembly factor	537	20	7.33264e-84	0.765	2	F:molecular_function; P:biological_process	0	IPR005631; PTHR12469 (PANTHER), PTHR12469:SF1 (PANTHER)	4.30955	x	x	2.30783	x	x	x	x	x	x
MDP0000135570	MDP0000135570	ATGGCCCTGCAACTGCAGGCACCCACCACAAGAAACCGCCTAGCGCCACCATCTCCGTTAGCAGCTCCGAAGGGCAATGCCGGCCTCCGACAACCATCCGATAGCTTCGCTCTAAAGTCATCCTTCTTTTCTTCATCACACCACCTCTTATTGCTTTCTCCCAAGCAAAAGCCTCTTGCTTCWTCCTCTGCACCCAAGTTCTCCATGCGCGTCGCYTCCAAAGGAGCCTATATTTGTCGCGATTGCGGGTATATATACAACGACAGAACTCCCTTYGAGAAGTTACCTGACAAGTATTTCTGCCCTGTTTGTGGTGCTCCGAAACGGAGGTTTAGGGCATACCAGCCTCCTGTGACCAAAGACGCCAACAAGAAGGATGTCCGGAAGGAACGAAAAGCG…	rubredoxin-like protein	510	20	1.13729e-47	0.789	2	F:binding; F:molecular_function	-	IPR004039; IPR024934; IPR024935; tmhmm (TMHMM), SSF57802 (SUPERFAMILY)	x	-2.36925	x	x	-3.64891	-3.13761	x	x	x	x
MDP0000135639	MDP0000135639	ATGGAGGCCTTAAAATTGAACAGTTCATACCATATAGACATTGCTGAAATCTTTCCTCTCATTATTGCTAGTTTGAAGTTCATCCTTGGTGGAAGGTTGATATTTGGGCCAGATGCTAGGTCACTGCTTGTCACATTACTATTAATCATTGCTCCGGTTATTATCTTCTGTGTATTTGTCGCATGGCATCTCCGGCATGAATTTTCTTCATATAATGCTGGCTATGCAATTCTGGTTGTAGCAATTGTATTTACTATCTATGTGTTGGTGCTTCTTTTTCTTACTTCAGCCCGGGACCCAGGGATTATTCCAAGAAATGCACATCCACCAGAGGAAGAGTTCCGTTATGACTCTTCAGTGTCCATTGATGTTGGTGGAAGACAAGTGGCATCTAATGCT…	zinc finger	1374	20	0	0.7955	5	C:plasma membrane; F:binding; P:translation; P:metabolic process; F:catalytic activity	EC:1.3.1.74	IPR001594; PTHR22883 (PANTHER), tmhmm (TMHMM)	x	-2.86776	x	x	x	-3.28017	x	x	x	x
MDP0000135665	MDP0000135665	ATGCTTACCTTGCAACACTCACTTCCGGCCTTCACTCGGGGACTGGAATTCATCAAATCTTCCCACAGTAGAAGCAGTGTTGTGGTATGTGCTCAAAAGGGTCCAAGACCCAGGTACCCAAGAGTCTGGAAAGCCAATAAACGGATCGGAACCGTTTCCAAATCCCTCAAACTTGTTGAATCTATTAAGGGGTTGTCAAATGTGAAAGAGGAAGTTTATGGAGCCCTTGATTCTTTCATTGCTTGGGAATTAGAATTCCCGTTGATCACAGTGAAGAAGGCACTCAAGTCCCTTGAGAATCAAAAGGAATGGAAAAGGATAATTCAGGTGTCAAAGTGGATGCTGAGCAAAGGGCAAGGAAGAACAATGGGGACCTATTTCACACTGTTAACTGCTTTG…	protein	915	20	2.13122e-127	0.7575	3	P:reproduction; P:post-embryonic development; P:embryo development	-	IPR002885; PTHR24015 (PANTHER)	4.53412	2.03339	x	x	x	x	x	x	x	x
MDP0000135672	MDP0000135672	ATGGCAGAAAGACCAGCTGAGAGAGGCCGTGGCGGATTCGGTCGCGGGTTCGGTGACCGCGGTGGACGCGGTGACCGTGGTGGACGCGGACGCGGACGCCGACCAGGGCGCCGCGAAGAGGAAGAGAAGTGGGTCCCAGTGACCAAACTCGGCCGCCTCGTGAAGGAAGGCAAGATCCGCAGCCTGGAGCAGATCTACCTCCACTCCCTTCCCATCAAGGAGCACCAGATCATCGACACTCTCGTCACCCCTGGMAGTCTCAAGGATGAGGTCATGAAGATTATGCCGGTCCAGAAGCAGACCCGGGCCGGTCAGCGAACCCGGTTCAAGGCCTTTGTGGTGGTGGGAGACACCAACGGGCACGTAGGGCTCGGCGTGAAGTGCAGCAAGGAGGTGGCC…	protein	1068	20	2.75546e-151	0.941	5	F:structural molecule activity; F:RNA binding; C:ribosome; P:translation; P:cellular process	-	IPR000851; IPR005324; IPR005711; IPR013810; IPR014720; IPR014721; IPR018192; IPR020568; SSF54768 (SUPERFAMILY)	x	-3.53226	x	x	-3.76521	-3.16927	x	x	x	x
MDP0000135679	MDP0000135679	ATGGCGCAGGAAGAGTTTCACAGCGAGTGGAAGATCAAGAAGGAGCTGACGGCTGCCGAGGCCGGAGGATGTTGCCTCTATTTAGACATGAACGACGTCGAGACGCATATATTTAGGTATTGGGACCGAAACAAAATCATAAGAGTAAACATAGATTCAACGCCCATCCGGGTAAAGGACGTCGACACCAATACCGTACACATACTACATTTTCGCATTTACAGGGAAAGGCGGACGGTCTTTAGGGATGGGCAATGGGTTCACCCATCCGCATCGCCGCCATCGTCATCACCACTATCGTCACCGTCAAAGGAAGTCATCTTAGGCTCAACGGATACCCAATGTCCAACCTTATTGGCTGTGTTTGAAGGCCACTGGCGTCTTAATTTTATTGAGCGT…	uncharacterized vacuolar membrane protein yml018c-like	2673	20	3.83366e-162	0.689	2	C:membrane; C:cytoplasm	-	IPR000620; IPR009445; PTHR19315:SF4 (PANTHER), tmhmm (TMHMM), SSF103481 (SUPERFAMILY)	2.45636	2.48253	x	x	2.58205	2.49985	x	x	x	x
MDP0000135735	MDP0000135735	ATGCAGACACCAAAAGCAAACAGAATTGGCTCTTTGGAAGTGCCTCAAAGGAGATCTCCAGCAAGGCCTCGAACTAACAAGACGCCTGGATCAGAGCCGGATTCTGTATCCTCTCCAAATATGGCGACTAAGACCCTGAAAAACAGAAGTCCAAAAGTCAATGAGCGCATGTCACCACGAAGCCCTGTACCTGAGGTATTCCATGATAACTTATGTCTTGCGGCTAGAAGGTTAWCTGGTGTGAAGAAGCAACCGAAAAGAGTGTCAGAAWTGGAAACACAACTTGCTCAACTCCAAGAGGATCTGAAGAAGACAAAGGACCAGTTAAACACAACTGAGTCRCTGAAGAGACGATCCCAGCAGGAGGCTGAAGAAGCGAAGAACCAGATATTAGCCATG…	interactor of constitutive active rops chloroplastic-like	1902	20	0	0.7305	3	F:protein binding; C:cytoskeleton; C:plastid	-	PTHR31028 (PANTHER)	x	x	x	x	-4.80851	x	x	x	x	x
MDP0000135890	MDP0000135890	ATGGCAGATAAATGGAAGCACACAGCTCTCCTTGTCATTGACATGCAGCATGATTTCATTGATGTGGATGGTCCTATGCTGATTAATGGAGGCAAAGCCATAGTTCCAAATGTAATCAAGGCGGTCCAAATCGCTAGGCAGCGTGGGATTCAAGTAGTTTGGGTTGTGCGTGAACATGATCCACTAGGAAGAGATGTTGAGCTTTTTCGCCGGCACTTATATCCGGCAGGGAAAGTAGGGCCAACTGTTAAGGGTGAGAGAGGTGCTGAACTTGTTGATGGTCTTGTGATTGAACAAGGGGACTACAAGTTGGTCAAAACCCGGTTTAGTGCATTCTTTGCTACGCACCTCGATTCGTTTCTCAAGGGTTCTGGAATTGACAGTTTGGTTGTCACTGGT…	peroxyureidoacrylate ureidoacrylate amidohydrolase -like	663	20	6.10073e-94	0.846	3	P:metabolic process; C:mitochondrion; F:catalytic activity	-	IPR000868; PTHR11080 (PANTHER), PTHR11080:SF3 (PANTHER)	x	2.15885	x	x	x	x	x	x	x	x
MDP0000135937	MDP0000135937	ATGGCGATTCAAAAACCCTTTTGCAAAACCCAATTCTCCGTTTTTCTGCTAGTCCTAGCCAATGTGGCTGTTTTTGTCACCTCCAAGTCGACAATCGAGCCCTGCTCGAACGCCGACTCGTGCAATGCCTTGCTCGGCTACACCGTCTACACCGAGCTCAAGGTCTCAGAGGTCGCCTCCCTCTTCCAGGTTGACCCAATTGCTCTCCTCACCGCCAATGCCATCSACATTTCGTACCCCGACGTCGAAAACCACATCCTCCCCTCCCAGCTCTTCCTCAAAGTCCCGATCATCTGCTCCTGCGTCGACGGGATTCGAAAGTCAGTGTCTACCCACTACAAGACCCGGTCTTCCGACACGCTGGCCTCCATTGCTGATTCGGTGTACTCTGGCTTGGTA…	peptidoglycan-binding domain-containing protein	1257	20	0	0.8555	4	C:cytoplasm; C:plasma membrane; P:cellular process; P:catabolic process	-	IPR002482; IPR018392; G3DSA:3.10.350.10 (GENE3D), SignalP-NN(euk) (SIGNALP), tmhmm (TMHMM), SSF54106 (SUPERFAMILY)	-202.031	-62.4663	x	x	-102.651	-115.044	x	x	x	x
MDP0000136041	MDP0000136041	ATGGCAGACACTCCGAAGAGGGTCCTGCAGTCCCCCAAGAAATCCAAGCGTTCCAATTCCAAGCCACCGCCGCCTCTAACTCCCACAACTCCACGAACCCCTACTCCCCGCCGGTCGGCTCGCCGGGCCTCGCTGCAGGCCAGTTCCGCCACTTCCCAGAAGCTATTTGAAGATTCACCGAAGAAAGACGCGACGCCTCAACACGAATTGCGAAATGATTCGGGCAAAACACGAAGAAAAGGGGGAAATGCGGGAACTGCAAAAACCCCAAAATCTGCTGAGAAGGGCAAGATGTGGAAGGATAAAGAGGAGGCAGATGTGACCGAGGTTGAAATTTCAATATCTCCTGTGACTCCAGGGCAGTCGGAGATTAAAAAGAGGAAAAGGGAGCAGAAAAGC…	origin recognition complex subunit 1-like	2694	20	0	0.772	14	F:DNA binding; F:hydrolase activity; P:metabolic process; F:binding; C:intracellular; ; P:biosynthetic process; P:DNA metabolic process; C:plastid; F:catalytic activity; F:nucleotide binding; F:protein binding; P:reproduction; C:nucleus	EC:3.6.1.15	IPR001025; IPR001965; IPR003593; IPR003959; IPR011011; IPR013083; IPR019787; IPR020793; G3DSA:1.10.8.60 (GENE3D), G3DSA:3.40.50.300 (GENE3D), PTHR10763 (PANTHER), SSF52540 (SUPERFAMILY)	x	-9.49721	x	x	x	x	x	x	x	x
MDP0000136086	MDP0000136086	ATGGCCGCCCTGAAGCTCCTCCTCTCCTCCGCTCGCCGTCACTGCCTCTCAAACCCTCACTCCCGTCTCCACCCACCTCCATTTCTAAGCTGCCACAGATCCCTAAGCTCCGAATCCGACCCAAACCCGAATCAGAACCCTCCGCAGCCTCCTAGACGCCAACCCGTGCCGGTCRAACCCGTTTCATACACTCTCAAACCCAAAGAGCAGTCCCTACCCGATCCAGATGCGACTCCCCAAGCAACATCACCGCCGCCTCCACAAAGCCCCGGTGACTCGCCCAACTCATCGAGTCAGGACACTCGCGCCACCTGGACCCGTGAAGAGGCGCGTTTCATCAGGGACGTTCCATCTATATCTCCGGTATCGTACCCGGTGAAAGTTGCTCCCTTACCGGAA…	50s ribosomal protein l1	1269	20	2.26861e-84	0.673	7	F:structural molecule activity; F:RNA binding; C:ribosome; P:translation; C:mitochondrion; P:nucleobase-containing compound metabolic process; P:cellular process	-	IPR002143; IPR016094; IPR016095; IPR023674; PTHR23105 (PANTHER), PTHR23105:SF5 (PANTHER)	x	-2.65226	x	x	x	-4.66575	x	x	x	x
MDP0000136087	MDP0000136087	ATGACAAATTGTGATGTCAGAGTTCACACGGACATGATTCGGGCTATACGTGCTTGCAAAACTGCAGCGGAGGAACGTGCTGTTGTWAGAAAAGARTGTGCTGCWATYCGTGCAKCYATAAACGAAAATGATCATGACTACAGGCATCGTAACCTTGCTAAGCTCATGTTYATCCACATGYTGGGTTATCCCACMCATTTTGGTCAAATGGAGTGCCTGAARTTGATTGCATCTGCTGGTTTTCCTGAGAAGAGAATAGGGTATCTTGGCCTCATGCTGCTTCTTGATGAAAGACAAGAAGTTCTGATGTTGGTCACAAACTCATTGAAACAAGATCTCAATCACACCAACCAATATATTGTGGGACTTGCTCTTTGTGCTCTGGGAAATATTTGTTCA…	ap-1 complex subunit gamma-1	2649	20	0	0.87	6	P:transport; P:cellular process; F:transporter activity; F:protein binding; C:membrane; C:Golgi apparatus	-	IPR002553; IPR008152; IPR008153; IPR011989; IPR013041; IPR016024; IPR017107; PTHR22780 (PANTHER)	x	-2.24323	x	x	-2.8709	-4.49303	x	x	x	x
MDP0000136090	MDP0000136090	ATGCAGCTGGTCTCCCTTTCTAAAACCTGGCCGCCAGCAGCAGCAGCTATCTCTTTCTTTCTCCGCCGTAACTCCTACTCCCCATTCTCCTCACTCTCCACTTCTCCTCCTCCTCTTCTTCCCCAGCTCCCTACGGACAGCGCCGCCATGGCGCCCCACCCGAAAGACGACGCGTATCTCGAGGCCGTAATCCCGAAGCGCATCAAGCTCTTCGAGGCCATCCAGGCCCAGCAGCTCGCCCACCGCCAGTCCCTCCCCTCCGATCCAATCAAGATTACTTTGCCGGGCGGACAGGAGAAGGAAGGGAAGAGGTGGGTGACTTCGCCATTTGACATTGCCAAGGATATTTCCAAGAGCTTGGCTTCCAGCGCTGTGATTGCAAAGGTCAATGGGGACCTA…	threonyl-trna synthetase	2028	20	0	0.8015	9	F:catalytic activity; C:plasma membrane; C:cell wall; F:nucleotide binding; P:nucleobase-containing compound metabolic process; P:translation; ; C:plastid; C:mitochondrion	EC:6.1.1.3	IPR002314; IPR002320; IPR004095; IPR004154; IPR006195; IPR012675; IPR012676; IPR012947; IPR018163; G3DSA:3.30.54.20 (GENE3D), G3DSA:3.30.930.10 (GENE3D), G3DSA:3.30.980.10 (GENE3D), PTHR11451 (PANTHER), PTHR11451:SF5 (PANTHER), SignalP-NN(euk) (SIGNALP), SSF55681 (SUPERFAMILY)	x	x	x	x	x	-4.1998	x	x	x	x
MDP0000136248	MDP0000136248	ATGGAGGCTGCGGCCGCTGCGCGCGGTAGTTCGATGCCGATGCCACCTCCGCCATCCCGTAAAGAGTGGCGCGTCGTCTCGGACCATCATTCGGCTCGAAACATCGGGGATGAGGTAGTAATTTGCTCAAAAGCACTTGCATTGGGTTCTATTGGGAATTGGATATATAAAGTTCAGTGTACTRCCAGTAATAATGCTCCTTACAAATTTTTTAGGACTAGTAGTGTGAGTTTATTGCCTTTATTTGCTCGAAATGAARAGCTTCATGGAAAAAAGGATACAACTKAAGTTTTAGCATTGGCTAAGGAGTTGGAACGATCAAAGCTAGGCCAATCAGATGAGAGAACTATATATGAGGTGCAGCAAGGGAGAGGGCCAGTTGATGTGGACTTCTGTTCG…	protein	2964	20	0	0.6795	0	-	0	no IPS match	x	x	x	x	x	-5.83045	x	x	x	x
MDP0000136295	MDP0000136295	ATGGAAGAAACACTACCAATGTTAACCACTCGCCGGACTGACCAAAGCCCCGTCAACCACCGAGACCACCTCCCCAAAAGCCCAAGAGTTCCAATGGAGTTTCTCTCAAGGTCATGGAGTGCCTCCGCTCTTGAAGTCTCCAAAGCTCTGTCTCAGTCTCACCCTCCTCCGCTGCCTCCTCCTCCTCCTTCATGCATGGCTAATTCCAAGTCCTCAAACAGCTCTTCCTCTTGCACCACCACCGCAACCACCACCACTCCTTCCATTCCTGAAGACATCGCAGGAGAAGCAGAGGAGCTGCCGTCCCTCCCCGGAAACCAATTTTACTTTGCTTCCTCTGTCACCTCCCAGCTCGTCCTTGATCGCATTATGTCACAGTCCATGAGAGAGGTGCGTGTT…	protein	1611	20	2.02737e-140	0.7015	4	F:lipid binding; P:multicellular organismal development; P:response to endogenous stimulus; P:signal transduction	-	IPR008546; IPR013666; PTHR31351 (PANTHER)	x	x	x	x	x	-64.7767	x	x	x	x
MDP0000136296	MDP0000136296	ATGTGGAATCAGGCGTTTCGGAAGAGTGATCCGGAGGCCGGAGCGAGGCTGCTCTACCCTGTGATGCTCGAGAGCCCCGAGCTCCGGTGGTCCTTCATCCGCAAAATCTACGCGATCGTTGCCATCCAATTACTCGCCACCATCGCTGTAGGCGCCGTCGTCGTTTCGGTCCGGCCGGTGGCTAACTTCTTTGTCAGCACCGGCGCCGGCCTGGCGCTCTACATCGTTCTCATCATCACGCCTTTCATCGTGCTGTGCCCACTGTACTATTACCACCAGAAGCATCCGGTTAATTATCTTTTACTGGGAATTTTTACCATCTCACTGGCATTTGTCGTTGGTTTGACCTGTGCATTTACTAGCGGGAAGGTGATTTTGGAGTCGGTTATTCTGACGGCA…	glutamate binding protein	726	20	8.9026e-131	0.8875	8	F:receptor activity; F:binding; P:anatomical structure morphogenesis; P:cellular component organization; P:cell growth; C:membrane; P:response to endogenous stimulus; P:signal transduction	-	IPR006214; PTHR23291:SF9 (PANTHER), tmhmm (TMHMM)	x	1.77939	x	x	x	x	x	x	x	x
MDP0000136330	MDP0000136330	ATGGCGAAGGTCTGCGATCAAGGAGTCTGGACTAGGTGCACTGTGATTAGAGCAAYTGCTATGAAAGGGGCGAAGCAGGGCATAGTTTGTATATGGGACCTGGGTTTCAAATCTTGTGAGGAACAAATCTTATTCTGCAATACGCCCCCTGACAAGTTGCTTCACACAAGGTCACAAGGGAAACCAATTTCCACATCGAGAACTTGTCAAGTCATTGTACAGGAGCTAATGCAACTTTTCGAGAGTCTGGTCATCATTCATGGATTAGAGTCAACACAACTTTTTGAGGATCCAGTTATCAATATTCTTAAGCTAGAGCTAGCACAATATTTAGAAAAGCTCAACTTAAAAAGGGTTGCGGATGGAGATGTATTTGGCRAAGGTGAAGTTAACGGTGGA…	nuclear acid binding	2193	20	0	0.862	2	F:nucleic acid binding; F:nucleotide binding	-	IPR000504; IPR012677; PTHR24012 (PANTHER), PTHR24012:SF55 (PANTHER), tmhmm (TMHMM), SSF54928 (SUPERFAMILY)	x	x	x	x	x	-13.1864	x	x	x	x
MDP0000136536	MDP0000136536	ATGCTCTGTTCCGGCCGACTTTTGGCCGTTTCTTTCCCGCCGAATCGTTACTACCGGTACAAATTGCATAGCTCCAGCTGCTCCGGATTCAGCTACGCAAGAAGCCCCAAATCAAGCAGCTCCAAATGGAGATCCATGGCGATGGCGTCCGACCCCGATTCCTCTTCTTTCGGTCCGTCTGTCGACTCTGATCCTAATCCCGCCGGCGATACAAACCCCGCCGGATTTTGTATTATAGAGGGGCCTGAAATGGTGCAGGACTTTGCCAAAATGGAGTTGCAGGAGATCAAAGATAATATTCGAAGCCGACGAAACAAGATTTTCTTGCATATGGAAGAGGTTCGCAGGCTGCGGATACAACAAAGGATCAAAAGCGCAGAGCTTGGAACGTTAGACCAA…	orange protein	957	20	1.01898e-136	0.859	9	P:protein metabolic process; P:cellular process; F:protein binding; P:cellular component organization; P:biosynthetic process; P:secondary metabolic process; P:lipid metabolic process; C:plastid; C:mitochondrion	-	tmhmm (TMHMM)	x	x	x	x	x	11.2578	x	x	x	x
MDP0000136545	MDP0000136545	ATGACGGGGAKGTTGAARTACCTMTCTAAAAATACAAGAGAGATCTCACGGAGTCACCTAAAACAGCCAGCTAAACAGAGGAAAGCAGGAGCCTTGTCTTTCTTCTTCTGTTGCAACATTCAGCAGAAAATTCGGGCAACAGAGGAAAGAAAAAGCTTTGAACTGAAAAGCTCACTYCTTCCTCTCATCTCTCAGTCTCTCAGTCTCTCAGTCAGTCAGTGCAGRGCTCTAATGACAGATAACAATCAAAATGACAGGTTAATGTCAGTTGATAATTTGTTCGGAAAGCTTCCTGATCATCTCGTAATAGAAATTTTCATCCGAGTTCCTGTCTCAGAGTGGGCACAAATCTCCTGCGTTAAAAAACAGTGGGCCAATTTGTTTCACGGAGAACTCTTG…	lipid-binding serum glyco protein	897	20	1.47743e-94	0.7515	1	F:lipid binding	-	IPR001810; G3DSA:1.20.1280.50 (GENE3D), PTHR10504 (PANTHER), PTHR10504:SF40 (PANTHER), PF12937 (PFAM)	x	4.96273	x	x	x	x	x	x	x	x
MDP0000136717	MDP0000136717	ATGGATTGGGGTTCGAATGGAGAAGAGCCCACTTCGTGGGAAGAAAATTACAGTGTAAATTTGATTCCATCGGAGTTATTTTTCAAGTTCCGGAAAGAAGTGCAGGGTTTAAGGGTCGGCCTCAATCTGGAGTTCTATAATGCTCCAATCAATGAGTTTCAAGGAAAGATTGTTTTGAAGCCGTTAGCTCCTGAACGGACTTGGAAGTTCATCTACGAGCCTATCCATCAGGATGTTCGTGTTCTTTCGAAAAAGATTCCTCTAACTGGATTTCTAAATCTCCAGCTTCAACATCATATAGTCTGCTTGTGTGCCCCCTTGCCTGGACTGAGCCAATATTTGTCATCATTCACACTACAAACTGTTGGAAAAAGCAGGTTGGCATCGGCCATAATTTTC…	obp3-responsive protein 4	1407	20	2.48674e-58	0.707	3	F:transferase activity; P:biological_process; P:biosynthetic process	-	tmhmm (TMHMM)	x	-7.87386	x	x	-5.94284	-9.50417	x	x	x	x
MDP0000136806	MDP0000136806	ATGGTCGTACTTACGTCACGTCATCATTTGCAAACCTTCGACGTTATTTTCACATTTTCAGCGGCTAAATTTGGACTCTCTACCTCTCCGGGCAGCCTCAGCCTCGTCGGAGCCGACCCGACAAACCGTTTAAGTCGGGCACCCAGAGCAACCGAAGGCACTGAAATCGAAGCTGAAATTGTCTTGCTAGATCGTGAAAGTTTGRGTTTTCCGGGAATCGGAGAGTTTGGTTCTGTGATTTTTGTGGGAAATGAGCTCAGAGGGACGACAATGAAGAAGAAGTCGAGAAATGTAGGGAAGTATGAGGTGGGGCGGACGATCGGYGAAGGGACATTCGCCAAGGTTAAGTTTGCGAGGAACTGCGAGWCCGGCGAAAGCGTGGCCATGAAGGTTTTGGCC…	cbl-interacting serine threonine-protein kinase 24	1545	20	0	0.8645	11	F:kinase activity; C:membrane; C:vacuole; F:protein binding; P:cellular protein modification process; F:nucleotide binding; P:signal transduction; P:response to stress; P:response to abiotic stimulus; C:mitochondrion;	EC:2.7.11.17	IPR000719; IPR002290; IPR004041; IPR011009; IPR017441; IPR018451; IPR020635; G3DSA:1.10.510.10 (GENE3D), G3DSA:3.30.200.20 (GENE3D), PTHR24343 (PANTHER), PTHR24343:SF66 (PANTHER)	x	x	x	x	x	2.51303	x	x	x	x
MDP0000137031	MDP0000137031	ATGCAACGAATTCAACTAAACGACAGGCCGTTTCCAATCCAAAGCAAAATATCAAATATCATCGCCACGTCACCTATTCCACAGATTTCGATGGAAGCGGGAAGCCTTCTCCGCAGTCCAATTCCATGGACTCCAAAACGCCCTTTCCGACGTCGTCTCGTCCCCGCTTTCCCGCGCAGCATCAGGGCTTCGAATTCAGACACTCGCTACAGAGGCCCAAAGCCCAAGAGAAATTGGGTCGCCGATTGGGTGTCCAACAACGACGACGCCGCTCGGAGCTTGCCGATATACGCGGGCGGCGCCTCCCTCCTGGCCGTCCTCTTCAACCGCACCGTTTCGGACATCGCTCTCGTCGCTGACGCCAGCAGTTCACAGTCCAGAGCTGATTTATTGACGTTG…	cofactor assembly of complex c	1068	20	1.40083e-109	0.7025	3	P:cellular component organization; P:cellular process; C:plastid	-	IPR021325	x	3.11239	x	x	x	x	x	x	x	x
MDP0000137043	MDP0000137043	ATGATCCAACAACCATCGGTGATCCTTGCAACTGCTAGCTATGATCACACTATTCGGTTTTGGGAGGCCAAAAGTGGCCGCTGCTACCGTACCATCCAGTACCCTGATTCACAAGTTAATAAGCTCGAGATAACTCCAGATAAACGCTTCCTGGCTGCAGCCGGAAATCCTCACATTCGATTATTTGATGTTAATACAAATAGCCCTCAACCGGTGATGAGCTATGAGTCACATAGTAATAATGTAATGGCTGTAGGGTTTCAATGCGATGGGAACTGGATGTATTCAGGTTCTGAGGATGGTACAGTAAAAATTTGGGATCTGAGAGCTCCAGGTTGTCAAAGGGAATATGAAAGTCGKGCAGCTGTTAACACTGTTGTGCTTCACCCGAACCAGACT…	protein lst8 homolog	1062	20	0	0.9385	7	C:intracellular; F:kinase activity; F:nucleotide binding; ; P:metabolic process; P:cellular process; C:cytoskeleton	EC:2.7.11.7	IPR001680; IPR015943; IPR017986; IPR019775; IPR020472; PTHR19842 (PANTHER), PTHR19842:SF0 (PANTHER)	x	1.90965	x	x	x	x	x	x	x	x
MDP0000137234	MDP0000137234	ATGTCGGCTGCTTCACTTTGTTCGTCAACTCTCAAGTCCCAGCAGATCAGCGGACTCGGGGGAGGTCTTAAGCTTCAAAAACCATCTGTTTCTCAACCCAGTTCTCTTACCTTCACAAGGAGGAGATGTAGGACTCTGGTGAAGGCTTCATCTCGGGTTGATAAATTCTCGAAAAGTGATATCATTGTTTCACCATCTATTCTTTCTGCTAACTTTGCCAAGTTGGGAGAGCAGGTAAAAGCTGTAGAGTTGGCAGGTTGTGACTGGATTCATGTCGATGTGATGGATGGCCGTTTTGTTCCAAATATTACCATTGGACCTCTTGTGGTTGATGCTTTGCGCCCTGTGACAGACCTTCCTTTGGACGTGCATCTGATGATCGTGGAACCTGAGCAGCGA…	ribulose-phosphate 3-epimerase	921	20	1.38504e-174	0.8485	19	P:biosynthetic process; P:carbohydrate metabolic process; P:photosynthesis; P:nucleobase-containing compound metabolic process; P:catabolic process; P:secondary metabolic process; P:response to stress; P:response to abiotic stimulus; C:plastid; F:protein binding; C:membrane; C:thylakoid; F:catalytic activity; P:response to biotic stimulus; P:reproduction; P:post-embryonic development; P:embryo de…	EC:5.1.3.1	IPR000056; IPR011060; IPR013785	2.80453	2.4217	x	x	x	2.66496	x	x	x	x
MDP0000137271	MDP0000137271	ATGGCAGCGATGAACTCTAGTGTGTTGGCATGCAACTATGCCGYCTCCGGTGCCGGAATATCTGAACTTGCAAAAGCAAAGACGMCTTGCATGCCTTCAGTTGAATCAGCTGCTCAGACCAAAGTAGTTGCAATCAGGGCCCAACAGCCTAGCACACAAAATAGTCAAGCAGCTGCTGGAAGAAGGGCTGCGCTGCTYTCCCTGGCGGCCGTTGCTTTCACCGCTGTTTCGTCCAACTCCGCTGCCAAWGCCGGTGTCATTGATGATTACCTCGAAAAAAGCAAAGCCAACAAGGAACTGAATGACAAGAAGAGGCTGGCAACGAGCGGTGCAAACTTTGCAAGAGCATTTACTGTTCAATTTGGAACATGCAAGTTCCCAGAGAACTTCACTGGCTGC…	photosystem i reaction center subunit n	525	20	4.01121e-63	0.785	6	C:thylakoid; C:plastid; P:generation of precursor metabolites and energy; P:photosynthesis; C:membrane; F:protein binding	-	IPR008796	3.59571	5.09804	x	x	x	3.43358	x	x	x	x
MDP0000137279	MDP0000137279	ATGGAGTCCATCTTCGGCTTGGTAGGCGATGGCTTTGCCGTCGTGGCGGCGGACACTTCAGCCGTGCATAGCATACTGGTGCACAAGTCCAACGAGGACAAGATCATGGTGCTCGACTCCCACAAGCTCGTCGCCGCCAGCGGCGAGCCCGGCGACAGGGTTCAGTTTACGGAGTACATACAGAAGAACGTGGCTTTGTACCAGTTCCGGAATGGGATTCCGTTGACCACCGCTGCTGCTGCCAATTTCACCCGCGGCGAGCTTGCCACCGCCTTGCGAAAGTCAACTTGTGTTCCTCATGCTGGCTTCACCAGTGTTATAGGCACTACCAGTTCACTTCTCATGGGTAGGAATCCGTACATGGTGAACATCTTGATGGCTGGTTTTGATAAGGAGGCG…	proteasome subunit beta type	684	20	8.40429e-128	0.837	11	C:intracellular; P:biological_process; C:plasma membrane; P:protein metabolic process; P:catabolic process; P:cellular process; C:membrane; C:vacuole; C:nucleus; C:extracellular region; F:hydrolase activity	EC:3.4.25.0	IPR001353; IPR016050; IPR023333; G3DSA:3.60.20.10 (GENE3D), PTHR11599 (PANTHER), PTHR11599:SF6 (PANTHER), SSF56235 (SUPERFAMILY)	x	-1.97576	x	x	-1.82805	-1.89369	x	x	x	x
MDP0000137325	MDP0000137325	ATGGACGAAATCATATCCTCATGTTCAACTAATTTCTGCCAAGAAACCTCCCCCACATTTCAACAGCGCCTACAGTTCATAGTTCAGAACAGGCCTGAGTGGTGGGTGTATTCCATTTTCTGGCAAGCCTCCAAAGACAGCATTAGTGACCAGGTTTCCCTGTCATGGGCCGGCGGCCATTTTCGGAACACTCGCGATCACTTGGCATCGAAAAGAAGCAGCCGAATAGCCAACAATTACCAACTCAAATTTGGGTTCAACAATGTGGAGAGAAAGAGGGTGAATAACCGGGAAGTTGAATCACTTTTGCATGATGACATGGTGGATTTGGACATGAGGCTCGTGGATCATGGAGATGTCACTGACTCCGAGTGGTTTTACTTTTATACCGTTTCTTTA…	dna binding	1542	20	2.82689e-131	0.5765	5	P:oxidation-reduction process; F:oxidoreductase activity; F:2-alkenal reductase [NAD(P)] activity; F:transcription regulator activity; C:nucleus	0	IPR011598; IPR025610; PTHR11514 (PANTHER), PTHR11514:SF8 (PANTHER)	x	5.65358	x	x	x	5.85563	x	x	x	x
MDP0000137341	MDP0000137341	ATGAAGCCCTCCCTGCCTCCACCACGCTCTCCGCGCTCTTCGGATAAAGAAAGTGAAGTTGATTTGGGAGTGAGGCCTCGGCGGAAGGATGACCTTAATGCCACAAGGATATCACACAGTTCATGCARTTCGGAAAAATATGACGAGATGCACATGCCAAAGGTCTGTAATGTTAATTGCACTTCCAGTGTTTCTCCATGCAGCAAACACGGTGGAGGCAAAGATGGGTTACTCTTACCAGTGTTCAATGAGCTTGTGGAGGAATTTGACTTTGGTGCTGCAAATTCTGGGTTTTCTCCAAGGAAGAATGTCGAAACTTCTAGGTCAGATGCAGAGACTCCCAAAGCATATCGATCAGATATGGATGAATATGAGCAAGAAATCAGACACCTCAGAAAC…	protein chloroplastic-like	1788	20	1.18409e-154	0.6585	2	C:endomembrane system; F:actin binding	0	PTHR31342 (PANTHER), PTHR31342:SF0 (PANTHER)	x	2.94688	x	x	x	x	x	x	x	x
MDP0000137366	MDP0000137366	ATGATGAGGAAAATGATTGCGGTGTTGTTCTCCGTTTTCGTCGCCTGCGCTTCTGTTGGCGACGTCAGAGCGGCAGCGCCAACGGTGGCGGAGAAGTGCAGTGACAAGTTCCAGAAGGTGGCGGTGTGCTTGAGCTACGCGACAGGGAAGGCGGAGACGCCCACGAAGGAGTGCTGTGATTCGGTGAAGGGGATAAGGGATACTCAGCCGGAGTGCCTGTGTTACGTCATGCAGCAGGCGAACAGCGGGAGCGAGGAGATTAAGAAGATGGGGGTTCAGGTGGCCAAGTTGCTTAAGCTCCCCACTGCATGCAGCTTGAAAAACGCCACTGCCTCCGATTGCCCTAAGCTTTTAGGCATACCTGCGGGCTCACCTGAGGCTGCTGTCTTCACCAATAAT…	ran bp2 nzf zinc finger domain-containing protein	2094	20	2.87383e-136	0.774	2	F:binding; C:intracellular	-	IPR001876; IPR013770; IPR016140; G3DSA:4.10.1060.10 (GENE3D), PTHR23111 (PANTHER), PTHR23111:SF11 (PANTHER), PS51257 (PROFILE), SignalP-NN(euk) (SIGNALP), tmhmm (TMHMM), SSF90209 (SUPERFAMILY)	-12.3667	-9.2939	x	x	-11.5279	-12.4679	x	x	x	x
MDP0000137399	MDP0000137399	ATGGCTCCACGTAAAGCTGATGTTTCAAAAAAGGCTGACCCAAAGTCACAAGCCGTGAAGGCTGCAAGGGCTTTGAAATCTGGCCCTGCTGTTAAGAAAGTTAAGAAGATCAGAACCTCAGTTACATTTCACCGCCCTAGGACATTGAAAAAGGAGAGGAACCCTAAGTACCCTCGTATTAGTGCTACACCGAGGAACAAGCTTGATCATTATCAAATATTGAAATATCCTCTTACCACTGAGTCTGCAATGAAGAAGATTGAAGATAACAACACTTTGGTCTTTATTGTTGACATACGTGCTGACAAGAAGAAAATCAAGGATGCAGTCAAGAAGATGTACGACATTCAGACCAAGAAAGTGAATACCTTGATCAGGCCCGATGGTACCAAAAAGGCT…	60s ribosomal protein l23a-like	462	20	7.88086e-77	0.9235	6	C:ribosome; F:structural molecule activity; P:translation; F:RNA binding; F:nucleotide binding; P:cellular process	-	IPR001014; IPR005633; IPR012677; IPR012678; IPR013025; IPR019985; PTHR11620 (PANTHER)	-3.01833	x	x	x	x	-3.12342	x	x	x	x
MDP0000137556	MDP0000137556	ATGCCTCGCTCTCAAAGATTTCTAGGCAGCAGCACCCCCTCCGCCAACTTCTCAAACATAACAGCAGCTCCGCCTCCTGAGGCCGTGGTTCTCGAGTCGGACTTCGTCGTCATACTGGCAGCGCTGCTCTGCGCCGTCATATGCGTGGTGGGTCTACTCGCCGTCGCACGCTGCGCCTGGCTCCGCCGCGGATCCGAGGGCAGAGCCGCTATCGGATCGGCTTCTTCATCCGCCAACAAGGGCCTCAAGAAGAAGGTCCTCCAGTCCCTTCCGAAGTTCACGTACGGAACCGGCGGCGCCGAGCCCCCGCCGAAGCTGGGTTCGGAGTGCGCCATCTGCTTAGGGGAGTTCGCGGAGGGGCACGAGATCAGGGTTCTGCCGCAGTGCGGGCACGTGTTC…	ring finger protein	651	20	3.82564e-64	0.696	2	F:binding; P:biological_process	-	IPR001841; IPR013083; PTHR22764 (PANTHER), PTHR22764:SF18 (PANTHER), tmhmm (TMHMM), SSF57850 (SUPERFAMILY)	x	1.97148	x	x	x	x	x	x	x	x
MDP0000137561	MDP0000137561	ATGTGGGATCTCAATGACTCGCCTGATCAGCGGCCACGTGGCGAGGAATCTGAAGGCTGCTCCTCCCAGAAGACCTCCGCCGACGGAGACGAGGAAAAGAGGAAACGGGTCGGATCCGTGTCCAATTCAAGCTCGTCGGCGGTGGTCATCGAGGAGGACGGATCAGACCAAGAGGAAGATCAGGACGACGGGCCCACCAAGCTGGCCAAGAAGCAAGGAGGAGGTGGGGGAAAGATATTCGGGTTCTCCGTGGCCCACGAGGAGTCCATGGATAGTGATCCGCCCGCGACCGTCACCAGACAGTTCTTTCCGGTAGAGCTAGACTATTCCTCCTCCTCTAATCTTGACGTAATGGGGCCCGCAGAGGGCGGCGGTAGCATCCCACCACCTCCTTCTACA…	transcription factor apetala2	1734	20	0	0.712	5	F:sequence-specific DNA binding transcription factor activity; F:catalytic activity; F:DNA binding; ; C:nucleoplasm	-	IPR001471; IPR016177; PTHR32467 (PANTHER), PTHR32467:SF0 (PANTHER)	x	2.23806	x	x	x	x	x	x	x	x
MDP0000137570	MDP0000137570	ATGAATAATCTGAAGCTCTACTCGGAGGTCTCTCTGAATCTCCACTTACAATCCGAAGAGGAGCTCATACTCTTCTCCGCATTCGACATTGAGCAGAATCGCTTGTTCTTAGCTTCCTCCGCCAATAACATCTACGCCACTCACCTCTCCTCCATCCAGAATGAAAGGGCGTGGAGCAAAACCTCGATATCGGCGCAAGTTAATCAAATCGAATTGGATCCCGAGGACTTCATCACTTCATTTAGTTACCTCATGGAGAAAGAGGCGCTCTTGGTGGGAACTGGCAATGGGCTTCTGCTGCTGCATTCTGTGGATGATAATGCCTCCCAAGTTGTTGGCGGAGTGGATGGCGGTGTTAAGTGCGTTGCGCCTAGTCCGGATGGTGACCTTCTTGCCATA…	elongator complex protein 1	4065	20	0	0.69	7	P:anatomical structure morphogenesis; P:multicellular organismal development; P:cellular process; P:nucleobase-containing compound metabolic process; P:reproduction; P:post-embryonic development; P:growth	-	IPR006849; IPR015943; IPR017986	x	-2.14627	x	x	x	x	x	x	x	x
MDP0000137580	MDP0000137580	ATGTCTGAAGCTTACAGGACCAGCTCCGTCGATTGGAAGCCCTCTCCCTTGGTTGCCCTAGCCACCAGCGTCGACGACTCCCAAGTCGCCGCTGCTCGCSAGGATGGCTCCCTCGAGATTTGGCTCGTCTCCCCCGGCTCCGTCGGCTGGCACTGTCAGCTGACGATTCATGGCGATCCTGAATCGAGAGTATCGTCGCTTATTTGGTGTCGTGCCGGCTCGAAAGGATTGCCTTGTGGACGGTTGTTTTCCTCGAGCATCAATGGTTCAGTTTTGCAGTGGGATCTTTTCCATTTGAAGCAGAAGACCGTGTTGGATTCTATTGGGGTCTCGATCTGGCAAATGGCTGTTGCACCATGTAGTAGTGATATAGAATCAAAGGACTACCCTATTGGAAAT…	transducin wd40 domain-containing protein	2661	20	0	0.749	4	P:metabolic process; F:nucleotide binding; F:binding; F:catalytic activity	EC:4.4.1.4	IPR001680; IPR015943; IPR017986; PTHR22847 (PANTHER), PTHR22847:SF64 (PANTHER)	x	-1.8353	x	x	-3.25671	-4.11805	x	x	x	x
MDP0000137665	MDP0000137665	ATGGCTCTCTCAGATAAGCAGTCGCGTCAGGCTCTGATCCCGAGCTTCCTCTACAGATCCTCATCCTCCATCGCGCTGGAGAAGATGCTCTACGCCAGGCCTAACGGCGGCTTCACGCCGAATGCCACCGTCGAAGGAGTCTCCGCCAGGAAGGGCCTCGTCATTCCGTCGCCCAGCGAGCCCTTGGGGAAGATCGAGATGTACTCGCCTTCCTTCTACGCTGCCTGTACTTTTGGAGGAATTCTTAGCTGTGGTCTCACTCACATGGCCGTCACTCCCCTTGACCTCGTCAAGTGCAATATGCAGATTGATCCTGCAAAGTACAAAAGCATCACATCTGGTTTTGGAATTCTGCTCAAGGAGCAGGGAGTTAAGGGCTTTTTCAGGGGATGGGTGCCT…	mitochondrial phosphate transporter	1113	20	0	0.889	8	C:membrane; C:mitochondrion; F:protein binding; C:cell wall; P:transport; P:cellular process; C:vacuole; C:plastid	-	IPR018108; IPR023395; PTHR24089 (PANTHER), PTHR24089:SF50 (PANTHER), tmhmm (TMHMM)	-4.75009	x	x	x	x	-6.70967	x	x	x	x
MDP0000137688	MDP0000137688	ATGGCGGCAACCACCCCCTCCCCCCGCGAAGAGAACGTCTACATGGCCAAGCTCGCCGAGCAAGCCGAGCGCTACGAGGAGATGGTCGAGTTCGTCGAGAAGGTCTCCGCCTCCGCCGAGAAAGAGGAGCTCACCGTCGAGGAGCGCAACCTCCTCTCCGTCGCCTACAAGAACGTGATCGGCGCCCGCCGTGCCTCCTGGCGCATCATCTCCTCCATCGAGCAGAAGGAGGAGAGCCGCGGCAATGACGACCACGTCGCCTTGATCCGCGACTACCGATCCAAGATCGAGACCGAGCTCTCCAACATCTGCGACGGCATTCTCAAGCTCCTCGACTCCAGGCTCATCCCCTCCGCCTGCCCCGGCGACTCCAAGGTCTTTTATCTCAAGATGAAGGGC…	14-3-3-like protein	792	20	5.31268e-176	0.9585	1	F:protein binding	-	IPR000308; IPR023409; IPR023410; PTHR18860:SF0 (PANTHER)	x	x	x	x	x	-5.98299	x	x	x	x
MDP0000137919	MDP0000137919	ATGAAGTATGTTTTGGTGACAGGGGGAGTAGTAAGTGGACTTGGGAAAGGAGTGACTGCTAGCAGTGTTGGCCTTCTTCTCAAAGCTTATCCTTACCTAAACACCGATGCCGGAACTATGTCCCCAATTGAGCATGGTGAAGTGTTTGTGTTGGATGATGGTGGTGAGGTGGACTTGGACCTTGGAAACTATGAAAGATTTCTAGATATCAAGCTGACTCGTGATAATAATATTACTACTGGAAAGATTTACCAGGCAAGTGAATATGAGGTTATTGACARAGAGAGAAAGGGAGATTATCTGGGAAAAACTGTCCAGGTTGTTCCTCACATCACAGATGCAATCCAAGAGTGGATCGAGCGTGTAGCCAAAATTCCAGTCGATGGAGAGTCAGGTGAT…	ctp synthase	1710	20	0	0.7585	7	P:biological_process; P:reproduction; P:post-embryonic development; P:embryo development; F:catalytic activity; P:nucleobase-containing compound metabolic process; P:biosynthetic process	EC:6.3.4.2	IPR004468; IPR017456; IPR017926; G3DSA:3.40.50.300 (GENE3D), G3DSA:3.40.50.880 (GENE3D), PTHR11550:SF0 (PANTHER), SSF52317 (SUPERFAMILY), SSF52540 (SUPERFAMILY)	x	-1.96213	x	x	x	x	x	x	x	x
MDP0000138028	MDP0000138028	ATGGTGTATTTGATGCGTGATTTTGTTCATGCAGATCGCGGTGAAGTGCCAAAAGGAAGCGCGGAGATATTTTTCCGGAAAGTGAAGTTTTGGAAAGAAGATGGGCAAGAGGAAGCACCCCCTGTCTTTAACGTGGATGGTGTCAACTACTTTCATGTGAAGGTTGTTGGACTATTGTTTGTCGCAACCACAAGAGCTAATGTATCACCATCTCTTGTCTTGGAACTTCTACAAAGAATTGCCCGTGTCATCAAAGATTATGTTGGGGTTCTCAATGAAGATTCTATAAGGAAGAATTTTGTGCTTGTGTACGAGTTGCTTGATGAAGTCATTGATTTTGGCTTTGTGCAAACAACATCAACTGAATTGTTGAAGTCTTATATATTTAATGAGCCAATT…	ap-4 complex subunit mu-1	1155	20	0	0.8465	4	C:membrane; C:cytoplasm; P:transport; P:cellular process	-	IPR001392; IPR008968; IPR011012; G3DSA:2.60.40.1170 (GENE3D), G3DSA:3.30.450.60 (GENE3D), PTHR11998 (PANTHER), PTHR11998:SF13 (PANTHER)	x	x	x	x	-4.25178	-4.28841	x	x	x	x
MDP0000138035	MDP0000138035	ATGATCACATTATCCGACTTCTACCACGTCATGACGGCGGTGGTGCCGCTCTACGTGGCTATGATCTTGGCCTACGGCTCCGTAAAGTGGTGGAAGATCTTCACCCCCGACCAGTGTTCCGGCATCAACCGCTTCGTCGCTCTCTTCGCCGTCCCCCTCCTCTCCTTCCACTTCATCTCCAGCAACGACCCTTACAACATGAACACCCGCTTCATCGCCGCCGACACCCTCCAGAAGCTCATCGTCCTCGCCGTCCTCGGAGTCTGGACCAAAGTCAGCAAAAGGGGCTGCCTGGAATGGATGATCACTCTCTTCTCCGTCTCCACTCTGCCTAACACTCTGGTCATGGGAATCCCATTGCTCAAAGGAATGTACGGCGATTTTTCCGGGAGTTTGATG…	auxin efflux carrier component	1869	20	0	0.8605	3	P:transport; P:cellular process; C:membrane	-	IPR004776; IPR014024; PTHR31752 (PANTHER), PTHR31752:SF0 (PANTHER), SignalP-NN(euk) (SIGNALP), tmhmm (TMHMM)	x	-2.94551	x	x	x	-4.10772	x	x	x	x
MDP0000138071	MDP0000138071	ATGGCCAAAAACGTCGGAATTCTCGCCGTCGACATCTACTTCCCCCCTACCTGTATTCAGCAGGAAGCCTTGGAAGCTCATGATGGTGCCAGCAAAGGGAAGTACACTATCGGACTTGGACAAGATTGCATGGCGTTTTGTTCAGAGGTGGAAGATGTCATCTCAATGAGTTTGACAGTGGTTACCTCCCTTCTTGAGAAATATGGAATTGATCCAAAACAAATTGGTCGCCTCGAAGTAGGAAGCGAGACTGTGATTGACAAAAGCAAATCTATTAAGACCTTCCTGATGCCAATTTTTGAGAAACATGGAAATACTGACATTGAAGGTGTTGACTCAACTAATGCATGCTATGGGGGAACTGCAGCTTTATTCAACTGTGTCAATTGGGTGGAGAGT…	hydroxymethylglutaryl- synthase	1398	20	0	0.895	7	F:transferase activity; P:biosynthetic process; P:cellular process; P:lipid metabolic process; P:metabolic process; P:catabolic process;	EC:2.3.3.10	IPR000590; IPR010122; IPR013528; IPR013746; IPR016038; IPR016039; PTHR11877 (PANTHER), PTHR11877:SF10 (PANTHER)	x	-2.42827	x	x	-2.72944	-2.85167	x	x	x	x
MDP0000138073	MDP0000138073	ATGGAAACCAGTGTTGCATGCTATGCCAGGGGAGCTTTTCCAGTGCGGAATAATGTCTCATCTCAGCATTCAAGCTCTCTTTTCTCTCCTGCTTCCATCTCTCCATCCTTCAATTCCAAGATTTGGTTTTTTGACATGTGCCCAAATGGCGCTCAAATGAAAACAGTGTTGAGAACAAGCTCTCTATTTGGGGAATCATTGCAAATGGTGCCAAAGTCATCCCTAAAAGTTTTGAAGACAAAGAACACTTCAATTGTTCCCAAATGTGCAATTGGTGATAGCTTGAGAAAAGAGCTTAACAACCAGTTTAGGCAAAAAGCATTGAGGACCATTGGATATAAAGTGAGGACAGCATCTTGTGGAGGAACAGCATGTGTGAATTCTTTTGGAGATGAGCAG…	sedoheptulose- -bisphosphatase	1194	20	0	0.821	17	F:hydrolase activity; P:biosynthetic process; P:carbohydrate metabolic process; P:cellular process; P:photosynthesis; P:response to stress; P:response to biotic stimulus; F:binding; C:plastid; C:thylakoid; F:protein binding; C:extracellular region; P:metabolic process; P:generation of precursor metabolites and energy; P:catabolic process; P:nucleobase-containing compound metabolic process; P:seco…	EC:3.1.3.37; EC:3.1.3.11	IPR000146; IPR020548; IPR023079; G3DSA:3.30.540.10 (GENE3D), G3DSA:3.40.190.80 (GENE3D), PTHR11556:SF2 (PANTHER), SSF56655 (SUPERFAMILY)	x	2.81229	x	x	x	1.98209	x	x	x	x
MDP0000138102	MDP0000138102	ATGCAGCCCGCTGATCATCAAGGCCAAGAACTCTACCGATTTCTTGCCCAAAACGGCTTAATCAACGTGAATAATGATCATCAGTTATCAGCTATGCAAAGCTTTTGCAGCTCTTCTTCTAATAATTATAGTTATTACCCTCTGGAAGTGTCTGGGGTAAGTACTGAGCATGACGCCTCACCTCAAGATAGAGCCCTTGCTGCTCTCAAGAATCACAAGGAGGCCGAGAAGAGAAGGAGAGAGCGAATCAACTCCCATCTCGATAAGCTTCGAGGCCTTCTTCCTTGCAATTCCAAGACAGACAAAGCCTCCCTGTTAGCCAAGGTGGTCCAGAGAGTGAAAGAGCTGAAACAACAAACGTCAGAGATCGCAGAGCTGGAGACCTTCCCTTCTGAAACT…	transcription factor bhlh106	723	20	2.24862e-138	0.85	7	C:plastid; F:sequence-specific DNA binding transcription factor activity; F:transcription regulator activity; F:DNA binding; P:biological_process; ; C:nucleoplasm	-	IPR011598; G3DSA:3.30.70.260 (GENE3D), PTHR12565 (PANTHER), SSF55021 (SUPERFAMILY)	x	x	x	x	x	-2.65929	x	x	x	x
MDP0000138170	MDP0000138170	ATGGGGGACCGAGAACGACACAGAGACCGGGACAGAGAAAGACGCCGAGACCGCGTCCGCGTCAAGAGCTCGCATACACCCGAGCGCACCAGACCACGCCATACCCGCTCCCGCACGCGCTCCATCTCCCGTTCTCGGACTCCAGACGACAGGTCCCACCGGCGGCGCCAGCACCACGACCGCAGCCTCTCGACGGAGCCACGCAAGCAGCAGCGGCGCGAGTCGACTGTGGAGGACGAGAGGGACAGAAAGAAGGCCGCGGTTTTGGACTTGGTTGAGGGCATCGCGAAGGAGCAGAAAACTCAGCAGAAGCCGAGCAGCGATGGTGATGGTGGTGAGGGTATGGACGAGGATGAGATTGAGATGATGAAGAAATTGGGGATGCCGACTGGGTTCGAC…	u4 small nuclear ribonucleoprotein 27 kda protein	531	20	1.69566e-32	0.805	1	C:cytosol	-	IPR013957; PTHR31077 (PANTHER), PTHR31077:SF0 (PANTHER)	-1.88188	x	x	x	x	x	x	x	x	x
MDP0000138182	MDP0000138182	ATGGCTTTCAGCACCTCAACTCACTCTTTCTTCAACTTCAAACTCTCCAGCAAAACTGCACCACCACTTCATCAGCCAAAGAAGAAACCAGTTGGATCACAGCCAGATTATTCTTCAGGGGATGATGRTGCTCARTCGTTTATTCCTGAAGCAACCCAACAGGAGGAATTTTCTTGGAAGTCTGTGATTCTTCCCTTTGTGTTTCCAGCTTTGGGAGGTTTGTTGTTCGGATATGACATTGGTGCTACTTCTGGTGCTACCCTCTCTTTACAGTCRCCYGAGCTTAGTGGCACWGCTTGGTTTAATCTTTCAGCCATCCAGCTTGGTCTTGTGGTTAGCGGTTCCCTATATGGAGCTCTTTTTGGTTCCCTCCTTGTCTACCCAATTGCTGATTTCCTT…	d-xylose-proton symporter-like chloroplastic-like	1950	20	0	0.7965	7	C:plastid; P:transport; P:cellular process; F:transporter activity; C:membrane; P:metabolic process; F:catalytic activity	EC:1.3.1.74	IPR003663; IPR005828; IPR005829; IPR016196; IPR020846; G3DSA:1.20.1250.20 (GENE3D), PTHR24063 (PANTHER), PTHR24063:SF150 (PANTHER), tmhmm (TMHMM)	2.49977	2.89221	x	x	x	x	x	x	x	x
MDP0000138291	MDP0000138291	ATGGACGAGAGTATTGTCGACGATCTTATACGAAAGCTTGTGGCTGCGAAGAATGGCCGGACCACCAAACAGGTGCAACTGACGGAAGCTGAAATACGGCAGCTTTGCTCTGCCTCCAAGGAAATCTTTCTCAGTCAGCCGAATCTTCTGGAGCTTGAAGCTCCAATTAAGATTTGTGGTAAAGGACTAGGAGCAGAAGGGGCAATTACCAGTAAAAGGGTTACTATATCCATATGTATTAATCTGTTAGCTTTATGGATTAGACAGGCATCGATTTTTGCGTCTCTAGTTCCATATGTGCTTTGTATGACAACGCTCATCTTCCCTCTTTGTTTCCCAGGAGATGTTCACGGTCAGTTTTCAGATCTTTTGCGACTGTTTGAGTATGGTGGGTACCCA…	serine threonine-protein phosphatase pp1	1236	20	0	0.79	4	P:cellular protein modification process; F:binding; F:hydrolase activity; C:cell	-	IPR004843; IPR006186; G3DSA:3.60.21.10 (GENE3D), PTHR11668 (PANTHER), PTHR11668:SF111 (PANTHER), SSF56300 (SUPERFAMILY)	x	1.77746	x	x	x	x	x	x	x	x
MDP0000138307	MDP0000138307	ATGGGAAGAGAGGTTCTGCAGCAACAGCAGCAGCAGCAGGTGGCGTCCGCGGTGGAGGAGCTGCTCGCCGTGAATCCGTACAACCCCGACATCCTTCCCGATCTCGAAAACTACGTCAACGAGCAGGTTTCTTCACAAACCTACAGTCTAGATGCCAATCTCTGCCTTCTTCGCCTCTATCAGTTTGAGCCAAATCGTATGAGCACCCAAATTGTGTCCCGCATCTTGGTCAAGGCACTGATGGCAATGCCGTCTCCTGATTTCAGCCTTTGTCTCTTCTTAATTCCAGAAAGAGTGCAAATGGAGGAGCAGTTCAAGACACTAATTGTTCTATCTCACTACTTGGAGACTGGACGATTCAGTCAATTCTGGGATGAAGCATCCAAGAATCGTCACATA…	eukaryotic translation initiation factor 3 subunit k	702	20	1.05369e-142	0.9055	6	C:cytoplasm; P:translation; F:translation factor activity, nucleic acid binding; C:nucleus; F:binding; C:ribosome	-	IPR005062; IPR009374; IPR011991; IPR016020; IPR016024; SSF46785 (SUPERFAMILY)	-2.59808	-1.53334	x	x	-2.31417	-2.34612	x	x	x	x
MDP0000138427	MDP0000138427	ATGTCGAAGGGAAGGGCTGACGGGAGCCCAAAGAAACGTTTGGTCACCTCAATTCTTGTTCTGGTGATCATTTGTGGTCTCCTATACTTGTATTCTAAGAAAAATGATTCCTCCACTCTTGAGTATGGCAGTAAGATAAGAAAATTCCGTTCTACTTACTTGGGTGCGGATGAAGATGTTGATGAATCACCTCCCAAACTTGGTGAAGATGAAGAGGATGGTGTTATATTGAAGAGCATACCAGCTAATATAAGTATGTTCTCAATGATGAAGGTTTGTGATGACAGACATTCAGAACTGATTCCTTGCTTAGACAGAAACCTAATCTACGAAACAAGGTTGAAGTTGGATCTGTCTGTGATGGAGCATTACGAGAGACACTGCCCAGTGCCTGAAAGG…	methyltransferase pmt8	1866	20	0	0.8435	8	C:Golgi apparatus; C:membrane; C:vacuole; P:metabolic process; P:cellular process; C:nucleus; F:binding; F:transferase activity	EC:2.1.1.0	IPR004159; G3DSA:3.40.50.150 (GENE3D), PTHR31608 (PANTHER), PTHR31608:SF0 (PANTHER), SignalP-NN(euk) (SIGNALP), tmhmm (TMHMM), SSF53335 (SUPERFAMILY)	-6.8049	-8.85023	x	x	-9.42216	-10.8641	x	x	x	x
MDP0000138428	MDP0000138428	ATGTGCTTCTACTCTGTTATTGTAAATTTTTTGTCCTTTTCTGTTATACATTTCATTTTATTAATACTCGATAATGTTGTCTCTGGGCAGATTGGTACATTGAAAAGTGATATTTTGAAGCTTTTTGACAGTATTGAGAAATATGATGATGGGACCATTTACTTTGATGAAAAAGTTGTTGATCTGCGTGAGCATCAGAGTCCTCTTTCAACTACTGCATCAGTTATTCGAGGATTAACAGCATTTGCAACTGTGACATCTGGAAACATAAAGGTGATTGGAAGCATACTCAGTGCCACTTTCTTTCCTGCTCTTCCGCGCAATGCAATTTCTTTTTGGGGAATGAGGGGGTTGATTCCAGGGGACAAGATATTGGGTCTGGCAAAATTCTTCCTTGGA…	ribophorin ii family protein	1920	20	0	0.7085	10	C:mitochondrion; P:response to stress; P:response to abiotic stimulus; C:cell wall; C:membrane; C:vacuole; C:cytoplasm; C:endoplasmic reticulum; F:transferase activity; C:plasma membrane	-	IPR008814; PTHR12640:SF0 (PANTHER), SignalP-NN(euk) (SIGNALP), tmhmm (TMHMM)	x	-2.61325	x	x	-2.67795	-4.30767	x	x	x	x
MDP0000138476	MDP0000138476	ATGGAGAACACTAGGGTTTGCGTTACTGGAGGCTCAAGCTACCTCGGCTCTTCACTTATCAAAGGGCTCTTAGAGAAAGGATACACCGTCCATGCAACCCTAAGAAATCTGGGTGATCCATTTAAAGTGGGACTTCTCAAGGGTCTTCCTACTCCTGGTGCAGACAGCAGACTGAAATTGTTTGAAGCAGATATATATAATCCTGATGAGTTTGAGACAGCAATTCAAGGGTGCAACTATATTTTTCACTTGGCCACCCCTTTGCAGCACGAGCCCAAGGATACTCAGTTCAAAGACACTTCTGAAGCTGCAGTTTCGGGAATTAAGAGYATAGTGAGGTCTTGTATCAAATCAGGCACCGTAAAGCGGCTCATTTACACAGCCTCTGTGGTGGCCGCT…	anthocyanidin reductase-like	1050	20	4.10453e-151	0.7405	3	P:metabolic process; F:binding; F:catalytic activity	EC:1.1.1.0	IPR001509; IPR016040; PTHR10366 (PANTHER), PTHR10366:SF108 (PANTHER), SSF51735 (SUPERFAMILY)	2.61757	2.07609	x	x	x	x	x	x	x	x
MDP0000138538	MDP0000138538	ATGAAGAAAGTAGTGTTGAAATTGGAATTACACGACGAGAAGGGTAAGAAGAAAGCCATGAGGGCCGTCTCGGGGCTTGAAGGGCTTGATTCAATTTCTATGGATATGAAGGACAAGAAACTGACGGTCACAGGGGACATAGATCCAGTGGACTTGGTGGGAAGATTGAGGAAGCTTTGCCGGRCGGAGATAGTCTCGGTCGGACCGGCAAAGGAGGAGAAGAAGAAAGAGGAGCCAAAGAAGGAGGAGACGAAGCCGAAAGATCCAAAGGACCAAATGGCTGAGCTTATCAAGGCCTACCAAGCTTATTGTCCTCCAATGCCTGCATATTATTACGTAAAAAGTTCAGAAGAGGATCCCAGTGCATGTGTCATTTGCTAA	metal ion binding	381	20	9.63741e-42	0.7635	2	P:transport; F:binding	-	IPR006121; G3DSA:3.30.70.100 (GENE3D), PTHR22814 (PANTHER), PTHR22814:SF5 (PANTHER)	x	x	x	x	-3.97896	-4.12301	x	x	x	x
MDP0000138583	MDP0000138583	ATGGACTGGTCGACTTACGACAAGTTTAGCTTGGGAGGTAAGATAAATGCTTCTCTGTTGAGCTTGAAACACTTAAATTACCTGGACCTAAGCAGTAATCATTTTTATAGCATGCAAGTTCCTAAGTTCTTCGGGGAGCTTAAAAGTTTACAATATCTCAATCTCTCCTCTCCCCACTCTGCGTCATTTGGAGGAGAGATTCCCCCTTCTCTTGGTAACCTGTCGAGCCTCAATTTTCTTGACCTTGGGTGCAATTATAACTTAACTTCCAGAAATTTGAATTGGCTGTCTCGCCTCTCTTCTCTAAAATACCTTGATCTCGGAGAAATGGATCTTAGCACCACAGGAGTCAATTGGGCCTATGCTGTTAATATGCTTCCTTCATTAGCCGAGTTACAC…	lrr receptor-like serine threonine-protein kinase fls2-like	3582	20	1.6414e-165	0.532	5	F:kinase activity; P:oxidation-reduction process; F:oxidoreductase activity; P:phosphorylation; F:2-alkenal reductase [NAD(P)] activity	0	IPR001611; IPR003591; IPR006671; IPR013763; IPR025875; G3DSA:3.80.10.10 (GENE3D), PTHR24420 (PANTHER), PF13516 (PFAM), PF13855 (PFAM), tmhmm (TMHMM), SSF52047 (SUPERFAMILY)	x	x	x	x	x	-12.1291	x	x	x	x
MDP0000138626	MDP0000138626	ATGACAAACAGAATGCGGCCTTCAGCCCCGTCTAAAATACTCGTAGGCATATCTTCCGATGCAACTGACAGCCAGGAATTGCTCTCATGGCCCATCAGAGTTCTTGCTCTTCCAAATGACAACATTGTTGCCATCCATGTTCTTGTTGGCGAGGAGAGGAAAAAGCACGAATTAGCAACAAAAAATCAATCGCAGCTTCGTCGAGCAAAAGCCAATGTTATATCTGTGCTTGGAGAATTTGCCAGGAGTTGCCAATCCAAGCAGGTAAATTTAGAGGCAAGAGTGGTTTTTAGCTCAAGTGTTGGAAGAGGTCTGATTGAGGAAGCAAAATCACTTTCAGCTGACTATCTTCTTCTTGGTGGCTCAAGAAGCCAATCCAAAAGAACTCCATCCATCACA…	probable receptor-like serine threonine-protein kinase at5g57670-like	1830	20	0	0.7455	5	F:nucleotide binding; P:cellular protein modification process; P:response to stress; F:kinase activity;	EC:2.7.11.0	IPR000719; IPR002290; IPR006016; IPR008271; IPR011009; IPR014729; IPR017441; IPR020635; G3DSA:1.10.510.10 (GENE3D), G3DSA:3.30.200.20 (GENE3D), PTHR24420 (PANTHER), PTHR24420:SF366 (PANTHER), SSF52402 (SUPERFAMILY)	x	-37.4984	x	x	x	x	x	x	x	x
MDP0000138653	MDP0000138653	ATGCCATTGGGACTAATAATAGGGTTAGGAAGGGCATTTCGTCGAAAGCGAACATCATCACTTGACATTCTTTCTTCCAAACGTGCCCCAAGGGATTACTACAAGGGGAAGAATTGCAAGCCGACTGGTTTCCACACCCGAAAAGCTAAGTATGTCGTGCAGCAGGAGAAATTACCTAACTATGTAGTCCCTGATTTAACTGACTTCAAGCTCAAACCATATGTATCTCAGTGCCCCAGAGAGGTCAAGAATACTCAGTCTGGTGAACCAACTAAATGA	mitochondrial ribosomal protein l27	279	20	9.88563e-51	0.8515	1	C:plastid	-	IPR019189; PTHR21338 (PANTHER)	x	x	x	x	-2.552	-2.25229	x	x	x	x
MDP0000138668	MDP0000138668	ATGGCCAATGAGATCATGCATGCGGTTCAGTACGACAGCTATGGCGGAGGACCTTCTGGCTTAAAGCATGTTGAAGTTCCGATTCCAAATCCGAGCAAGGATGAGGTGTTGCTGAAGGTGGAGGCAGCCAGTCTAAACCCATTTGATTGGAAAGTTCAGAAAGGCATGCTGTGGCCTTTTTTGCCTAGCAGGTTTCCGAAYATACCGGGTACCGATGTGGCAGGAGAGGTTGTAAGGGTAGGCCCTGGAGTTAAAAATTTCAAAGCTGGTGACAAAGTTGTTGCAATGGTTAACCCTCGTAATGGAGGTGGACTAGCTGAACTTGCYGTGACAATGAAGAGTCTGACCGTTGCAAGGCCACCGGAAGTTTCAGCAGCCACTGCTGTAGGATTACCCGTT…	quinone-oxidoreductase-like protein	990	20	0	0.849	8	F:catalytic activity; C:vacuole; C:plasma membrane; F:binding; C:membrane; C:plastid; C:thylakoid; P:metabolic process	EC:1.6.5.5	IPR002085; IPR011032; IPR013154; IPR016040; IPR020843; G3DSA:3.90.180.10 (GENE3D), PTHR11695:SF34 (PANTHER), PF13602 (PFAM), SSF51735 (SUPERFAMILY)	x	1.39663	x	x	x	x	x	x	x	x
MDP0000138686	MDP0000138686	ATGGATGATGAAATTGGTGTCCATAACCCCCTTCTTTCGAGCCATCCTTCTCGACGTGCCTTCGTCCGGAAGATACCTCTTTTCGTAACCTTGGCKAAATGGATTCTCAAGATCACAATGTGGGTGCTTTTCATTTCATGGGTGGTTTTCATTTTTCTGTTCCCTCTAGGCTCTGTGCAGACATTTTTTGGTGACTGGATTGCAGCCACCGATGGAACTCTTTTCGGGACTACAGGAACCCTTCTCCTTCTGTTCAACGGTCCTCTTCTCGTTATTGCCTTGCTTTCGATAGCATTTCTAGCTATGTCTGGGGAAGAAGAGCTCCCCCACAAGAAGAAGAAGACTTCACAAAACCCAAGTTTCCGCTTGTGGACATTCCCAATTCTTGTGGATGGACCA…	ferric reductase-like transmembrane component	2238	20	0	0.7195	7	F:catalytic activity; C:plasma membrane; F:binding; P:generation of precursor metabolites and energy; P:photosynthesis; C:plastid; P:response to abiotic stimulus	EC:1.16.1.7	IPR013112; IPR013121; IPR013130; IPR017927; IPR017938; G3DSA:3.40.50.80 (GENE3D), PTHR11972 (PANTHER), PTHR11972:SF3 (PANTHER), SignalP-NN(euk) (SIGNALP), tmhmm (TMHMM), SSF52343 (SUPERFAMILY)	x	2.49467	x	x	x	2.89219	x	x	x	1.7446
MDP0000138730	MDP0000138730	ATGGTTGCAGCAACGTTAACTTCACCGTCGTCCCAACTCCTATGCTCAAGCTCCCGGTCTCTCTGTAACACCTCTTCTCTCCAACAATGTGTGTTGGGGTCCAAAACAGTCGTCTCGTGCCCTAACTTAACTTACAACAAGAGGAGGCATGCGGCTGACGGGGTTAGGTGCATGGCCGTAGCGGCGGAGACAACRGAGCCGAAGAAAAAGAGCGGGTACGAGATTCAGACGCTGACGAGCTGGCTGCTGATGCAAGAGCAGGCCGGGGTGATCGATGCCGAGCTGACCATCGTGCTCTCTAGCATTTCGGTGGCGTGCAAGCAGATTGCTTCTTTGGTGCAGAGGGCTAGCATTTCCAACTTGACTGGGATTCAGGGTGCGGTTAATATCCAAGGAGAG…	fructose- -bisphosphatase	657	20	1.86358e-103	0.873	13	P:biosynthetic process; P:carbohydrate metabolic process; P:photosynthesis; F:binding; F:hydrolase activity; C:plastid; F:catalytic activity; P:cellular process; P:generation of precursor metabolites and energy; P:catabolic process; P:nucleobase-containing compound metabolic process; P:secondary metabolic process; P:metabolic process	EC:3.1.3.11; EC:1.3.1.74	IPR000146; G3DSA:3.30.540.10 (GENE3D), PTHR11556:SF7 (PANTHER), SSF56655 (SUPERFAMILY)	x	2.89809	x	x	x	2.85783	x	x	x	x
MDP0000138792	MDP0000138792	ATGGCGGCGATCGAGCACACTGTGCTGCAGTTCTCCACGTCTCCGTCGTTGAGCTTGTCGGCGAAGGTTCATCCTCTCGTCATATTCAACATCTGCGATTGCTACGTTAGGCGTCCCGACCAGTCCGAGCGCGTCATCGGCACGCTCCTCGGCTCCGTCCTGCCTGATGGCACTGTCGACATCAGAAACTCCTACGCTGTTCCTCATGTGAGCGCCGAGCAGGTAGCTCTAGATATTGAGTACCATCACAATATGTTGATATCCCACCAGAAGGTGAATCCGAAGGAAGTCATTGTTGGATGGTATTCAACTGGTCTTGGAGTTACTGGTGGTAGCGCATTGTTCCATGAATTCTATTCTAGAGAAGCTCCCAACCCAGTTCATTTGACTGTTGATACT…	26s proteasome regulatory subunit	1095	20	2.08553e-163	0.872	10	P:embryo development; C:cytoplasm; P:pollination; P:cellular process; F:translation factor activity, nucleic acid binding; C:intracellular; C:membrane; C:nucleus; C:ribosome; P:translation	-	IPR000555; IPR024969; PTHR10540 (PANTHER), PTHR10540:SF6 (PANTHER)	-3.80755	-1.7402	x	x	-2.921	x	x	x	x	x
MDP0000138811	MDP0000138811	ATGGCACTGCCGGCGGAACCGCACTCCGGCCACAAYTCGACTAATCATCCGGATCGTACCGATTTCAAATTCAATTCCGATATGGAGTCACTCGGGATCCCTCCTCTCGACCCTGAATTTTTCTCATCGGACAACGGGATGGCTGCCGGYGCTGTGCCCTCCGACGACCCATTCATGTCCGATCTCGGCTTTGGGTTCGGTGATGATGGAAATTGCGAGTTCGAGCTTACCTTCGACGACTTGGACGACCTCTACCTCCCGTCGGAGGCCGAGGACTTCCTCGTCCCCGACGGCTTAGATCCCAGCGCGGCTGCGTTGAATTCGGGGTCTCCTGAATCGGGTAGCTCCGCGATTTCGGTTTCCGGCGATGATAAGGGGGCTTTGGACATTTCCAGGTTT…	bzip transcription factor family protein	2226	20	3.92607e-166	0.6005	11	F:binding; P:response to stress; P:response to abiotic stimulus; P:signal transduction; ; P:response to biotic stimulus; C:cytoplasm; C:nuclear envelope; C:nucleoplasm; C:membrane; C:endoplasmic reticulum	-	IPR004827; IPR011616; G3DSA:1.20.5.170 (GENE3D), PTHR22952 (PANTHER), PTHR22952:SF39 (PANTHER), tmhmm (TMHMM)	x	x	x	x	x	-4.61143	x	x	x	x
MDP0000138851	MDP0000138851	ATGCAGGAGCATAATAAGGTAGTGATCATCGTAGGGGCCGGTACTTCCGGCCTGGCCATGGCCGGATGTCTGAGCCGGCTCGCGATCCCATACATAATCCTAGAAAGGGAGGACTGTTTTGCCTCTCTATGGACGAAATACTCCTACGACCGTCTCCACCTCCACCTTCGAAAACAATTTTGTGAGCTTCCTCACATGTCTTTTCCAACCTCTTATCCCACTTACGTGCCCAAAAACCAGTTTATCCGGTACTTAGAGGACTATGTGTCGCACTTCAGTATTAGACCAATGTACAAGAGAAATGTKGAGTCTGCACAATATGATCAAGTCTCCAAGAAATGGATTGTGAAGGCAAAAAATGTTGGTGGTTCCGGCGAGATGGAGGAGTATTTTGGAGGG…	flavin-containing monooxygenase yucca10	1149	20	0	0.755	4	F:catalytic activity; F:nucleotide binding; C:cytoplasm; P:metabolic process	EC:1.14.13.8	IPR000103; IPR013027; G3DSA:3.50.50.60 (GENE3D), PTHR23023 (PANTHER), PTHR23023:SF5 (PANTHER), PF13738 (PFAM), PS51257 (PROFILE), tmhmm (TMHMM), SSF51905 (SUPERFAMILY)	x	2.15532	x	x	x	x	x	x	x	x
MDP0000138865	MDP0000138865	ATGGCGGAAGGAGGGAAGAAGGAGAGGAACTCGCACGGCGAGGACAGCGTGAAGCTGTTCGTCGGCCAAGTGCCGAAGCACATGACGGAGGCTCAGCTCCTCGCAATGTTCAAAGACTTCGCTCTCGTCGACGAAGTCAACATCATCAAGGACAAGGCCACGCGCGCTTCCAGAGGGTGTTGCTTTGTGATATGCCCGTCGAGGGAGGAGGCGGATAAAGCGGTCGATGCGTGTCATAACAAGACGACTTTGCCCGGGGCCTTGCTGGACCTTCAAGTGGTTTCCCAGGCAAGATTCTCAGTTGGGCTCTTGCCTATGCCTGCTAATGCGACTTTACACAAATCTGATTCGAAGCTACCCTGTTCTTTCTGTCCAATCCAGGCATCTAGTCCTTTGCAA…	cugbp elav-like family member 1-like	1422	20	0	0.7505	5	C:cytoplasm; P:response to stress; P:cell death; F:RNA binding; F:nucleotide binding	-	IPR000504; IPR012677; PTHR24011 (PANTHER), SSF54928 (SUPERFAMILY)	x	x	x	x	x	-10.339	x	x	x	x
MDP0000138874	MDP0000138874	ATGTCGAGGGACGAGGCGGAAACGGCGGAAAATGAAAATAATTGGGCGGCGGAGGAGGAGGAGGAGGAGCAGTGCCGTCTGTACGAAGCCTACAACGAACTCCACGGCCTTGCGCAGGCCTTCGACACTCCATTCGACGCGCCAGCGGTGCTTGTGGTGGGCCACCAGACCGACGGCAAGAGCGCCTTGGTGGAAGCACTCATGGGGTTCCAGTTTAACCACGTCGGCGGCGGCACCAAGACCCGCCGTCCCATCACCCTTCACATGAAGTACGATCCCCACGCCCATTCCCCCGTCTGCCGCCTCCTCCTGCCCTCGGATTCCAATTCCGATTACGAAAAGCCTCTCTCGCTCCAAGAAATTCAAGCCTACAYTGAAGCTGAGAACATGAGGTTGGAG…	protein arc5	2715	20	0	0.8005	11	P:cellular component organization; P:cellular process; C:peroxisome; F:protein binding; P:biological_process; P:nucleobase-containing compound metabolic process; P:catabolic process; F:hydrolase activity; C:membrane; C:plastid; F:nucleotide binding	-	IPR001401; IPR022812; G3DSA:3.40.50.300 (GENE3D), PTHR11566 (PANTHER), PTHR11566:SF22 (PANTHER), SSF52540 (SUPERFAMILY)	x	-2.14151	x	x	x	-4.11684	x	x	x	x
MDP0000139060	MDP0000139060	ATGTTGATAAACTTCTTCCCGACTGTTAACCGCTCCTACAATGACAAGTGGATGCTTGATGAAGCCAAATGCTGGATGCTAGACTTAAGCGCTATACAATGCCTACAAGCCAGTGAACAAAACCGTGTTGTCAGCGAAGACTCTTTTTGGAGATATAAAWTTTTGGAAGAGCTTGGTGATGGCACTTGTGGTTGTGTATATAAGGCTCGTGATTTGAGAACAAAGGAGATTGTTGCTGTCAAGAAGATGAAGAGGAAGTTCTATTTCTGGGAGGAATACTGGAGGTTACGAGAGATTAAGAACTATAATTTGTACCAAATAATGAAAGAACAAAGAAGACCCTTTTCAGAGGATGAGATTCGTAGCTTTATGTCTCAACTGCTGCATGGACTCATTCAC…	serine threonine-protein kinase mhk	1719	20	0	0.64	3	F:protein binding; F:kinase activity; P:cellular process	-	IPR000719; IPR002290; IPR011009; IPR020635; G3DSA:1.10.510.10 (GENE3D), G3DSA:3.30.200.20 (GENE3D), PTHR24055 (PANTHER), PTHR24055:SF52 (PANTHER)	x	2.3577	x	x	x	x	x	x	x	x
MDP0000139075	MDP0000139075	ATGGAGGCGGAAACCATCACGCAAAATGGGAAAAAAGGCCACCACCAGAACGGTGCTGTGGAGTCCCCGCTTTGCATTAAAAAGGACCCGTTGAACTGGGGTCTAGCGGCGGATTCACTAAAAGGGAGCCACTTGGATGAAGTGAAGCGTATGGTGGCRGAGTACAGAAAGCCGGTGGTGAARCTTGGCGGAGAGAGCCTCACCATTTCCCAAGTTGCAGCCATAGCCACTCATGACACCGGGGTCAAGGTTGAGCTCTCTGAGTCGGCCAGGGCTGGGGTCAAGGCCAGCAGTGATTGGGTCATGGACAGCATGGGCAAAGGGACTGACAGCTATGGTGTCACCACCGGGTTTGGTGCAACCTCCCACCGGAGAACAAAGCAAGGCGCTGCCCTTCAG…	phenylalanine ammonia-lyase	1770	20	0	0.9425	6	C:cytoplasm; ; P:secondary metabolic process; P:biosynthetic process; F:catalytic activity; P:catabolic process	EC:4.3.1.0	IPR001106; IPR005922; IPR008948; IPR022313; IPR024083; G3DSA:1.20.200.10 (GENE3D), PTHR32364 (PANTHER), PTHR32364:SF2 (PANTHER)	x	-28.9399	x	x	x	-33.8788	x	x	x	x
MDP0000139111	MDP0000139111	ATGTCGAGTTACTCGACTCCAGAGTTATCAGACTCATCATCAAATGATGGAGTGGGAGTAGCTATTGTTGTAGTCTTGGTAGTGGTCTTAGTGAAGATTGTTATTGCAGTTGTAGTGTGCAAGAAATGTCAGAAACTCGCAAGAGAGAGAAGTCAGAATGTGAGCTTAGTGCAGATCGTTACCCCAGACYATCGGACGCTCACAATGGAGAAGATCGTTACTCCAGACTTTCGGGCACTCACAATGSACAACTTTATAAATGATATGGAAAGAGAAAAGCCCGCTAGGTTCACTTCTCAACAACTTCGGATTGCGACTGATAACTTCACCAATTTGTTAGGCCAAGGAGTGGCAGTGAAGGTTCTACATGGAAGTTCGGATAAGAGAATCAAGGAACAA…	g-type lectin s-receptor-like serine threonine-protein kinase at1g34300-like	1239	20	5.4605e-138	0.674	6	C:cytoplasm; P:metabolic process; P:cellular process; F:kinase activity; F:nucleotide binding;	EC:2.7.11.0	IPR000719; IPR002290; IPR008271; IPR011009; IPR020635; G3DSA:1.10.510.10 (GENE3D), G3DSA:3.30.200.20 (GENE3D), PTHR24420 (PANTHER), PTHR24420:SF224 (PANTHER), SignalP-NN(euk) (SIGNALP), tmhmm (TMHMM)	x	x	x	x	x	-56.6453	x	x	x	x
MDP0000139132	MDP0000139132	ATGGTTCTTGCTGCTTCGAACAGTGGCCACACCACAGTTGAACTGGTTGAACCGCCAGAAGGTGCACAAGTTGGCGAGAGAGTTACATTTCCCGGGTTTGTAGTTGAGCCTGATGAGATTTTGAACCCGAAGAAGAGGGTGTGGGAGACCTTGCAGGTGGATCTGCACACGAACACTGAACTAGTGGCGTGCTACAAAGATATTCCGCTCACAACATCAGCCGGTGTTTGCACCGTGTTCTCTATTGCCGGTGGGTCAATTAAGTAG	methionyl-trna synthetase	267	20	1.98111e-37	0.8085	8	P:biological_process; P:nucleobase-containing compound metabolic process; P:translation; ; F:nucleotide binding; F:catalytic activity; C:cytosol; F:RNA binding	EC:6.1.1.10	IPR012340; IPR016027; PTHR11946 (PANTHER), PTHR11946:SF3 (PANTHER)	x	x	x	x	-2.14524	x	x	x	x	x
MDP0000139147	MDP0000139147	CTTCTCTTCAGACATAGGGCTATCACGCTCTGCACAGATTGGGCCTTTTACAGTCATTGGGAGTGGCACCAAGATTGGGAACAACACCAAAATTACAAATTCTGTTATTGGGGAAGGGTGCTCTATTGGATCAAATGTCTCAATAGAAGGCTCCTATATATGGGATAMTGCCACCATTGAAGATGGCTGCAAGCTGAGGCATGCTATTGTATGTGATGGAGTGATAATGAAGTCTGGAGCAGTTTTGGAACCTGGTGTAGTTTTGTCTTTCAAGGTTGTTATAGGACAAAAATTTATTGTCCCTTCATACTCAAAGGTATCTCGGCTTCAGCAGCCAACTAAGCTAGATAGTGACGATGAGCTGGAGTACGCTGACAATAGCAGCGGGATTGCAGAAAT…	translation initiation factor eif-2b epsilon subunit	1231	20	0	0.7235	5	P:translation; F:transferase activity; F:translation factor activity, nucleic acid binding; P:nucleobase-containing compound metabolic process; C:ribosome	EC:2.7.7.0	IPR001451; IPR003307; IPR011004; IPR016021; IPR016024; G3DSA:2.160.10.10 (GENE3D), PTHR22572 (PANTHER), PTHR22572:SF7 (PANTHER)	x	x	x	x	x	-2.51493	x	x	x	x
MDP0000139194	MDP0000139194	ATGGAGCAGTATGAAGTTCTAGAGCAGATTGGGAAGGGTTCTTTTGGTTCTGCTCTTCTCGTGAGGCATAAGCACGAAAAGAAGAAGTATGTCCTAAAGAAGATCCGCCTTGCTCGTCAAACTGATAGAAGCCGGAGATCTGCCCACCAGGAGGCCAGCATGGAGCTTATTTCCACGGTTCATAATCCATTTATTGTGGAATACAAAGATTCCTGGGTCGAAAGGGGTTGCTTTGTGTGCATTGTTATTGGGTATTGTGAAGGAGGAGACATGGCAGAAGCCATAAAAAGGGCCCGTGGTGTTCATTTCTCTGAAGAGGTTGCTACATTTGCAGTGAATTTTCCGGGTGTTTTTAAACTCTGCCAATGGTTAGTTCAACTGTTGATGGCACTTGACTAC…	serine threonine-protein kinase nek2-like	1884	20	0	0.7715	6	P:cellular protein modification process; F:nucleotide binding; F:kinase activity; F:signal transducer activity; P:signal transduction;	EC:2.7.11.25	IPR000719; IPR002290; IPR008271; IPR011009; IPR017441; IPR020635; G3DSA:1.10.510.10 (GENE3D), G3DSA:3.30.200.20 (GENE3D), PTHR24362 (PANTHER), PTHR24362:SF76 (PANTHER)	x	-2.43031	x	x	x	x	x	x	x	x
MDP0000139362	MDP0000139362	ATGGTGGGGCTGGAGTGCTTTCTGGACGTCGTCAGGGCCCTCGGCATGGGCTCCTGCCTCTCTGCTGATGGCAGCGCTGCCGCCTACGGCTCCGTCCCTTCATCCGACAGCAAGAGGCGGAGGAGGAGGGTGGCTGCGATCTCCTCCCCGTCCTCAACGACGCCGACAGCCGATAACGTGGAGATGTGGCTGCACAGAGTCCATGACAGGATGTTCTTGAATGGGTCCTCTGATTTTACTTCCTTGTTCAGCAAGCAAGGCAAAAAAGGGGTCAATCAGGACGCCATGATTGCTTGGGAGAATTTCGGTTCGGCGGATACCACTTTCTGTGGTGTTTTTGATGGGCATGGTCCTTTTGGCCATATGGTTGCAAAGAAGGTGAGGGATGCTCTACCTTTG…	15-cis-zeta-carotene isomerase	2616	20	2.85001e-176	0.833	7	P:biosynthetic process; P:cellular process; P:secondary metabolic process; P:lipid metabolic process; C:plastid; C:membrane; F:catalytic activity	-	IPR001932; IPR009915; IPR015655; PTHR13832:SF194 (PANTHER), SignalP-NN(euk) (SIGNALP), tmhmm (TMHMM)	x	1.56763	x	x	x	x	x	x	x	x
MDP0000139404	MDP0000139404	ATGGATTCATCAGTTCTGCTATATAACCAGCTCAAGGCGACCGAACCGTTTTTCTTGTTAGCTGGTCCCAATGTGATTGAATCCGAGGAGCACATTTTCCGGATGGCCGAGCACATTAAGAGTGTTGCAACAAAGGTTGGATTGCCACTGGTTTTCAAGTCGAGCTTTGACAAGGCCAACCGTACGTCCTCAAAATCATTCCGGGGTCCTGGCTTGGAAGAAGGCTTAAAGATCCTTGAGAAGGTTAAAACAGCATATGACCTCCCTATAATTACAGATGTACATGAAGCTAGCCAGTGTGAAGCAGTTGGTAAAGTTGCAGATATTATTCAGATTCCTGCATTTTTATGCCGCCAGACAGATCTTCTAGTTGCAGCAGCCAAGACTGGAAAAATTATC…	2-dehydro-3-deoxyphosphooctonate aldolase	927	20	4.8255e-172	0.9115	7	C:cell; P:biosynthetic process; P:carbohydrate metabolic process; P:cellular process; P:lipid metabolic process; C:plastid; F:transferase activity	EC:2.5.1.55	IPR006218; IPR006269; IPR013785; PTHR21057 (PANTHER), tmhmm (TMHMM), SSF51569 (SUPERFAMILY)	-3.59327	-1.62106	x	x	-3.23047	-2.90896	x	x	x	x
MDP0000139452	MDP0000139452	ATGTTATCAGAGTTGATGAACTTCTTGAGGTCCTGTTTTCGGCCRAGGTCGAATCGATACGTTCATACTGGTGCAGATTCCGGGGGTCGCCAAGACGGGCTYCTGTGGTACAAAGACACAGGCCAGCACATAAATGGTGATTTCTCAATGGCTGTAGTTCAGGCCAACAATTTACTTGAGGATCAGAGTCAGCTCGAGTCGGGTAGTTTGAGCACACATGAATCTGGCGCCTATGGTACTTTTGTTGGTGTTTATGACGGTCATGGGGGTCCGGAGACGTCACGCTATATCAATGATCACCTCTTTCAACATCTCAAGAGATTTTGTTYGGAGCAGCAGTCCATGTCTGTGGATGTAATACGAAAAGCATTTCAAGCAACAGAAGAGGGTTTTCTTTCC…	protein phosphatase	1194	20	0	0.8955	5	C:cell; F:binding; F:hydrolase activity; P:cellular protein modification process; C:mitochondrion	-	IPR000222; IPR001932; IPR015655; PTHR13832:SF97 (PANTHER)	x	x	x	x	x	-3.1693	x	x	x	x
MDP0000139485	MDP0000139485	ATGGAGGGGTTACAACGTTGTAGATATTGGTTTAATGGAGTTTCTCTCTTTTTCCATCCTTTGAGGTTAGTACTATTGATCCTTGTGTGTTTTGGAAACGTAGGTGCAGCGTTCTATAACCTGACCACCATCCCCTTCGACCAAGGCTATATCCCTCTCTTCGGCGACGGCAACCTTGTCCGCTCCCCCGACGGAAAAGGTGTTCGTCTCCTCCTTGATCGCTTCACAGGTTCTGGCTTCATCTCCTCCAATCTTTACAACCATGGTTTCTTCAGCGCTAACATTAAGTTGCCATCCGATTACACTGCCGGTATCTGTGTTGCTTTTTACACATCAAACGCGGACGTATTCGAAAAGAGCCACGATGAGTTGGACATAGAATTCTTAGGGAACACAGAA…	xyloglucan:xyloglucosyl transferase	1068	20	1.31779e-175	0.841	6	F:hydrolase activity; P:carbohydrate metabolic process; P:cellular process; C:extracellular region; C:cell wall; F:transferase activity	EC:3.2.1.0; EC:2.4.1.207	IPR000757; IPR008985; IPR010713; IPR013320; PTHR31062 (PANTHER), SignalP-NN(euk) (SIGNALP), tmhmm (TMHMM)	17.8328	x	x	x	x	x	x	x	x	x
MDP0000139493	MDP0000139493	ATGGCGCAGATTTTGGCACCCAATTCACAATGGCAGATGAAGATTACAAGGAGCTCAACCACTGCCAGTCCTATGACAGCAAAGATGTGGGGTTCTCTTGTGTTGAAACAGAACAAGAAAGGACCAGCTAGGAGCTCTACTAAATTTAGAGTGCTCGCCACCAAGGCCGAAGGTTATACAATCAACAGGCTAGAGGGTTTACTGAACCTGGACCTTACTCCATTCACTGACAGGATTATTGCCGAGTACATTTGGATCGGAGGGTCAGGGGTTGATGTCCGCAGCAAGTCAAGGACAATATCAAAACCTGTTGAAGATCCGTCTGAGCTTCCAAAGTGGAACTATGATGGATCAAGTACCGGACAAGCACCCGGTGAAGACAGTGAAGTAATCTTATAG	glutamine synthetase	399	20	1.46685e-82	0.8975	8	F:catalytic activity; P:metabolic process; F:nucleotide binding; C:plastid; P:biosynthetic process; ; P:carbohydrate metabolic process; P:cellular process	EC:6.3.1.2	IPR008147; PTHR20852 (PANTHER), PTHR20852:SF14 (PANTHER)	x	2.21398	x	x	x	x	x	x	x	x
MDP0000139550	MDP0000139550	ATGGCAGAGCTAGAGAGCCCAAGAGTGATGACAAAGATCATAACTTTTCTCTCTTCTCTGGTTCAAAGAGTGGCGGAATCGAATGACCTCAACAGCCATTTCCAACACCAGAAAATCTCAGTCTTCCATGGTCTAACTAGACCCACCATTTCAATACAGAACTACCTAGAGAGGATTTTCAAGTATGCCAATTGCAGCCCGTCTTGCTTAATTGTTGCGTACGTTTATCTGGATCGGTTTTCGCAGAGGCAACCCTCGTTGCCTATCAACTCATTCAACGTTCATCGGTTGCTGATTACGAGTGTCATGGTGGCTGCAAAGTTCATGGATGACATGTACTACAACAAYGCATATTATGCAAAAGTTGGAGGAATAAGCACAATAGAGATGAATTTTCTT…	cyclin-dependent protein	624	20	1.56842e-113	0.8485	6	P:metabolic process; P:cellular process; F:kinase activity; P:cell cycle; F:protein binding;	EC:2.7.11.22	IPR012389; IPR013763; IPR013922; PTHR15615 (PANTHER), PTHR15615:SF0 (PANTHER), SignalP-NN(euk) (SIGNALP)	-17.7448	-1.95173	x	x	-9.60571	-6.69997	x	x	x	x
MDP0000139654	MDP0000139654	ATGGATTCCAGAGACAAAGGCTCGCCTCCGCCGAAGCCCTCCAAGTTCTCAGTGTACCAGAACCCATCCTTCTCCGCTGTCCTCACCGCCAATAGTCTCCGCCCTTCCAAGCATGCAGTCCTCTGCATCTTCTCTCTCTCCTCCGCCTCCGCCGTCGCCTTCATTGCGATGTTCTCCAGGGAAAATGGGTTTATTGACAATTTGAAGCTCAAAAGTCWTTCCCAAGAGGCAGCCTATTTGTTTGTCAAAGTAATACATACCGTGGTGGGCTTAGTATTTTTGGGAACTCTATTTGCACTCTTCAGAGCCATCTCATTGAGAAATGCTGCTTTTGTGCCAACTAAATCTCCCTCAAAAGGAAATGGCGATAAAAAACCCCTTACAAATCGTCAATTAGGA…	transmembrane protein	2097	20	0	0.703	2	F:molecular_function; P:biological_process	0	IPR019176; PTHR21780 (PANTHER), PTHR21780:SF0 (PANTHER), tmhmm (TMHMM)	x	x	x	x	x	-2.95949	x	x	x	x
MDP0000139743	MDP0000139743	ATGGAAGCTCTGCGAAGCTTAGGTCAACTAGTCCTAGCCTTGTGGATCTTCTCCCATCTCTCCCTGCTCGCGTACTCATCTTCCACTCAGGATCTCCAGATCATCACCGCAGAGCGCAGAATTGACTTGACCTCTCATATTGTGAAGGTTTTCTTGACGTTAAAGGTCGAAAACACTGGTACATCTCCTGTTTCGGAAGTACTCCTTGCTTTTCCACCCACACAGGTTGATCACCTAGCATCACTCAAAGCAGCTATCACTGTTGGAAAAAAGAAAAAGAAAAGTTATGTGCCCCTTGAAGTCAATCCCACTGAGCTACCTGATGCACCAAATGGGGCTAAATCGTTTTCTATCTCATTGCTCAACCCACTAAATGCTGGTGAAACTGCAACACTAGAG…	ribophorin i	1404	20	0	0.849	10	C:cell wall; C:cytoplasm; C:plasma membrane; C:membrane; C:vacuole; F:transferase activity; C:endoplasmic reticulum; P:biosynthetic process; P:cellular protein modification process; P:carbohydrate metabolic process	EC:2.4.1.119	IPR007676; PTHR21049:SF0 (PANTHER), SignalP-NN(euk) (SIGNALP), tmhmm (TMHMM)	-3.07591	-1.72072	x	x	-2.59558	x	x	x	x	x
MDP0000139821	MDP0000139821	ATGGAGGATGGCAAGRAGCTGGCCAGAAGGTGCGACGAGGGGAATCTGAACTTCTTTGAAAAGGCTAAATATGCTAAAAAAATTGTTAAATGGGACGAATCTCGTCAAAGAATCTTGAAGTTAGTGCAAACTGATGCAAATCTTGTGGCTCAAAATCAAAACCAAGACCTTGTTACAACTTGGTGYGCAGTTCCYGACCTTCCAAGCAATACACTAAAACTGGATGCRCCTTTGGCGGRGATGAAGATGAAACTCCTTAGAGATGACGCGCKGTCAATGCTTGACAATATCTTCTTTGCCACGGTTTCCAATAAGCCCAGCCACCTTGTTGTCCAAGAATTGTGTCAACATGCCSGATTCARGGTACCTGCTTTAGAAAATGAAGMAATTGCATTTAKC…	probable disease resistance protein at5g66900-like	1914	20	0	0.5355	3	P:response to stress; P:cell death; F:nucleotide binding	-	G3DSA:3.80.10.10 (GENE3D), PTHR23155 (PANTHER), PTHR23155:SF154 (PANTHER), SSF52047 (SUPERFAMILY)	x	x	x	x	x	-29.038	x	x	x	x
MDP0000139823	MDP0000139823	ATGAGGCTGCTAACCCACAACATGCTATCATCCAACATCAAAGGCGTGACCAACGGCTTCCCTCTGCGCATTGAAATCGAGAAGGTGGTCGAAAAGCAGGTTGAATTCAACCCCGACTTCCTCAAGAACATGTTCCCTAAGATCGAGTGGAAGGCACTTGTCAATGCCTCTCATAGTATGGGGTATGTTGAGCTCCCTGAGGAGGTTGAGCCTTCTAGGCTTGATTCTGAAGATTTTCTTCACAAGTTCCATCACGCCCTTTTGGAGCTTCATCTCGAGGAGGGGGCGCTTGTCTGCCCTGAGACTGGTCGCCGCTTTCCAGTGAGCAAGGGCATACCCAATATGCTACTTCATGAAGACGAAGTGTGA	like protein	369	20	1.71667e-44	0.8515	3	P:growth; P:cell cycle; P:cellular process	-	IPR005651; G3DSA:2.20.25.10 (GENE3D), PTHR12773:SF0 (PANTHER)	-4.06005	-2.84955	x	x	-3.64965	-4.43368	x	x	x	x
MDP0000139843	MDP0000139843	ATGGCTAGGGACTACGACTATTATTCTTACTGGGACTACTTCTCCATCCCTCTCCACCTTGGCTTCTTCATTTCAATCCTCGTCTTCATCATGGGCTTCACATGGTACATAAACTACGAGTCCATGATTGAGGACWTGATGACTCAAGTCAAACTCTTCCTCATGCTTGTTCCAATCATTCTGTTGCTTGTCGTCCACTGCTTATCGGGTGGGTTATCGTTTTTGGTGCCGCTGCCGGAGCAGGATTCGCTTCACAGAGCCGGAGGGTCTCCGTGGGGTGTTGGACTCGTGCTTGTGTTCCTTTTGATCATGATCTCTTACCAGTCTTCTTTGCAGGAACGTTGGTTTCCCTTACTAAGTAGATGA	oxidoreductase transition metal ion binding protein	366	20	8.88959e-34	0.739	1	P:response to stress	-	SignalP-NN(euk) (SIGNALP), tmhmm (TMHMM)	x	1.86553	x	x	x	x	x	x	x	x
MDP0000139844	MDP0000139844	ATGGCCAGAACACCTCAAATCGTGGCTACACAATTCATAATTCTCTCACTTCTATCTTCGTTTGCCCTAATTCTTGTCCAAGGAGATGATCACGATTTTGTCAGAGCCTTGGACCGCAAGCTTCTGGGTCTCGAGAAAGAGAAGTTCAGCCACTTTAAGATGTACTGGCACGACATTGTTGGCGGTCCAAATCCCAGTTCAGTTCCAGTGGTGAACCCACCAACCAATTCATCAACAGCGTTTGGTTTAATTACCATGATTGATAATCCACTCACTGAAGGGCCTGAATTGACCTCAAAATTACTGGGAAAGTCTCAAGGGTTCTATTCGTCTGCCTCACAGAAAGAACTTGGCCTGCTGATGGCCATGAATTTTCACTTCATMCAAGGGAAGTACAAT…	disease resistance response protein 206	582	20	2.59165e-73	0.808	0	-	0	IPR004265; PTHR21495 (PANTHER), SignalP-NN(euk) (SIGNALP), tmhmm (TMHMM)	-7.10023	x	x	x	-7.62584	-8.5956	x	x	x	x
MDP0000139868	MDP0000139868	ATGGAAGAAAACGAAAAAAGATCAATATCGAACCTGGAAGATGCAGCGGCTATAGAAGAAGATCGAGATCGAACCTGGAGATGCAGCTGTTACAGGAGAAGATCGAGATCGAGATCGAAGATGGAGATGCAGCTGCTACGAGAGAGGATGAGGGGGAAGGCTAAGGGAAAAGGCAGCGGCAGAGAAAAAGATGGGACAAAGATAAAGAGGAACCGCCGTGAACTCCCCAGAACGTGGGTCTGTGGTGGAGGGAGCGTTGAGGTCGAGGAAGATGCAACTGGGTTTGTGGTGGAGGAGGAGGAGGCTACCGAAGAGAGAGAGGGTAGAAGAGAGAAAGGATACGGGGAGAGAGAGGGAGTGTGA	---NA---	363	0	0	0	0	-	0	no IPS match	-3.01841	x	x	x	-4.3617	-5.22931	x	x	x	x
MDP0000139910	MDP0000139910	ATGATCTGCTCTGTGAAGCAATACACCGGCGTGACAAATGGGTCCGACATMTTTTTACGGCGGAGCACACGACCGCCGCCGGTGCAACGATCGCTGTTTCTGCCCYCTCTTCCGGCGCACCAGMCTCAGAGATCAGGAATCTCGGTGCAAAAGGCCTTGCACGTATCTGCGATCGCCACCCTCGGAGCTTTGCCGAAGCCGACYCGAATGAGTGTGGTTAAATGTCAGGCGTTCGAGGCTGACCGATCGCAGCCGATCGAGTCCAGCGTCGAGCTTCCCAAAGTCGATGCTAAACTGGAGGCGGCGAAGAAGCTGAAGATCGGCGTGTATTTTGCTATGTGGTGGGCGCTGAACGTGGTGTTCAATATATACAACAAGAAGGTGTTGAATGCTTACCCT…	glucose-6-phosphate phosphate translocator chloroplastic-like	1428	20	0	0.835	10	P:reproduction; P:biological_process; F:transporter activity; P:transport; C:membrane; P:photosynthesis; C:vacuole; P:response to abiotic stimulus; P:response to biotic stimulus; P:embryo development	-	IPR000620; IPR004696; IPR004853; PTHR11132 (PANTHER), PTHR11132:SF14 (PANTHER), tmhmm (TMHMM), SSF103481 (SUPERFAMILY)	3.85426	3.545	x	x	3.12834	2.58631	x	x	x	x
MDP0000139929	MDP0000139929	ATGTTTGGATCTATTATGGTGACAATGTGTTTGAGCAAGAACCAAATAAAGAAAACGAAGGCCACGACTTCAGGTCAACTAAAGCAACGTATAGTGATGGTGTTTAAAACGATCAATCTGAAAACAATATTTGCCCCTGCAAGTATTGGAGCGCTTGTTGGTTTTGCAATCGGAGTCATCCCTCAGATTCGAAAATTACTGATAGGAGATGGTGCTCCTCTACGGGTGATTCAAGATACTGCATATTTGTTGGGAGACGGAGCCATCCCAGCTCTCACTTTGATAATAGGAGGAAACCTACTTCAAGGTTTGAGAGGGTCAGGGATTCAGAAATCTCTTGTCGTTGGCATCATAGTTGTTCGWTATGTTGCCCTGCCTCTTATAGGCGTCTTGGTTGTW…	auxin efflux carrier-like protein	729	20	1.29147e-47	0.7485	4	P:transport; C:membrane; F:transporter activity; P:cellular process	-	IPR004776; PTHR31651 (PANTHER), tmhmm (TMHMM)	x	3.78597	x	x	x	4.09779	x	x	x	x
MDP0000140067	MDP0000140067	ATGTCACAAGCACCCTCACTCCCCCGTCTTCGCTCTCCCTTCCTCTCCTGCCCCCTCAAGCTTTCCACCTCCCCTTCTTCCTTCTGCGCGTCCCACAAGTTTTCAGGAAATCAACGGTCACCGAAGTCGTATCCATGCATCAGAGCCATTGATCTCGATCAAAACACGGTAGTTGCAATCTCAGTTGGGCTTGTGAGTGTTGCCGTCGGGATTGGCATTCCGGTTTTCTACGAATCACAAATCGACAGTGCTGCAAAGCGAGACAACACTCAGCCATGCTTCCCTTGCAATGGAACCGGCGCACAAAAATGCAGATTTTGCACGGGAAGTGGGACGGTGACAGTAGAGCTTGGCGGGGGTGAGAAAGAGGTGTCCAACTGCATCAACTGCGAAGGGGTC…	diphthine synthase	1659	20	2.9439e-153	0.79	6	P:cellular protein modification process; P:biosynthetic process; F:transferase activity; P:metabolic process; P:cellular process; P:lipid metabolic process	EC:2.1.1.98	IPR000878; IPR001305; IPR004551; IPR014776; IPR014777; PTHR10882 (PANTHER), tmhmm (TMHMM)	x	x	x	x	x	-1.65081	x	x	x	x
MDP0000140078	MDP0000140078	ATGGCTGCCATCTCAAAATCATCCAGGGCTGTGATTGTTTCACTGCTTCTCGTTTCCCTTCTTGTTTTCAATCTCGTTGAAGCTGATGAGAAGGTAAACTCAAATCCAGGACCAGAACAGAGTTCTCTCCTCAAGAAAATAGTGCTCGCTGTCGTTTATCATCTAGGCCTCATCTATGCAAGAGAGCATGCGGGACTTGCTGCCAGCGTTGCAGCTGTGTTCCTCCGGGTACCGCCGGCAATCAAGAGGCCTGCCCGTGTTACGCCAGCCTCACTACCCACGGCGGCAGACGCAAGTGCCCTTGAATCAATCCTCTGTCTTGAAAACTCAAACAAGCTTGCTCATATTCGGGCATGCAGATGCTATGGGAATTGA	cold-regulated ltcor12	375	20	1.15815e-25	0.8935	3	C:extracellular region; P:response to stress; C:cell wall	-	SignalP-NN(euk) (SIGNALP), tmhmm (TMHMM)	x	7.65264	x	x	x	x	x	x	x	x
MDP0000140140	MDP0000140140	ATGGCTATCTCGTTCTGGAATTGCAGATGGAGAAGCCGACGCATGTATCAGAGGGAGCAGAGAGATTCGAAAATTTTWGGGARAAAAAATGTGAGAAAGGTGGAGATGCCTAACGGCGGGAAGAAGTTTCATGGGGTCCGTGTGMAATGCCTGAATATAAGAGCAGGAATGGAGATTCCAGACAATAAGCCCCTTAAGTATGCGCTTCAGTACATACGTGGGATTGGCAGAGCSAGGGCCGGCTTGATCRTATCTGAGCTAAACATGACCAACAAACGTGCCAAGGACYTGACCCGAAGAGAAGTTGTTGCYATTGGCGAWGAAATCTCCAAGTACTTAGTTGGAAGGGAATTGGCRACTATTGTCGAGAGAGACATCAAGAGAATGAAGGACATTCAG…	30s ribosomal protein s13	1251	20	6.88402e-87	0.83	6	C:plastid; F:structural molecule activity; F:RNA binding; C:ribosome; P:translation; P:cellular process	-	IPR001892; IPR010979; IPR018269; IPR019980; G3DSA:1.10.8.50 (GENE3D), G3DSA:4.10.910.10 (GENE3D), PTHR10871:SF1 (PANTHER)	-1.88911	-1.40908	x	x	x	-1.65351	x	x	x	x
MDP0000140204	MDP0000140204	ATGGCAACCGTCGTTCAAATCTCCATAAATTCCCTGTCTTTCAGGCTGAGCAGTTTGCACAATAGGACATGCAAGAAACCCATCAAATATTTTCCTCTGTCGAGGGCAAATATTGGGTTTTTGAAGCAGAGCAAGTTCAGGTTGCAGGCGTATTGGGACAGGGATGGGATTTTGGTGACAGATGAGGGGTGGAAGAGGAAGAAGAAGAAGAAAAGGGAGGTCGTGGTGAGGTTGAATCAGGGGTTTGGTGGGTTTAATGGCGGCGGAGGCGGTGGCGGTGGTGGTGGGAAAGATGACGGAGCCACTGCTAGACTTCTGGGTAATTTGGCTGTAGCTATTGGATTGACTTATCTTTCGTTTACTGGTCAGCTTGGCTGGCTTTTGGATGCTATTGTTTCC…	at4g27390 m4i22_200	729	20	1.23615e-81	0.7535	4	F:binding; P:metabolic process; F:catalytic activity; C:plastid	-	tmhmm (TMHMM)	5.62965	3.8702	x	x	3.78832	2.76082	x	x	x	x
MDP0000140221	MDP0000140221	ATGGTGAAGTACTCCAGAGAGCCCGACAATATCACCAAGTCTTGCAAAGCAAGAGGTTCTGACCTGAGGGTTCATTTCAAGAACACAAGGGAAACTGCGTTTTCTATCAGAAAGATGCGCTTGGACAAGGCAAAGAGTTATTTGGAGGATGTTCTGGCTCACAAGCAGGCCATTCCCTTCCGTCGTTTCTGCCGTGGTGTTGGGCGTACTGCCCAGGCAAAGAACAGGCATTCCAATGGGCAAGGACGCTGGCCTGTCAAGTCTGCCAAGTTCATATTAGATTTGCTTAAGAATGCTGAGAGCAATGCTGAAGTGAAGGGTTTGGATGTTGATTCCCTAATCGTATCTCACATCCAGGTCAACCAAGCACAGAAGCAAAGGCGCCGAACCTACAGGGCT…	60s ribosomal protein l17-2-like	549	20	2.07867e-102	0.9535	4	F:structural molecule activity; C:ribosome; P:translation; P:cellular process	-	IPR001063; IPR005721; IPR018260; PTHR11593:SF3 (PANTHER)	x	x	x	x	x	-2.10737	x	x	x	x
MDP0000140235	MDP0000140235	ATGGTGGGTTTGTGGGCTTGCCCTTCTTCGATGTCCGTGACCCAATGGTCAACACAGTGGGCTTTGTCCCAACCGAAGTTCACTCATCGCCTAAGCCAGCCGCCTAGTCCGAGCTCGCAGATCTACAGCTTTTGGTTTCGTTTTCAGCTCGCACTTGCGGAAATGGTGCGCGTCAGCGTTCTGAACGACGCTCTGAAGAGCATGTACAACGCCGAGAAGAGGGGAAAGAGACAGGTCATGATCCGGCCGTCGTCCAAGGTCATCATCAAGTTCCTCCTGGTTATGCAGAAGCACGGATATATTGGGGAGTTTGAGTATGTTGATGACCATAGAGCTGGAAAGATTGTGGTTGAGCTCAATGGGAGGCTGAACAAGTGTGGGGTTATAAGTCCCCGATTC…	40s ribosomal protein s15a	792	20	5.40362e-85	0.99	10	F:structural molecule activity; C:plasma membrane; C:cell wall; C:membrane; C:vacuole; C:ribosome; C:cytosol; P:translation; C:mitochondrion; P:cellular process	-	IPR000630; G3DSA:3.30.1370.30 (GENE3D), G3DSA:3.30.1490.10 (GENE3D)	-4.61404	x	x	x	-4.7076	-3.81542	x	x	x	x
MDP0000140237	MDP0000140237	ATGAGCGGGCACGACTCCAAGTACTTCTCCACCACCAAGAAGGGCGAAATCCCTGAGCTCAAAGAGGAGCTCAATTCTCAATACAAGGATAAGAGAAAAGATGCGGTCAAGAAGGTGATCGCCGCAATGACTGTGGGGAAGGATGTTTCGTCACTTTTCACAGATGTAGTGAATTGCATGCAAACAGAAAACTTGGAGCTGAAGAAGCTTGTCTATTTGTATCTGATAAATTATGCTAAAAGCCAGCCTGACCTAGCGATACTTGCAGTGAATACATTTGTCAAGGATTCACAGGACCCAAACCCTTTGATTCGTGCTTTAGCCGTCCGGACAATGGGTTGCATTCGTGTTGATAAAATTACAGAATATCTATGTGATCCCCTTCAGAGATGTCTCAAG…	beta-adaptin-like protein b	2712	20	0	0.9205	7	C:plasma membrane; F:protein binding; F:transporter activity; P:transport; P:cellular process; C:membrane; C:cytoplasm	-	IPR002553; IPR008152; IPR009028; IPR011989; IPR012295; IPR013037; IPR013041; IPR015151; IPR016024; IPR016342; PTHR11134 (PANTHER), PTHR11134:SF3 (PANTHER)	x	-1.89493	x	x	x	x	x	x	x	x
MDP0000140242	MDP0000140242	ATGAATGCTTCTTCCACCTTCAACTTCCCGAACCTCGCTCCCGTGCGCAGAACCAGTCATGCAAATCCGCAGCCAATCCCCAAACCTCTGATCGCCGCCTCCTCCTCCGTACCCGAACCCGGTTCCGACCCACATGCCCGGAAAATCAAGGGCAGCCCTCAGCTGGCACGATGGTCCCGGGCACGGGCCATACGCTCGGGTCGGAAATTGGACCGCGCGGGACAGAGGACCCAATTTCTGGAGCCGAACCCTCCGCTGCATCCCAGCGACGGCGTATCGCTAGATCCTCATGATAGTACTTCATCGGGAAGYGACGGCAGTGRCGATGACGCGGAGATGACGGCGGGGAAGTCGATATACATGGTTTCTGACGGAACTGGATGGACGGTGGAGCACTCT…	pyruvate orthophosphate dikinase regulatory protein	1221	20	0	0.7755	19	P:translation; C:cell wall; F:kinase activity; C:nucleolus; F:structural molecule activity; C:membrane; C:vacuole; F:nucleotide binding; P:metabolic process; P:cellular process; C:plastid; F:hydrolase activity; C:ribosome; C:cytosol; C:plasma membrane; P:reproduction; P:post-embryonic development; P:embryo development; P:cellular protein modification process	EC:3.1.3.16	IPR005177; PTHR31756 (PANTHER), PTHR31756:SF0 (PANTHER)	x	x	x	x	x	4.52406	x	x	x	x
MDP0000140282	MDP0000140282	ATGGTCTCAGCTTCTCTCTCCATTCTCTCCTCCTCCTCCTCCTCCTTGTTTCCCTCCAACTCCGCCACTCACTTCGATGCTTCCTCCACCTCCACCAGCTTCAAAGCCAGGCCCTTCGAATCCTCCAAACGGACCCTCAGATTCTCCAGACYCCCAAAGCTCCTTCCTTTCAAGGTCTTCGGCTCTTCCTCCCTCAGCCCAATTGAGGACGGCTCCGCCGACCAGTTTTTGCAGAACAATTCAATTGCGGATTTCATGCGGTTCAAAAGGGGTCCCGATGGCGGAACCGGGGAGCTGCAGACGGCGGTTGTCAGCTACAAAAAGCGGTTCCCTTGGTCGCTTTTGAGGCCGTTTCTTCAGGTTGATTTGGTTTCGACAATTCACATCGCGGATAAACAG…	PREDICTED: uncharacterized protein LOC100249177 [Vitis vinifera]	1404	20	0	0.798	1	C:plastid	-	tmhmm (TMHMM)	5.12747	x	x	x	x	x	x	x	x	x
MDP0000140341	MDP0000140341	ATGGCCAAACCACACTCTCACTCCTCACTCCCACTCTCGCTACTACTCCTCTCACTCCTCCTCACTCCTTCCGTCCAACAAACTCACAAAATCTCCACCGTCGATCTCCGCGCCCTGATCGCCATAAAAAACTCCTTCACCGACGTCCCCTCCCGCCGCGGCTCCCCCGCCGCATTCTTCTCCACCTGGAACTTCTCCGCCCCCGACCCCTGCTCCACATTCACCGGCCTCACGTGCGCCTCCGGCCGCGTCACCACCCTCACCCTCGGCACCGGCCTTTCCGACTCTCCTGGTCTCGCTGGTTCGCTCCCGCCCTCCATCGCCGACCTCACCGAGTTGACTCAGCTCATTCTCTTCCCCGGAATCGTCACCGGTCCTATTCCCTTCCAGCTAGACCGG…	leucine-rich repeat family protein	1248	20	1.16725e-139	0.649	1	P:signal transduction	-	IPR013210; G3DSA:3.80.10.10 (GENE3D), PTHR24420 (PANTHER), PTHR24420:SF483 (PANTHER), PF13855 (PFAM), SignalP-NN(euk) (SIGNALP), SSF52058 (SUPERFAMILY)	x	-75.1239	x	x	x	x	x	x	x	x
MDP0000140406	MDP0000140406	ATGGAGTCTCTGTCTCCGGTTCTCTCACCGACCGCTGTGAAATTCAGCTATCCGAAGCTCGCTTCAATGGCTGCCTATGCAGCCACTCTTCCTTCGTTCTCATTCACCTCCATGGCCTCTGCACAGAGAAGAACACCTACTTCAATACACTCTGCAAAACCCACTAAAACCCTCTCCGCAACAGCAACAACAAACCCAATTTCGGTGCCTCCCAAGAAGGTTCTGGTTCCAATTGGGTATGGGACGGAAGAAATGGAAGCTGTCATTATAGTTGATGTTCTGCGCCGAGCTGGTGCTGATGTTACCGTGGCCTCCGTGGAGCCGCAGCTCCAGATTGAAGCTTCTTGCGGTACTAAACTGGTTGCTGACACCTCCATTTCCTCGTGTTCCGATCAAATT…	class i glutamine amidotransferase domain-containing protein	915	20	3.02062e-117	0.7765	1	C:plastid	-	IPR002818; IPR006287; G3DSA:3.40.50.880 (GENE3D), PTHR11019 (PANTHER), PTHR11019:SF4 (PANTHER), SSF52317 (SUPERFAMILY)	x	-6.48927	x	x	x	x	x	x	x	x
MDP0000140407	MDP0000140407	ATGAATTTGCGGCACTTGATTTCCGGGCAAGCGTTAACCAATGCTTCAGTTATCAGGGGAAGGTTGCGATCGCTCTATGCTTTCACAACCATAGCAGCAGACCCAGTTCCTCTGACGTTTCGTCCACCGAGCTATGGCGGCTCTAAACCCATCAAGAACCCTAATTTCCCAAAACTCTTTTCTCCATTTCACCGATTCATGCACTCTGCTCAAGCTCAGGCGGTTGATTCCGAGGATTCCGAGCAGGAGGAAGACGGAGCCGTTAACGATTTCTTGTCCCGGTTCGTGTGGATCATGCGGCAGAAGCTCTCCGAATCGTACCCGGATTCCGATAAGGCTACCCTCGACGGCATGCTGTTGATTATTGTTGAGAGAGTTGTGGCGGAGATGGAGAAGGGC…	pentatricopeptide repeat-containing protein	2133	20	0	0.718	10	C:intracellular; F:sequence-specific DNA binding transcription factor activity; P:cellular component organization; P:cellular process; F:DNA binding; F:chromatin binding; F:structural molecule activity; C:mitochondrion; C:nucleoplasm;	-	IPR002885; IPR011990; PTHR24015 (PANTHER), PTHR24015:SF12 (PANTHER)	x	x	x	x	x	-3.55174	x	x	x	x
MDP0000140483	MDP0000140483	ATGGCATACAATATTGCCAAACTCTCACTTCTTTCTCTTCTGTTCTTATTTTCTTCCCTCTGCAGCATTGCAGTTGTGCATGCTCGTCCACCCTTCGCCTGCGACCCTCGAAACCCGATAACCAGAACGTTGAAGTTCTGCAGGGTGAGGGTGCCAATCCACGTTAGGGTTCAGGACTTGATCGGACGGCTGACATTGCAGGAGAAGATCGGGCTGTTGGTGAACAATGCCATTGCTGTGCCTAGGCTTGGCATTCAGGGGTACGAGTGGTGGTCTGAGGCGCTTCATGGTGTGTCCAACGTGGGGCCTGGAACCAAGTTCGGTACCTTTCTTGGGGCTACTAGCTTCCCTCAAGTCATCACCACCGCTGCTTCCTTCAATGAGTCGCTCTGGGAGGAA…	beta xylosidase	2325	20	0	0.8665	3	P:carbohydrate metabolic process; F:hydrolase activity; P:nucleobase-containing compound metabolic process	EC:3.2.1.55; EC:3.2.1.21	IPR001764; IPR002772; IPR017853; PTHR30620 (PANTHER), PTHR30620:SF0 (PANTHER), PF14310 (PFAM), SignalP-NN(euk) (SIGNALP), tmhmm (TMHMM)	24.1583	16.4793	x	x	x	x	x	x	x	x
MDP0000140484	MDP0000140484	ATGTTGAAGGAAGATCAGAGCAATGGCACTGCTACCGCCAACAACTGGGCTCGTGTTTGTGATACGTGCCRGGCAGCAGCATGCACGGTGTACTGTCGTGCAGACTCCGCGTACCTCTGCTCGGGCTGCGATGCCACCATTCATGCTGCCAATCGCGTGGCGTCGCGCCATGAGCGCGTGTGGGTCTGTGAGGCCTGCGAGCGTGCTCCGGCCGCTTTCCTGTGCAAAGCGGATGCAGCCTCGCTCTGCACTGCCTGCGACGCGGACATCCATTCCGCCAATCCTCTMGCGAGGCGTCACCAGCGCGTCCCCATCCTGCCCATCTCCGGTTGCTTGTACAGCTCTCAGGCAACCGAACAAGGCGAGATGGGAGTGGCTGTGTCTGCTGGGGCGGAGACA…	constans-1	1182	20	0	0.7925	2	F:binding; C:intracellular	-	IPR000315; IPR010402; PTHR31319 (PANTHER)	2.83718	x	x	x	x	x	x	x	x	x
MDP0000140596	MDP0000140596	ATGGAGCGTTCCATGCGTTTATTTCCAACCGCCTTCGTCTTCCTGCTGCTTTTGGTAGCCACCGGGACGATGGTTGCTGAGGGTAGGACCTGCGAGTCTCAGAGTAACCGCTTCAAAGGAACMTGCGTGAGTAAAAGTAACTGTGCTGCTGTTTGCCAAACTGAGGGCTTCCCCGGAGGCAATTGTCGTGGCTTACGCCGTAGATGCTTTTGCACTAAACATTGTTAA	defensin	228	20	3.70509e-46	0.793	7	P:response to stress; P:response to biotic stimulus; C:extracellular region; C:cell wall; P:biological_process; F:enzyme regulator activity; C:plasma membrane	-	IPR003614; IPR008176; IPR008177; G3DSA:3.30.30.10 (GENE3D), SSF57095 (SUPERFAMILY)	-43.1275	x	x	x	x	-10.4831	x	x	1.95708	x
MDP0000140755	MDP0000140755	ATGGATCCAATCATCGGTCTCCGTCCCGTACGGTTGACCACTTCGTCAAAAACTTCTAACCAACGGTGCAAATGGCGGCCCACAGAAAGACCAAGTCGTTTCCAGCCGTTCAACCAACGCGCCTGTGGACTTTTTACCGGGAGCGGCAAAATGTCATCTCATTTAAAAAAATCAATCGCGTTTCCCTTCCTCTTCCGTTTCCGCTTCCGCTTCAATCGAATTCGATTCGTCGCCRTCGTCACCTCCGTCTCTTTCGCTCTCTGTAACTGGTCCTATCAGGGTTTCGCGGATGGCGTCCAAGCGGATCTTGAAGGAACTGAAAGATCTGCAGAAGGATCCACCTACGTCCTGCAGCGCCGCATGTGTTGGTGTCGTGGCATAAAAAGTGACACAAACACC…	protein	897	20	1.18587e-76	0.981	3	F:nucleotide binding; F:catalytic activity; P:cellular protein modification process	EC:6.3.2.0	IPR000608; IPR016135; IPR023313; PTHR24068 (PANTHER), SM00212 (SMART), SignalP-NN(euk) (SIGNALP)	x	x	x	x	x	-2.26432	x	x	x	x
MDP0000140980	MDP0000140980	ATGGCAGCTCGGAGACTCTCCTCCTTACTCTCTCGCTCCCTCTCAGCCGCTTCTCCTTCTTCTTCTTCCGGGTCTGCAGCTTCTCTGCTTCGCTCTGGAGGGAGAAGAGTTAGCAGGTTTAGCACTGCTGCAGCAACTGAGGAGTTAATCATTCCACCTGTTCAAATAAGTCACACTCAGCACCTAATCAATGGGAAATTCGTCGACGCTGCATCAGGAAAAACATTTCCGGCATACGACCCTCGTACAGGTGAAGTGATTGCTCATGTGGCTGAGGGCGACGCAGAAGATATTAACCGTGCAGTAGCTGCTGCTCGCAAGGCATTTGATGAGGGGCCATGGCCGAAGATGAGCGCTTATGAAAGATCACGGATATTACTACGCTTTGCTGATTTGGTT…	aldehyde dehydrogenase family 2 member mitochondrial-like	1620	20	0	0.9325	14	F:catalytic activity; P:biological_process; F:nucleotide binding; C:plastid; C:mitochondrion; P:metabolic process; P:biosynthetic process; P:carbohydrate metabolic process; P:cellular process; P:generation of precursor metabolites and energy; P:catabolic process; ; P:lipid metabolic process; P:secondary metabolic process	EC:1.2.1.3; EC:1.2.1.36	IPR015590; IPR016160; IPR016161; IPR016162; IPR016163; PTHR11699 (PANTHER), PTHR11699:SF46 (PANTHER), SignalP-NN(euk) (SIGNALP)	x	1.86342	x	x	1.8772	2.03275	x	x	x	x
MDP0000141005	MDP0000141005	ATGTCTGTGGTTGAGGAACCGCTATACCCAATAGCCGTTCTCATAGACGAGCTTAAAAATGACGATATCCAGCTGCGGTTGAACTCAATCCGCAGGCTATCTACAATTGCACGTGCGCTTGGGGAAGAGCGAACCCGTAAGGAGTTAATCCCTTTTCTGAGCGAAAACAATGACGATGACGATGAGGTGCTTCTTGCAATGGCGGAGGAGTTGGGGGTCTTCATTCCATATGTTGGGGGTGTGGAGCATGCACATGTGTTGCTCCCGCCCCTGGAGACCCTTTGCACTGTTGAGGAAACCTGTGTGAGGGACAAGGCTGTGGAGTCCTTATGTAGGATTGGATCTCAGATGAGGGAGGGTGATTTGGTTAACTGGTTTATTCCTCTTGTGAAGAGGTTG…	serine threonine protein phosphatase 2a regulatory subunit	1830	20	0	0.9325	6	P:biological_process; P:metabolic process; P:cellular process; F:binding; C:plasma membrane; F:enzyme regulator activity	-	IPR011989; IPR016024; IPR021133; PTHR10648 (PANTHER), PF10363 (PFAM), PF13513 (PFAM), PF13646 (PFAM)	x	-2.04909	x	x	-2.63122	-2.35779	x	x	x	x
MDP0000141033	MDP0000141033	ATGCAAAATATTATGAAAGAAGAAATATATAAATATTGCAAAATAAGTGGTACAGTTGACTTCATTTTTGGTGATGCAACTGTTGTGTTCCAAAACTGCCGGATCTTAGCCAAAAAAGGCCTACCGAATCAGAAGAACAGCGTCACATCCCAAGGCCGGAAAGACCCGAATGAGCCGACCGGATTCTCAATCCAGTTCTGCAACATAACTGCAGATGCAGACTTGTTACCCTTGGTCAACTCCACTTTTACTTACCTTGGTAGGCCTTGGAAGCTTTATTCAAGAACTGTAATAATGCATTCTTTCTTGAGCAATGCCATAAGGCCTGAGGGGTGGCTTGAATGGAACGCGGATTTTGCTTTGAGCACGTTGTCTTATGGTGAGTACATGAATTATGGG…	pectinesterase	993	20	3.59806e-93	0.8645	9	C:cell wall; C:cell; P:cellular component organization; P:cellular process; F:hydrolase activity; C:extracellular region; F:enzyme regulator activity; P:biological_process; P:carbohydrate metabolic process	EC:3.1.1.11	IPR000070; IPR011050; IPR012334; IPR018040; PTHR31707 (PANTHER), PTHR31707:SF0 (PANTHER)	-7.58129	x	x	x	-4.59035	-7.99298	x	x	x	x
MDP0000141116	MDP0000141116	ATGCAAGCCGTTAGATCTCAGAGGAAATCCTTCGTCAAGGAAGTCGTCCCGACCCTCCCTCTCTACCGCTCTGCTCCCGCCCTTGAAGTTCGTCTAGAAGAGTTCGAGCTCTTCGCCCTCGATCGCCTCCGAGTGCTTAAAGGGATATCTGATGGATTATCACGCGGAAAGAAACATGACGAAATGCAGAAATTGGCAATAGAACTATGGAAGACAAATATGAGACATCCTCAGGCATCTGAGGTCGTCAACAAGGACATAATATCGCACTTTGTTCTTCGGCTAGTTTATTGCAGAACGGAGGACCTGAGAAAATGGTTTCTTTCCATGGAGACTGCCCTATTTCGTTACCGATTTATGAACGAACAACCTGAACCTCAGAGGGCGCTCATGGAAGAA…	dna primase large subunit	1677	20	0	0.796	6	F:transferase activity; P:DNA metabolic process; P:biosynthetic process; C:intracellular; C:nucleolus;	-	IPR007238; IPR016558	x	-42.7724	x	x	x	-30.443	x	x	x	x
MDP0000141136	MDP0000141136	ATGGATGCTAAATTTAGGGGGATATTTGCTCAAATGAAGATATTTTTGTATGGATATTTAGTGTTAGTGCAATTTCTGCATTTGGAATTGGGGCAAATAGCACTTTGTGATTGCTCTTGGACCCCAAATAAAGGACTGATTTCGGGAACTTGGAGGTGCATGAGGGAGTTCTTTGGGTTGTTGAAACGTTCGGAGGTTGAATTTCCGGTGGAGATTCTATCGAAAACAAGCTGTAGTCATGAATTTTCAGCAAGAGAAGTTCGTCAGGACTGCACTGCAGAGAAAAATGTTGAGCCATTATATTCTCCAGATGATGATATGCCACCAGGGAAGTTCAGAAGAACGATTAACTCGGTCTCAGCCAAATTCCAAAGACGCTTGGAATCTGGTTCTGAGCTG…	cyclic nucleotide-gated ion channel 1-like	2364	20	0	0.84	8	F:nucleotide binding; P:transport; P:cellular process; F:transporter activity; F:protein binding; C:plasma membrane; C:intracellular; C:membrane	-	IPR000048; IPR000595; IPR014710; IPR018490; G3DSA:1.10.287.630 (GENE3D), PTHR10217 (PANTHER), PTHR10217:SF7 (PANTHER), SignalP-NN(euk) (SIGNALP), tmhmm (TMHMM), SSF81324 (SUPERFAMILY)	x	x	x	x	x	-4.40737	x	x	x	x
MDP0000141181	MDP0000141181	ATGCAAGGAGCACTTAAAGCTTTTACGTCGCACGGAAGCATTGTGAAAAATGGAGTTTTGAGACACATCCGTCTTGTGAATCCCCTCCTTCAGCCTGTTGCATTTTCACGCTTTGAGTCTGCTACGCCTGCCAGTTCCCGCATCGAAGAGCATGGTTTTGAAAGCACCAGAATTGCAGATGTCTTGAAAGGAAAAGGTAAAGGTGCTGATGGTTCTTGGCTCTGGTGCACAACCGATGACTCTGTTTATGATGCTGTTAAGTCGATGACCCAGCACAATGTTGGAGCCTTAGTTGTTGTGAAACCCGGAGTGCAAAAGTCTCTTGCAGGAATCATAACAGAGAGAGATTATCTCAGGAAGATCATAGTTCAGGGAAGATCATCCAAGTCAACAAAGGTT…	cbs domain protein	624	20	6.05439e-129	0.8965	6	P:metabolic process; P:response to stress; P:response to abiotic stimulus; F:catalytic activity; C:mitochondrion; F:binding	-	IPR000644; IPR013785; PTHR11911 (PANTHER), PTHR11911:SF11 (PANTHER), SSF54631 (SUPERFAMILY)	2.05458	2.40052	x	x	1.68865	1.70059	x	x	x	x
MDP0000141365	MDP0000141365	ATGACGCCGTCTAGATTCAGTTCTCCACATAAGCCAGCCCATTTCCGCCTACTCCAGTCTAGCCCCAGCTATTCCCACCTAACCCCGTCTAGTCCTTTTTCGATTCTCGCCTATGACAAAATTGCGGTTGTTAGCCACCGCCTAGAGCCTATGCAGCCGACTAGTGCTATGAGAAAAGGAAAGCACAAAAAAAACCCTCTCCCGGTTCGTCTCAGAGAGAGAGCGTCGGTGTCTCACTTGCTTGAACAAAAAGAAAACCCCAACAAAAATCCTCACAGCTTCACCGAGAGAGAGAGCTGTGATTTCTTCTTAGAGAGAGAAACAAAAAACGACGCTGTAAAGATGTTCAGGAACCAATACGACACCGACGTGACGACGTGGAGCCCCGCCGGGCGGCTC…	20s proteasome subunit paf1	1203	20	9.38558e-168	0.9575	9	C:cytoplasm; C:intracellular; C:plasma membrane; P:protein metabolic process; P:catabolic process; P:cellular process; P:biological_process; C:nucleus; F:hydrolase activity	EC:3.4.25.0	IPR000426; IPR001353; IPR023332; G3DSA:3.60.20.10 (GENE3D), PTHR11599 (PANTHER), PTHR11599:SF12 (PANTHER), SSF56235 (SUPERFAMILY)	-1.97409	-2.2348	x	x	x	-3.07467	x	x	x	x
MDP0000141448	MDP0000141448	ATGGAGACGTTGAGCACGGCAAAAGATCCGACCAATAATATGACCAAGCCCAATCCTCACCCTCACCGCCGTCACCTCCACCAAAAATCTCAAACCTTACCGCCCTCACCCACCCACTCCTTCCATTCCTCCTCCTCCTCTTCCTCCGACTTCGAGTTCACCATCTCTCTCTCCCCTCGCAAATCCTCCAACGCCGTCTGCCCCGCCGACGAGCTCTTCTACAAAGGACAGATCCTCCCTCTCCACCTCTCCCCTCGCCTCTCCATGGTCCGGACCCTCCTCCTCCCCTCCTCCRCGTCCTACTCTTCCTCCTCCGACACCACCACGTCGCGYGACTCCACCGGCAGCTCCTCCAACGAGTCACGAGATTCTACCTCCTCTTTTGCCAGCGACCTCGTG…	probable membrane-associated kinase regulator 1	1107	11	1.46516e-44	0.682727	4	C:chloroplast; P:negative regulation of phosphorylation; F:kinase inhibitor activity; P:response to brassinosteroid stimulus	0	no IPS match	x	x	x	x	-73.0969	x	x	x	x	x
MDP0000141458	MDP0000141458	ATGGTTTCCAAGTTCAAGAGGCCCTGCAACTTGATCGAGCCAGCTGCCCATAAGCTGGGCATCAGTGATAAAACCAGCCATGGGAGCTCAGTGGCTGTTGGATTGGGAATCCTTGTACAGAATTCACAAAGAAATAAGACAAATATCATTGAGAAATCTGCATTAAGACTGAGCCAATCCACAACCTGCAGCTCCCTCGAGCAATTCTCTTGCTTTCTTAAAACATGTCACTTATGCAACAAGGGATTAAGCCTTGATAGAGAGGTCTACATGTACAGAGGTGATCTAGGTTTTTGCAGCATAGAGTGCAGGAACAGACAGATTGTTATTGATGACATGAAGGAATTAGAGGCTTCTACCAAGCAAATGATAACATCCTATAGGCGTGGCCTATATCGT…	uncharacterized protein LOC100816015 [Glycine max]	525	20	3.05207e-31	0.6455	3	F:molecular_function; P:biological_process; C:cellular_component	0	IPR007650	14.2625	51.0605	x	x	50.2575	25.4033	x	x	x	x
MDP0000141463	MDP0000141463	ATGGCATTTGCAGGAACAACTCAGAAGTGCATGGCTTGTGACAAGACTGTGTATCTGGTGGACAAGCTCACAGCTGATAACCGAATCTACCACAAAGCCTGCTTCCGATGCCACCACTGCAGGGGTACCCTCAAGCTTAGCAACTACAACTCCTTTGAGGGAGTACTCTACTGCAGGCCACATTTTGATCAGCTCTTCAAAAGAACCGGCAGTCTTGACAAAAGTTTTGAAGGGACACCAAAAATTGTGAAACCAGAGAGACCTGTTGATAATGAGAAACCTGCAGTAGCGAAGGCTTCAAGCATGTTTGGTGGAACCAGAGAAAAGTGCTTTGGCTGCAGGAATACCGTCTATCCAACAGAAAAGGTGTCAGTGAACGGAACTCCTTACCACAAGATG…	transcription factor lim1	588	20	9.12693e-126	0.9135	1	F:binding	-	IPR001781; PTHR24206 (PANTHER), SSF57716 (SUPERFAMILY)	-28.8824	x	x	x	-14.4079	-26.9682	x	x	x	x
MDP0000141470	MDP0000141470	ATGGCGGAAAACGGCCCATCGTCGTCCCCAAACCCCCTCCAACCCAACATTGACCCAGCAGCAGCAGTAGCATCACCCTCAAACGTTATGATCACCCAAAACCCAGCAATCCTATCCTCTTCAACTCTCTCCCAGTCTCCACAAATCGCATCCCCACCTCTCCCTCCCCTGCCCAACGTCTCGCTTCCTCAAACCCAGCACATTTCGCCCCCCGTCGGATTGGATTACGCGCAGAAATCGACCCAGCAGCAGCAACAGCTGCAACAGCAATCTCAGTCATTGGTGCAACAATCCCAGAACGTGAATGTGAATTCCATGTCGAATTACCAGCTCCAGCAGAGTCTGCAGAGGACGCCGTCGATGTCCCGAATGAACCAGCTTCAGCCGCTGAGCCAGAAC…	transcription initiation factor tfiid subunit a	1956	20	0	0.815	8	P:signal transduction; P:response to endogenous stimulus; F:transcription regulator activity; C:plastid; P:cellular component organization; ; F:DNA binding; C:nucleoplasm	-	IPR003228; IPR009072; PTHR12264 (PANTHER), PTHR12264:SF3 (PANTHER)	x	x	x	x	x	-3.30073	x	x	x	x
MDP0000141494	MDP0000141494	ATGGCTTCCCGGAAACACTTGGCCGCTGTAAAGGTACTGCTGCAGCACCCAACTGTCAAAATTTCTGTTGAAACCCTAACCCCAACTGTGAAAGTCTCTCCCTGCTCGAATTCTGAGTGGGGCGCGAAAGTGCTCATGGTTGGGGCAGGTGGTATCGGCTGCGAGCTTCTCAAGACTCTCGCTCTCTCTGGCTTCCAAGACATTCATATTATTGACATGGACACTATAGAAGTGAGTAACCTCAACAGACAATTCCTCTTCCGACAATCACATGTTGGGCAATCCAAAGCCAAAGTTGCTCGGGAAGCTGTCTTAAAATTTAGACCTGAGATAAGCATAACTTCATACCATGCCAATGTAAAGGATTCTGACTTCAATGTGGACTTCTTTAAGAACTTT…	sumo-activating enzyme subunit 2	2097	20	0	0.7865	7	P:reproduction; P:post-embryonic development; P:embryo development; P:cellular protein modification process; F:nucleotide binding; C:cytosol; F:catalytic activity	-	IPR000127; IPR000594; IPR009036; IPR016040; IPR019572; IPR023280; G3DSA:3.10.290.20 (GENE3D), PTHR10953 (PANTHER), PTHR10953:SF5 (PANTHER)	x	x	x	x	x	-2.67252	x	x	x	x
MDP0000141538	MDP0000141538	ATGGCTTCAAACCAAGATCAGCCATGGCTGTTAGAAAATGGCACCCTCAAGGGTTTAACCAAGGAGACCGGCCGCACCAGCCGGACTGCGCACAACATGTCATCCTCTTCACTTCGGAAGAAGTCCGACCGCACACTTGTCTCCAAAGTTCCGTGTGCCCTTCTCAGACAGTTTCTGGGGAATTTGCAAGAGGTTTTATTGGGGACTAAACTCTCTGTTTTGTTCCCAGCCATCCCTCTTGCCATTGCTGCTCAGTGTTTTGGCTTTGCAAGACCTTGGGTGTTTGCATTGAGCTTAATTGGACTCATGCCTCTAGCGGAACGAGTCAGCTTCTTGACAGAACAAATTGCTTATTACACCGGTCCAACAGTGGGAGGGCTTCTAAATGCGACATGTGGC…	vacuolar cation proton exchanger 3-like	1353	20	0	0.85	4	C:membrane; F:transporter activity; P:transport; P:cellular process	-	IPR004713; IPR004798; IPR004837; PTHR31503 (PANTHER), tmhmm (TMHMM)	x	-2.51841	x	x	x	-4.59745	x	x	x	x
MDP0000141595	MDP0000141595	ATGGCGCCTTTCTCTCTGCTGGGTGTGAGCTTCTGCATTGTTGCTGGGTTGCTGGGTACGGCAATGGGAGCAGAAGAGACCACCTCGCACGCGAGGGAGCTCGACCGTACACCCACCTGGGCTGTTGCTGGTGTCTGTGCTGTTATCATCATCATCTCATTTGGTTTGGAGAAGGTCCTTCACAAAGTTGGAACGTTTTACTGRGTAACTGGTTTTGTTCACATAGCTGCCATGTGGCTTACGGATAGGCACAAGAAAGCGCTGTTTGAAGCTCTTGAGAAGGTTAAAGCTGAGTTGATGATTCTGGGTTTTATTTCGCTGATCCTGACTTTCGGGCAGAGTTACATTGCCAAAATTTGTATTCCACTAAAGGTTGGAGACACAATGTTGCCATGTAGC…	mlo-like protein 8-like	1944	20	0	0.6185	4	C:cell; C:cytoplasm; P:pollination; C:plasma membrane	-	IPR004326; PTHR31942 (PANTHER), PTHR31942:SF0 (PANTHER), SignalP-NN(euk) (SIGNALP), tmhmm (TMHMM)	-13.7523	-14.4946	x	x	-15.7736	-14.8333	x	x	x	x
MDP0000141631	MDP0000141631	ATGGAAGCTCCAATGAAGTACATTTGCCTCATGGTGTTTCTTGCAATTCTCGGCATAAGTCAGTTTAATGGGGCATATGGGGCTGGTGAGTGTGGAAAATCTAGTCCTGATAGCGAAGCTTTGAAGCTGGCTCCCTGTGCATCAGCAGCACAGGATGAAAAGGCTCCAGTTTCCGCTAGTTGCTGTAGCCAGGTAAAAAGGATAGGCCAGAACCCTAGCTGCCTCTGTGCCGTGATGCTTTCAAATACTGCTAAGATGTCGGGAGTGAAACCAGAAATTGCTGTTACCATTCCAAAACGTTGTAACATTGCTGATCGTCCCGTGGGTTTCAACTTATACACTGCCCTGAAGACGCTGAAGTCGCTGATGGTGCCTGGTACAAGGACTGTGAACGAGTAC…	protease inhibitor seed storage ltp family protein	477	20	5.83008e-51	0.808	4	C:cell; P:transport; F:lipid binding; F:hydrolase activity	-	IPR013770; IPR016140; SignalP-NN(euk) (SIGNALP), tmhmm (TMHMM)	-28.3937	x	x	x	-15.7985	-38.749	x	x	x	x
MDP0000141653	MDP0000141653	ATGAAATCGGAATCTTACCTCTCTCTATTAATTGCTCCCTTCTTCCTCCTCCTCCTCCTCCTCGCTTTCCCTTCCACYACCGCACAAAAATCAACCCGAATTGGCTGCGGCCACAGTTCCCAACACCGGAAAATGGACACAGTCGGCGGAATCCAAGAATCCCGCGGCGYCCAGAACAGCGCCGAAGTTGAAGACCTCGCTCGCTTCGCCGTCCAAGAGCACAATAACAAGGAGAATGCCCTGCTYGAATTTGTGAGGGTTGTGAAGGCGAAAGAGCAGGTGGTTGCCGGAACTCTGCACCATCTGACGATCGAGGCGATCGAGGCCGGCAAGAAGAAGCTGTACGAAGCGAAGGTGTGGGTGAAGCCTTGGATGGGCTTCAAAGAAGAGCAGGAGTTC…	cysteine proteinase inhibitor	747	20	3.91643e-126	0.8005	3	P:biological_process; F:enzyme regulator activity; F:hydrolase activity	-	IPR000010; IPR018073; IPR020381; G3DSA:3.10.450.10 (GENE3D), PTHR11413 (PANTHER), PTHR11413:SF3 (PANTHER), SignalP-NN(euk) (SIGNALP), tmhmm (TMHMM), SSF54403 (SUPERFAMILY)	2.41688	1.85629	x	x	1.82059	1.94447	x	x	x	x
MDP0000141686	MDP0000141686	ATGCATCCTAGGCTAGCTATCTCATATACGTTGAACAAATATGAGCGGAAGGGAATTAACGAAGCCTTGGTTGTTATTATGTCAGATATAGAAGAGAGGATGAAGATGCTGGCATCTCACACAGCTCAACAAGACACTGGAGACACCTTCGCTGAACGAGCCGACGCTTACTACAAACGACGCCCTCAGCTGCTCTCTCTGCTTCAAGACTTATACAAAGCCTACGTCACTTTATCTGACCGTTATATTCATACAATTGCCAAAACCAATCATCGCCGTGGACACTCCTCCCAAACCTCAATCATTGATAATGACTGCTACGACGACTGTCATGACCAACAAGATGCCGATGGTGATACATTAAGCCAGATGGATTCGGACGTGGGCAGTTCCCTCTCC…	protein kinase interacting protein	1095	20	2.29077e-105	0.6295	4	F:kinase activity; P:phosphorylation; F:molecular_function; P:biological_process	0	IPR011684; PTHR31631 (PANTHER), PTHR31631:SF0 (PANTHER)	x	x	x	x	-14.5329	x	x	x	x	x
MDP0000141691	MDP0000141691	ATGGCCACTGAAGAGGTTAATAAGCCTCCATCACTCCCTCCTTACCCTCAGATGATTCTGAACGCCATTGAAGCCTTGAATGACAAGAATGGCTCGAACAAATCCACAATCTCGAAATACATTGAATCAACATACGGGGACGTGCCGGCCGGGCACAATAAGCTTCTCTCTCACCACCTCAACGAGATGAAAGATAATGGGGAGCTGGTGTTCTGGAAGAACAACTACACAAARCCGGATCCCAATGCACCTCCGAGAAGGGGGCGTGGCAGGCCGCCAAAGCCCAAGGATTCACTGTCCCCAGACACCACCTTGACCTCAGCAAAGGGTAGGGGCCGCCCGCCCAAGGACCCGGAAGCACCCCCAACGCCTCCCAAGGTTAAGGTGTCTTCAGGGAAT…	hmg-y-related protein a	552	20	9.24481e-50	0.7565	6	C:intracellular; ; F:DNA binding; P:cellular component organization; P:cellular process; C:nucleus	-	IPR000116; IPR005818; IPR011991; IPR017956; IPR020478; PTHR11467 (PANTHER), PTHR11467:SF0 (PANTHER), SSF46785 (SUPERFAMILY)	-3.86182	x	x	x	x	x	x	x	x	x
MDP0000141727	MDP0000141727	ATGAAGCCCAGCAGAGTACTGGCGGCTCTGTTCCTTTTGGTGGCTGTCTACTGCGGAATCGACCCTTTTAAGCACAGTGCAATTGTGGAATTCCCGGACTTCCAAGCCCATAAGGTGGAGATGCCGCCGTGGTCCTTGGTTCCGGAAGACAAAGACACCGAGAACCTCCTGCAGAAATCGGAGATTAGGTTCCTTAACCAAGTGCAAGGCCCTGAGAGCGTCACCTTTGACCCGCTTGGCCGCGGACCTTACACCGGCGTTGCTGATGGCAGAGTGTTGTTCTGGAATGGCCAAGCTTGGACTGATTTCGCCTATACTTCGCCTCACAGGTCAGATATATGTAGCCCAAAGCCATCACCTTTGAGTTACTTGAAGAATGAGCACATCTGTGGAAGGCCT…	strictosidine synthase family protein	1218	20	0	0.8315	9	C:cell; C:membrane; C:vacuole; P:biosynthetic process; P:cellular process; P:secondary metabolic process; C:endoplasmic reticulum; F:catalytic activity; P:lipid metabolic process	EC:4.3.3.2	IPR011042; IPR018119; PTHR10426 (PANTHER), PTHR10426:SF5 (PANTHER), SignalP-NN(euk) (SIGNALP), SSF63829 (SUPERFAMILY)	-3.14709	-4.61104	x	x	-5.55673	-7.80082	x	x	x	x
MDP0000141762	MDP0000141762	ATGTCAGTGGGTCAGCAACAGARAATCATCGTACCCAACAAACACGGTGAAAAGCTTGTGGGATTGTTACACGAAACCAGTTCCCCGGAYCTTGTAATCTTATGTCATGGTTTYCGAGCCACCAAGGAAAACTCTATCATGGTGAACCTTGCTGTTGCACTGGAAAATGAAGGGATCAGTTCCTTCCGTTTTGACTTTGCCGGAATTGGGGAAAGTGAAGGCTCCTTTCAGTATGCTAGCTTTCGGAGAGAGGCTGATGACTTGCACTCTGTTGTYGAATACTTCTCTGGGGCAAAACGTGCACCCAGTGCAATTATTGGACACAGTAGAGGAGGCGTTGCTGTGCTTCTGTATGCTTCCATATATCATRACATATGTACGGTTGTCAACGTTTCTGGA…	esterase lipase thioesterase family protein	879	20	6.43163e-127	0.7315	1	F:catalytic activity	-	G3DSA:3.40.50.1820 (GENE3D), PTHR10992 (PANTHER), PTHR10992:SF234 (PANTHER), PF12697 (PFAM), SSF53474 (SUPERFAMILY)	5.49426	10.2318	x	x	5.03416	6.58187	x	x	x	x
MDP0000141807	MDP0000141807	ATGTACCTAAAAGAAGTTGATCGGGTCCTTAGACCTGGTGGATATTGGATATTGTCTGGACCTCCAATTAATTGGAAGACCTACTACAAAACGTGGAAGCGGTCTAAGGAGGACGTGCAGGCTGAGCAAAAACAGATTGAAGCACTGGCTGAAAGTCTTTGCTGGGATAAAAAGTATGAGAAAGGAGATATGGCTATCTGGAAGAAAAAAGTAAATACAAAATCCTGCAGAAGAAAGTCTATCGATTTATGCCAGACGCAGGATGCTGAWGATGTCTGGTACAAGAAAATGGACACGTGTGTAACCCCTTCTCCTGAGGTAACCAATTCAAATGAAGTAGCAGTAGGGGAGTTGAAGTTTCCTGCAAGGCTTTATGCAGTTCCTCCTCGAATCGCTAAC…	protein	978	20	0	0.867	7	C:cell wall; C:Golgi apparatus; C:membrane; C:vacuole; P:metabolic process; P:cellular process; F:transferase activity	EC:2.1.1.0	IPR004159; G3DSA:3.40.50.150 (GENE3D), PTHR31608 (PANTHER), PTHR31608:SF0 (PANTHER), SSF53335 (SUPERFAMILY)	x	-2.37577	x	x	x	-3.66224	x	x	x	x
MDP0000141874	MDP0000141874	ATGGCGACTCTGGTGAGCTCGGCCGGTGGGCTACTAGCGATGCTGAACGAGTCCCATCCTTTGCTCAAGCTCCACGCTTTGTCCAACCTCAACAAATTGGTCGACAACTTTTGGCCCGAGATCTCCACCAGCGTCCCCGTCATATACTTAAGAGGAACTGAGGAAGAATATTACTTGCTCCTCGTTGCCAGTGTCCAAGAAAGTTTGTATGAAGATGAAGAGTTTGATCAACATCAAAGACAACTGGCGGCATTGCTTGTGTCAAAGGTTTTCTATTATTTGGGTGAACTTAATGATTCACTCTCCTATGCCCTTGGAGCTAGTTCGTTATTTGATGTGTCAGAGGATTCTGATTATGTCCATACTCTTCTAGCTAAAGCTATAGACGAATATGCCAGT…	26s proteasome regulatory subunit n2	3198	20	0	0.8275	10	P:protein metabolic process; P:catabolic process; C:intracellular; F:binding; C:plasma membrane; P:cellular process; F:enzyme regulator activity; P:biological_process; C:nucleus; C:cytosol	-	IPR002015; IPR011989; IPR016024; IPR016642; PTHR10943 (PANTHER), PTHR10943:SF2 (PANTHER), PF13646 (PFAM)	x	-2.47995	x	x	x	-3.28382	x	x	x	x
MDP0000141893	MDP0000141893	ATGCAGATTTTCGTGAAAACCCTAACCGGGAAGACCATCACTCTCGAGGTTGAGAGCAGCGACACCATCGACAATGTCAAGGCCAAGATCCAGGATAAGGAAGGCATCCCTCCTGATCAACAGAGATTGATTTTTGCCGGTAAGCAATTGGAAGATGGTCGAACTCTTGCAGATTATAACATCCAGAAGGAGTCAACGCTTCACCTKGTCTTGAGGCTGAGAGGAGGAACCATGATTAAGGTGAAGACTCTTACTGGGAAAGAAATTGAGATTGATATTGAACCAACTGATACCATTGACCGGATCAAGGAAAGGGTTGAGGAGAAAGAGGGAATTCCTCCAGTGCAACAAAGGCTTATCTATGCTGGCAAGCAGCTCGGGGACGACAAGACAGCTAAA…	polyubiquitin 2	465	20	5.78372e-88	0.989	11	C:cytoplasm; P:embryo development; P:biosynthetic process; ; P:cellular protein modification process; C:plasma membrane; P:protein metabolic process; P:catabolic process; P:cellular process; P:response to endogenous stimulus; C:nucleus	-	IPR000626; IPR019954; IPR019955; IPR019956; G3DSA:3.10.20.90 (GENE3D), PTHR10666 (PANTHER), SSF54236 (SUPERFAMILY)	1.49155	x	x	x	x	x	x	x	x	x
MDP0000141898	MDP0000141898	ATGAGGCCGATACTGATGAAAGGGCACGAGAGGCCCCTGACTTTCCTCAAATACAACAGGGACGGCGACCTCCTCTTCTCCTGCGCCAARGACCACAACCCCACCGTCTGGTTYGCCGACAACGGCGAGCGCCTCGGGACTTACCGCGGCCACAACGGCGCCGTTTGGTGCTGCGATGTGTCCAGAGACTCCGCCCGCCTCATTACCGGCAGCGCCGACCAGACCGCCAAGCTGTGGAACGTTCAGACCGGTCAGCAGCTTTTCACCTTCAATTTTGACTCGCCGGCGAGGGCTGTCGACTTCTCCGTCGGCGATAAGCTCGCCGTCATCACCACCGACCCTTTCATGGACGTTACGTCGGCGATTCACGTCAAGCGTATCGCCGGAGATCCCGAAGAT…	eukaryotic translation initiation factor 3 delta subunit	939	20	0	0.9165	7	F:receptor activity; C:intracellular; F:translation factor activity, nucleic acid binding; F:nucleotide binding; P:signal transduction; C:ribosome; P:translation	-	IPR001680; IPR015943; IPR017986; IPR019775; IPR020472; PTHR19877 (PANTHER)	x	-2.51901	x	x	x	-3.82301	x	x	x	x
MDP0000141906	MDP0000141906	ATGGCAGCAATTACAAACATTGCCGATGATGAACAAGAAAGAATAGTGATTGATGAAGATTCAGCCTCTGTCTCTGACCAATTCGAGCAAGAAGAAGATGATGATGATGAAGAAGAGGATGTGTCACTCTGTGATCTTCCAGTGAATTTGATCAAACAGGATAAAACCCAACTTTCCCATCCCGAATCTGATACTCACCATGTCGCCACTGAAACCCAAGATCAAGAATTTGATTTCGGTTCGTCAATGCGTCGCGGGTCAAATAATTTGTTGACATACACAAAAATGTGTGCTGCAGATGAAGTGTTCTTCCAAGGCCAAATTCTACCTCTCCGTCCCTCCGTCAGCTCAGACACCTGCTCCAACGGACTAACTAGGCGGTGTCCGTTGAGTGGTGTC…	predicted protein [Populus trichocarpa]	1188	9	2.7873e-32	0.51	3	F:molecular_function; P:biological_process; C:cellular_component	0	no IPS match	x	x	x	x	x	-5.40877	x	x	x	x
MDP0000141961	MDP0000141961	ATGGAGATGACTGACCGGAGAGCTGACGATAAGACCATCACCGGCGAAGCCCAAAACACGTGTATTGCAGACTTTGATCCACCAAAGAAAGCCAAGACAAAGAAGTTTGCCATTGCTTGTGGCATTTTGGCTTCAATGACTTCAATCTTACTGGGTTATGATATTGGTGTAATGAGTGGAGCGTCACTCTTTATTAAAGAAAACCTCAAAATCAGCGACGTTCAAGTCGAAATTCTTAACGGTACTTTGAACCTCTACTCCCTCATTGGCTCCGCCTTGGCCGGTAGAACCTCCGACTGGATTGGACGCCGGTACACCATAGTACTTGCGGGAACAATTTTCTTCATTGGAGCTATCCTCATGGGCCTTGCTCCCAACTATGCCTTCCTCATGTTCGGC…	sorbitol transporter	1503	20	0	0.7965	6	F:transporter activity; C:membrane; P:metabolic process; P:transport; P:cellular process; F:catalytic activity	EC:1.3.1.74	IPR003663; IPR005828; IPR005829; IPR016196; IPR020846; G3DSA:1.20.1250.20 (GENE3D), PTHR24063 (PANTHER), PTHR24063:SF148 (PANTHER), tmhmm (TMHMM)	10.8282	7.43064	x	x	x	x	x	x	x	x
MDP0000141986	MDP0000141986	ATGTGCAACCCAAAGGCTTCTTCTTCCTCCCCACTTCTCTCTCCCAACAAAACCAATTTCATGGAAACCTCCAACAAAACCATCGACGACCTTCACTGTTCTGATGTTTTTGTTGAAGACGACGATAAAGAGCTCCRTAGATGGCCTACTCTCTCAGAGGCTGTACAAGAAATCAAGGCAATAGGGAAGATCTCAGGTCCATCAACCATGACAGGCCTACTTCTCTACTCAAGAGCCATGATCTCCATGCTTTTTCTAGGATATCTCGGTGAGCTTSAGCTCGCCGGCGGCTCTCTCTCAATTGGATTTGCCAACATCACTGGCTACTCTGTCATCTCCGGCCTCGCCATGGGAATGGAACCCATCTGCGGGCAAGCTTACGGGGCCAAACAGATGAAG…	multidrug resistance	1644	20	0	0.826	8	C:cellular_component; P:response to biotic stimulus; F:transporter activity; P:transport; P:cellular process; C:membrane; P:anatomical structure morphogenesis; P:multicellular organismal development	-	IPR002528; PTHR11206 (PANTHER), PTHR11206:SF21 (PANTHER), tmhmm (TMHMM)	x	1.79769e+308	x	x	x	x	x	x	x	x
MDP0000142019	MDP0000142019	ATGGAGAGGAAACCAGCATCCACCACCAAGTTAGTCRACACGCCTCCAATGCAAGGCCACCACCACCAAGAGAACGAACCAAACGAAACAATTGGATCAACAAAAAATGGGGGGGGAAGAAARGTGCTGGGAAGGGAAGAAGTGGGGGAAATCGGAGGAAAGGGTGGAAACCAAAAGAATAGGGTGGAAGAAAGGGGAAGATGGAGGAGGTTGAAAAAACAAGGAGAGATGGTGAGAAAGGGAGGAAGGGAGAAGGGCGAGGAGGGGAGGGCACTAGGCTGCCGCCAACCCCAAGCCGGAGCCAAAGGCCRACGTCAAGGAGGGTTTCAGAAGTTTAGGGRTTTTTKGGGGAGAGAGAGGGAAGGARTCATAGTAGAGGCACTAAAATATGGTTTAAAA…	alpha beta fold family protein	1431	20	0	0.829	6	F:hydrolase activity; C:mitochondrion; C:plastid; P:metabolic process; P:cellular process; P:catabolic process	EC:3.8.1.5	IPR000073; G3DSA:3.40.50.1820 (GENE3D), PTHR10992 (PANTHER), PTHR10992:SF352 (PANTHER), PF12697 (PFAM), SSF53474 (SUPERFAMILY)	x	2.91613	x	x	x	x	x	x	x	x
MDP0000142076	MDP0000142076	ATGGGCCCACCGAAGAACGCCGCCCGTACGATCTCTCAGGAGGCCTTCGACGAGGTGGTGAAGGAGAACATGGAAGATCTCGGCATGGACCCCACCGAGGCCCTCGAAGACGCCATCCAAACCCTAACTCTCCAGGGCGTCGATCTCTCCGGGATCGTGACCTGCGTCCCCGGAGAGGGTAGTGTTAAAGACAATCCTGTGTTACAGTGCTTGGATAGATTGAGCCAGTTGAATTCTAGTCCAAACAGTCAAATTGGCGATGAAATTGTGGATTTACTTGATAAACTTACCGAGCTCTGTAAAGCCGAAGGTTCTGGGAATGCAGCAATAGCTTCTAGAAATGGAGGGGTTGAAATAGTTTGTTCTATATGTTCTAAGATTGAGATCGGGTGCTTACGC…	protein	1821	20	0	0.752	1	F:binding	-	IPR000225; IPR011989; IPR016024; PTHR22895 (PANTHER)	x	-4.3208	x	x	x	x	x	x	x	x
MDP0000142166	MDP0000142166	ATGGATTTCGACCTCGAAAACCCACTTACAATTTCCCATGACTTCCAGCCTGAAACAATCACTTCCTTGTTTGCCATTGAATCTGATCACATGCCATCAGAGACTTACTTGCAAAGCCTGAAAGCCCGCAACTTTGACATCTCCATTCGAAGGGAAGCCATAGGTTCCATCTCACAGCTTTGTTGCAACTCTGATGACCTTTTACTGTACCTTGCTGTAAATTATCTCGATCGGTTCTTGTCCTGCCAAGGAGTGCTGMAACCAAAGCCATGGCTCATAAAGCTTCTTGCAATGTCCTGCATTTCTTTAGCTTCCAAGATGAAGAAATCAGAATTCTCTCTCCTTGATGTTCAGGGTGATGGAGGCATCATTTTCGACACACAAACGATTCAAAGGATG…	d6-type cyclin	960	20	2.09109e-123	0.7035	2	C:nucleus; F:protein binding	-	IPR004367; IPR006671; IPR013763; PTHR10177 (PANTHER), PTHR10177:SF76 (PANTHER)	-53.4316	x	x	x	x	-44.5306	x	x	x	x
MDP0000142188	MDP0000142188	ATGGGGATTAGGGTTTGGGAAAGTGGGATCGTGATATTGGTTTTATGGGTCCGGCTAATTTCCGCCGCCGAACCCACCTCTTGCCCCGCGGAGTCCGCTGCCGATGCGATCTTCGGCTTCCGGTATTCCAATTGCCCCGTCAACGGCGCTTCCAGATCCGTTGAATCCATGGGTGTTATCGTGGGGGATGAGGTTTCTTTACAAAGGGCATTAAATATTGTTCACAAGAATACTCATGATTATGTGGCGGTGCTCTTCTATGCATCATGGTGCCCTTTCTCAAGGATGTTTAAACCAACKTTTTCCATCCTGGCTTCTTTGTATCCTTCGATCCCCCATTTTGCATTTGAAGAATCAGCCATCAGGCCAAGTATACTCTCTAAATATGGAGTTCATGGA…	protein alfin-like 4	942	20	2.09405e-154	0.7325	2	P:cellular homeostasis; C:cytoplasm	-	IPR012336; IPR013766; PTHR18929 (PANTHER), SignalP-NN(euk) (SIGNALP), tmhmm (TMHMM)	x	x	x	x	-2.55816	-2.28519	x	x	x	x
MDP0000142240	MDP0000142240	ATGATAAAGGAGGTAGAAGTGAACTTCTTCTTAAAGCTAAAGCCCGCAACACCCACCTCCTCATATCCACTTCTATCGCTTCAGCTTTCTTCCAAACCTTGGGGAAGAACAGCAATGGCAGAGAAATCTGCAGATTTGCCAGAAGAATGCTGGGAATTGATACTTAAACAGCTACTGCTAGACCTAGACCCAGACCACCCCTCTCCCTTCAATTCACTCTCTCTCGTCAGCAAGCAGTTCCTCTCCTTCACCAATCGCCTTCTATCCACTCTCAAACTCAAACGCTCCGATCCAGCACTCCAATCCCTCCTCCCTCGTCTTCTCCGACGGTTCCCTCGTCTCAAACACATCGACCTCGCCAAATTCCATGGCGACATGAACCCAATTCTCCATCAAATT…	f-box lrr-repeat protein	1863	20	7.07441e-134	0.559	2	P:biological_process; C:cellular_component	0	IPR006553; G3DSA:3.80.10.10 (GENE3D), PTHR23125 (PANTHER), PTHR23125:SF58 (PANTHER), PF13516 (PFAM), SSF52047 (SUPERFAMILY)	x	-1.85632	x	x	x	x	x	x	x	x
MDP0000142241	MDP0000142241	ATGGCTCTCCAACTGAGATCCAGGCACCGAAACCTCACGAACCCATCTCTTACCCACCTGTTCTGCACCAAATCCTCCTCCTCCTCCGACCCATCTGACCCAAAGGACCCATCTGACCCGAAGGAACCCACCGACCCAAATCCCCAATCTCACTCTTCCTCTCTCTCTTCCTATTTCAGCGACGTCAAAGCCAGCCTCAGGCAACATCAACAGCAGCAACAACCGCCGCCGCCGCCGCCGGAACAGAGAAGACCCACTCCTCAAAACCCCTCATATCCAAACCCTTCTCCCTCCAGGACCTCCAAAGTTGCTTCCTTGGAAGAAATCCGCAAAAACCTCTCCGAGTACCGGCGCCGAACCTCCGTGCCGGACCCCACCGAATCAGGCCCTGCGGCTTCG…	s15 rna-binding protein	1656	20	2.8207e-82	0.6845	5	F:structural molecule activity; C:ribosome; P:translation; C:mitochondrion; P:cellular process	-	IPR000589; IPR005290; IPR009068; PD157043 (PRODOM), PTHR23321 (PANTHER), PTHR23321:SF9 (PANTHER)	x	x	x	x	x	-4.48748	x	x	x	x
MDP0000142356	MDP0000142356	ATGATCCTGATCCAAGTGGAGCTCACCAACATGGACCTCAAATCCATCTCCTCCAGGTCCTTGCCCGACCCGCATACCCTCCGAAAGTCCTCTCACCTCATCGGCCCCAAAGTCCTCCAGATAGCTTGGGTGAGAGATCCAGGAAGAGGCGATGGACCGATACATAATGTTGATGCCAATGTTGAATACTGTTCTGTGATCAAAACAAAATTAGGGGCTCATCGTATTCTGATGGGTGCTGAAATGGATTGCTGTGATTCAACTGATGATGGAAGGAGGTTTTATGTGGAATTAAAGACAAGCCATGAGTTGGACAACCATAAGATAGAGTACGAGTTTGAGAAAGAAAAGCTCCTCAAATTTTGGTTCAATTGGTGGAAGATTGTTCAAGGACTCTCT…	protein dom3z-like protein	486	20	4.53121e-27	0.843	2	F:molecular_function; P:biological_process	0	IPR013961; IPR015955; PTHR12395 (PANTHER), PTHR12395:SF9 (PANTHER)	-2.29151	-1.98967	x	x	x	x	x	x	x	x
MDP0000142403	MDP0000142403	ATGGATCGGTACCAGAGAGTGGAGAAGCCGAGAGTGGAGACGCCAATCGATGAGAACGAGATTAGGATTACCAGTCAGGGCAGGATGCGCAACTACATCACCTACGCCTTGACCCTGCTTCAGGAAAAAGGATCGGACGAAATTGTGTTCAAGGCTATGGGAAGAGCCATCAACAAGACTGTAACGATTGTGGAGTTAATCAAGAGAAGAATTGTTGGTCTTCACCAGAACACTACAATTGGATCTACAGACATAACTGATATCTACGAACCCCTTGAGGAAGGCCTTGATACTTTGGAGACAACAAGGCATGTGTCGATGATTGTGATAACACTGTCTAAGAAGGAAATAAATCAATCCTCCATCGGGTATCAGCCACCTTTACCTGCTGAGCTTGTG…	ribonuclease p protein subunit p25	765	20	2.40536e-92	0.8335	1	F:nucleic acid binding	-	IPR002775; PD010497 (PRODOM), G3DSA:3.30.110.20 (GENE3D), PTHR13516 (PANTHER), SSF82704 (SUPERFAMILY)	x	-1.41862	x	x	x	x	x	x	x	x
MDP0000142484	MDP0000142484	ATGGYAGTTGAGCTGTATTCAGATAACCCTAGCAGTATGGAAGTGATGAGTCCGAGGATTTCATTCTCCTATAATCTCTGCCAATCTGATGTTGCAGCTGTCGAACAGCAAAACCACTCTCTCAGATCCAATTCTTTATCCTCACGARGTATGAATTCRAGCATGGAGTTCGACTTCTGCGTCAGCGAGAGCTTCGAGCAGGAKTCCTCCTCCGCGGACGAGCTTTTCTCGGACGGGAAAATGATCCCAACTGAGATCAAGAAAAAGTCTTCCCATCAGCCAAAGCAGTTGGATCAAATCATGCCTCCATTGCCAACAGCACCGGCTACTAATCAACGTGACCCGAAAATAACTACGGCGAAAGAGAGCAAGATCATGACGAATAGTAGTAGTAGTAGT…	at1g67050	795	20	1.37605e-51	0.598	2	F:molecular_function; P:biological_process	0	no IPS match	x	x	x	x	-3.89858	-7.07138	x	x	x	x
MDP0000142574	MDP0000142574	ATGGGAGTGAGCAACAGGATAACTGCAACCCTCAACTTCATAGCCCTCCTCTGCGCCATCCCAATAATGTCCGCCGGCATCTGGCTGGCCTCCAAGCCGGACAACGAGTGCATCCGCTCGTTCCGGTGGCCGGTCTTCATCCTCGGCCTACTCATGCTGTTCGTCTCTCTTGCCGGCTTCATTGGCGCCTATTTTAACAAACAGGGCCTTCTGGCTCTCTACCTCTTCTGCATGGCTGCCCTCATAATCCTGCTCCTTGTCCTGCTCATCTTCGCCTTCACCGTCACGAGGCCCGGAGGCAGCTACGCCGTGCCCGGCAGGGGTTACAGGGAGTACCGGCTTGACGGGTTTTCGAAGTGGCTGAGGGACTATGTGAGGGATTCTTCGAATTGGCAGAAG…	protein	858	20	1.03881e-122	0.7525	4	C:cell; C:cytoplasm; C:membrane; P:biological_process	-	IPR000301; IPR018499; PTHR32191 (PANTHER), PTHR32191:SF0 (PANTHER), SignalP-NN(euk) (SIGNALP), tmhmm (TMHMM)	-3.50628	-4.51847	x	x	x	-4.55447	x	x	x	x
MDP0000142580	MDP0000142580	ATGTTCAGAGGAATGGAAWTTTTCTCTCCAAATCTGCAAAACTCCAATTGGTTGTTTCAAGAGAGCAAGGGAGCCGATTGGACTGCAGAAGAGAACAAGCTATTCGAAAATGCTCTCGCTTTATACGATAAGGACACGCCCGAGCGGTGGCTCAGTGTGGCGGCTATGATCCCCGGAAAGACTGTCGGAGATGTCATCAAACAGTACAAGGAATTAGAAGAAGATGTCAGTGATATCGAAGCCGGGCTTATCCCAATTCCTGGTTACACCAGTAACAATTTCACATTGGAGTGGGTTAACGATCAGGGATTTGACGGGTTGAAGCAGTTTTACAGTGTTGGTGGAAAGCGAGGTGCCTCGACTAGGCCCGCTGATCAGGAGAGAAAGAAAGGGGTGCCA…	myb transcription factor	915	20	1.88984e-177	0.7595	3	F:DNA binding; C:nucleus;	-	IPR001005; IPR006447; IPR009057; IPR017884; IPR017930; PTHR25040 (PANTHER), PTHR25040:SF70 (PANTHER)	x	-1.88012	x	x	x	x	x	x	x	x
MDP0000142582	MDP0000142582	ATGGAGTGGGACTTCAAGGACAGCGACCTTGATGCTCTGGTGGGGTCCAGCATCTCACAACCCCAGATGAAGAATCGACCAGCTGAATCTCTAGGATTGGAATTCAAGAAATTGCAGGAGGATTCAATAAAGCTCTCATCGTCGAGAAGGATTAATGGCAGTAAGAATGGAAGTGATCATCTGAAAGTTCTATGCTTGGTCGACGATTGCAGGGCGGACCTCAGCCGTTGTCGGGAATATCATCGGCGGCACAGAGTCTGCGAGCTCCACTCCAAGACCCCTGTTGTCGTCGTAAAGGGAGAACAGAAACGATTCTGCCAGCAGTGCAGCAGAGTCCATTCTCTGGTGGAGTTTGACGATGGGAAGAAGAGCTGCAGAAAACGTCTCAATGGACACAAC…	squamosa promoter-binding-like protein 16-like	1008	20	1.31052e-57	0.5805	2	C:nucleus; F:DNA binding	-	IPR004333; PTHR31251 (PANTHER), PTHR31251:SF0 (PANTHER)	x	1.75432	x	x	x	x	x	x	x	x
MDP0000142616	MDP0000142616	ATGGACGCTGCCGATTGCGGTCCCCGTGGTTTAGTGGCGCATGCTCCTCCCCCAGGTTGGTTTGTACGATTAGAGAATACAAGTGCTGAAGACGATTTGTATTTGAGGAAGAAAGTCAGGATGCGCAGGTGGCTCTGTTGTGCTTGTCACGTCGAAGAGTCTTATCCATCAAACGAAAATGAACGCCTGAAGAGCCCAAATCACTATGGAGATGGGAACCAAAAGGGATCTAAGGTGTCAGCTCCTGTAAAATCTGAAGTACAGAAGGCTGCTCCACCTATTGAAGTGCCTCAATTATCTGTGGAGGAGCTGAAAGAGAAGACTGACAATTTTGGATCCAAATCATTGATTGGTGAAGGTTCATATGGGAGAGTATATTATGCAAGCTTGAACGATGGT…	protein kinase domain-containing protein	1263	20	0	0.8685	8	C:plasma membrane; F:kinase activity; P:cellular protein modification process; F:nucleotide binding; F:signal transducer activity; F:protein binding; P:signal transduction;	EC:2.7.10.0; EC:2.7.11.25	IPR000719; IPR001245; IPR002290; IPR008266; IPR011009; IPR017441; IPR020635; G3DSA:1.10.510.10 (GENE3D), G3DSA:3.30.200.20 (GENE3D), PTHR24420 (PANTHER), PTHR24420:SF248 (PANTHER)	-2.60063	x	x	x	-2.77367	-2.91851	x	x	x	x
MDP0000142739	MDP0000142739	ATGTCGTCCWTATCGTCGAAATTTGCTCTCAAGGATTTCAAGCTGAGAACATGCGACGCTTTCTGCAGGCCAGCTGCTTCTTTATCTGCAAGGAGGCTGCAGTCTCATCTGGACTTAAGAGGTGAACTTTCTGTGCCTGAGAATGTAAGGTGCTGTGCGATCCAAAGCAAGAAATGGAGTCCCATCGTTGCGAAACCACCTTCTTCRATAATTCAAACATCAAGGAACYCCAAAGTTTTCTGCAAGGCTGCAACAAATTTATCTGGAGATCTTCCTAGTAGTACTCCTAGTGGGATGAACCTGTATGAGAAAATAATCGAAACTTTGACAACTCTATTTCCTGTGTGGGTCATATTGGGCACCATCCTTGGGATCTACAAGCCAGCTGCGGTAACTTGG…	bile acid na+ symporter family protein	1326	20	0	0.8265	4	C:plastid; F:transporter activity; P:transport; C:membrane	-	IPR002657; PTHR10361:SF0 (PANTHER), tmhmm (TMHMM)	-4.24939	-4.59085	x	x	x	-4.45909	x	x	x	x
MDP0000142758	MDP0000142758	ATGGGCAAACAATCACATCTAAAGCCTTTATCCTATAGGTTTAGACTTCAGATCAAGTTTACGGATAAACAGATTGTGAGGCTCCAGGAGACTCCGGATGAGATCCCTGAAGGAGGGACACCACATACGGTGAGCTTGTTGATGCATGACAAACTGGTTGATGCTGGAAAACCAGGAGACAGAATTGAGGTTACTGGGATATACAGGGCTATGACTGTTAGAGTTGGACCAACACAGAGAACTACTTACATTGATTGTCTGCATATAAAAAAATCTGATAAGTCAAGAATGCTGGCGGAGGATCAAGTGGAAGTTGACAATACCTTGGTTGGAAACTCAGAAGAGATTCTTTTTGATGAAAAAAAGGTGGAACAATTGAAAGAGCTGGCAAAACAGCCA…	dna replication licensing factor mcm4	1872	20	0	0.8975	6	P:DNA metabolic process; P:biosynthetic process; F:hydrolase activity; F:DNA binding; F:nucleotide binding; C:plastid	-	IPR001208; IPR003593; IPR008047; IPR012340; IPR016027; IPR018525; G3DSA:3.40.50.300 (GENE3D), PTHR11630 (PANTHER), PTHR11630:SF45 (PANTHER), SSF52540 (SUPERFAMILY)	x	x	x	x	x	-121.705	x	x	x	x
MDP0000142785	MDP0000142785	ATGACAAATGAACATAATAGTAGGAGTGGGGGCGACGACAACAGTGGTGGTAATGGTGGTGGTGGTTGCGGTGGAGGCACTGGCAGTGGTGGCGATTGCGATTATGGGGGTTGTGTTGGCGGTGGCGGCAATGATGGTGGTAATGGTAGTTGTAGTTGTGGTGCAATGGTGGCGGTTGCAGTAATGATGGTGGTGGTGGTGGCGATGGCAGCATCGATGATGGTAGCAATGGTGGTAATGGTGGTAGTAGTGGTGGTGGCGGCGGTGGCAGTGAAGGTAGTGATGGTGTTGACAAAGATGATAGTGATTGATAGTGGTGGAGGTTGTGGTTATGGTGGTGGTGGTGATAAAAATGGTGGTTGTAATGGCGGTGATGGTTCGATCGCACTGACAGAGAGA…	60s ribosomal protein	861	20	2.49878e-42	0.993	4	C:ribosome; F:structural molecule activity; P:translation; P:cellular process	-	IPR008195; SignalP-NN(euk) (SIGNALP), tmhmm (TMHMM)	x	-5.2242	x	x	-3.50417	-3.81628	x	x	x	x
MDP0000142804	MDP0000142804	ATGTACGGAGGCGATGAGGTATCAGCTATCATMCTCGACCTCGGCTCCCACACTTGCAAAGCCGGCTATGCTGGCGAAGATGTGCCCAAGGCCGTCTTCCCTTCCGTTGTTGGGTCAATTGATCAAATGGAAGTTGATGCAACTGAAATGGAAAACAACTCTGGACCTGCTGTAGAACCAAAGAATAATTCAAAATCTCTTGATTCTGACAAAGCCAAGGGAAAGCGCAAATTATATGTAGGATCTCAAGCCTTAGGGTACCGTCGGGATCATATGGAGGTGCTGTCATCCATAAAGGATGGAGTTGTTGTTGACTGGGATGCTGTGGAGAGTATATGGGACCATGCTTTTAGGGAATGTCTATTGGTTGATCCCAAAGAGCATCCAATGCTACTTGCA…	actin-related protein 4-like	1083	20	0	0.819	10	C:nucleolus; P:reproduction; P:cell differentiation; P:response to abiotic stimulus; P:post-embryonic development; F:structural molecule activity; ; P:cellular component organization; P:cellular process; C:cytoskeleton	-	IPR004000; G3DSA:3.30.420.40 (GENE3D), G3DSA:3.90.640.10 (GENE3D), PTHR11937:SF32 (PANTHER), SSF53067 (SUPERFAMILY)	x	-5.09908	x	x	x	-4.55637	x	x	x	x
MDP0000142824	MDP0000142824	ATGGAGGCCGAAAAAATAAAGAGCAGAGAGCACAAAATTGTGGTGGCAGTAGACGAGAGCGAAGAGAGCATGCATGCTCTCTCCTGGTGTCTGGGAAACCTCTCTTCTCAAAACGCAAACAACACTCTCGTTCTTCTCTATGTCAAACCGCAGCCTGTCCATTCCACTTTCGACGCTGCAGCATATATGTTTTCGAGCGATGTGGTTGGAAGCATAGAAAAATACGGGACTGAGATGGTAAATTCAGTGATGCAAAGAGCCGAAGCTGTTTACAGAAATTTCCAGACCAATGCCCATATTGTGAGAGTAGTAGGGAAAGGAGATCCAAAGAATGTGATATGTAATACGGTTGAGAAATTCAAAGCTGACACTTTGGTCATGGGAAGCCATGGTTATGGT…	universal stress protein a-like protein	486	20	4.11374e-73	0.7735	2	P:response to stress; C:vacuole	-	IPR006015; IPR006016; IPR014729; PTHR31964 (PANTHER), PTHR31964:SF0 (PANTHER), SSF52402 (SUPERFAMILY)	13.0499	x	x	x	x	26.051	x	x	x	x
MDP0000142939	MDP0000142939	ATGCCGTTAATCAGGAAGAGAAAGATGAAGCAGGTTTACAGAAGATATCAAAATGCTATTGTGTTTGCTATGGCTTCCTTTGCTATAGTTTATATGGTTGTGAGTCTTGTGACAAATGGTTCGAAAGGAACGTCTCAATTTCCATGGTTGGGTACCGGCGTAGATATGATTTCTGATTCCACATTCAGAATCAACTATATTTCATCATACAAGGATGCAACAAGGATGAAGGCATTGCCTGATCTTGGAAGGGGATACATTGGCGATTCTGTTCCGCAAAGGGATTGGCAGAAGGGAGATGAAAACCTGAAGAAACTTGAAGCTGGTCTTGCTGCTGCTAGAGCATTGATTGGGGAAGCAATAAAAAATCTTAACCATACAACACCTCTTAAAGATGCA…	probable glycosyltransferase at5g03795-like	1455	20	0	0.7815	2	F:transferase activity; C:membrane	EC:2.4.1.224	IPR004263; PTHR11062 (PANTHER), PTHR11062:SF11 (PANTHER), SignalP-NN(euk) (SIGNALP), tmhmm (TMHMM)	x	2.94949	x	x	x	x	x	x	x	x
MDP0000142957	MDP0000142957	ATGGAGCCACCTCCTCTCACTCAGTCTCTCTCTACCTCTCTGTCTCTCTATATGTGTACCCATCAGAGCTCCCACTTCGATCGATTAAGCATCGATGATTTCGAGGTAGAAAACGAGGTCCGACATGACTTCCCGTGCCCGTATTGCTATGAGGACTTCAACATCGTGTCCTTGTGCTCCCATCTCGAAGACGAGCACTCCTGCGAATCTAAAACCACCCACAGACACTTGTTCAAGTTGCAGAGACATCGCAGATTGCGTAGAGTTGCTGTTCCTAATAGTCAGGCGCTGTCTCTCCTTGGACGTGATCTTCGTGAAGCTCATCTCCAGCTTTTAGGGAGCGGTGGATATCGATCAGAAAATGCCAACGTGTCTAATACAGCAGCCACTGATATCCAC…	aquaporin pip2-8	771	20	6.25654e-47	0.8495	4	C:membrane; P:transport; P:cellular process; F:transporter activity	-	IPR000425; IPR008598; IPR023271; PTHR19139:SF50 (PANTHER), tmhmm (TMHMM)	x	x	x	x	x	-18.91	x	x	x	x
MDP0000143025	MDP0000143025	ATGATTCTGGTTGACGATGCGGGTGGAGAGTGGCCAGTGATTGGTCATGCGCCATGGAACGGTTGCAATCTTGCAGACTTTGTGATGCCCTTCTTCCTCTTCATTGTGGGCATGTCCATTGCTCTTTCTCTCAAGTTGTCTCTGATAMAGCCGCCGAAGCAACAGGCTGCTCAGACGACGATTTCTCACTACTGTTTTTTCTCTAGTGCTGCCGGTTCAAAAGTTTTCGTCGTCATGGCTTCATCAGCATCGCCAAGTTCTTCCGTGAGCGTCCAGAACTCAAAGAAATTGTTGGGGTTCATAGCAAATGCTGTGAAGCGCAAGGACAGCTTCATCCAGTTCTTTGCAATGACTAGAATTCTGCTATTGAGCGTCAGATCGTTGGGCCAGAAGTACCGC…	heparan-alpha-glucosaminide n-acetyltransferase	561	20	1.60792e-37	0.8825	8	F:transferase activity; C:ribosome; F:structural molecule activity; C:membrane; P:translation; C:mitochondrion; F:nucleotide binding; P:cellular process	EC:2.3.1.0	PTHR31335 (PANTHER), SignalP-NN(euk) (SIGNALP), tmhmm (TMHMM)	-4.34929	x	x	x	-3.35088	-3.24717	x	x	x	x
MDP0000143173	MDP0000143173	ATGGCAGGAGAACTGCTGAGTAGTGAAGCTAACAAGTCAAGGAACAACATGGCTTCTTCCTCAGTTGGTGGATTCTGCTACTCTTATGATGTCTCATCCAGCAATCCTACAACCACCCACTTCACCACCAATCAGATCCAAGACTTTGGGTCAAACCCTGCTGAGATCTTCAACCTCACCACTGGCATGGAGATGATAGGGTTCCCCAAGCAGCAAAATGACACTTCTAACCCTTCAGCTTCATCCATCTGGAATAAAGCTCGCTTCTTTGGTAAACAACAACAACAGCAACCTGATTTCACAACTGGGGTTTCAGAAACCAGCACTGATCATCATCATCAGAACAATCTATTGGTGGGAGGACCTCCACATCATCATCATCAACAATCCAATGGTTGG…	homeobox protein bel1 homolog	2079	20	0	0.6625	6	C:cytosol; F:DNA binding; P:flower development; F:protein binding; ; C:nucleus	-	IPR001356; IPR006563; IPR008422; IPR009057; PTHR11850 (PANTHER), PTHR11850:SF15 (PANTHER)	4.66814	x	x	x	x	x	x	x	x	x
MDP0000143364	MDP0000143364	ATGGAAACCAAGGCGGATGGTGGAGATAGCTCGCTTGTTCTGATCAAGCAAGGAGCCGAAGCTAGGGTTTTTGAGTCAGACTTCGTGGGAAGGAGGTCAATTGTCAAGGAGCGTTTTTCAAAGAAGTATAGGCATCCGTCTTTGGATGCAAAGCTTACGCTCAAGCGCCTCAATGCGGAGGCCAGGTGCATGACGAAAGCAAGACGGCTCAGGGTCTGTACTCCAGTGCTTTACCATGTAGACACTGTGCTGCATACCCTAACATTTGAATACGTGGAGGGTCCTTCTGTCAAAGATGTATTTCTTAGATTCGGGTTAGGCGATGGAAGTGTTGCTGAAGAACGCATTGATGATATTGCAATGCAGATTGGTCAAGCAATTGCGAAACTACATGATGGT…	atp binding protein	1335	20	1.38422e-109	0.8265	5	C:cell; F:kinase activity; P:cellular protein modification process; F:nucleotide binding; C:mitochondrion	EC:2.7.10.0	IPR000719; IPR000743; IPR002290; IPR008266; IPR011009; IPR012334; IPR022495; G3DSA:1.10.510.10 (GENE3D), PTHR12209 (PANTHER)	x	1.5309	x	x	x	x	x	x	x	x
MDP0000143368	MDP0000143368	ATGCCGTCGTTCGCCACCGTCCTCCGCCGGAAGCTCTCCGGCAAAGCCTTCCATTTCCGGATAGTAACAGTAAGAGAATTCTCGGCCTCCGAGCCGCGGAGGATAGAGAAGATTCTGATAGCGAACAGAGGCGAAATAGCCTGCAGGATCATGCGGACAGCCCAGCGACTCGGGATTCAAACCGTCGCCGTTTACAGCGACGCCGATAGGTATTCGCTTCATGTCAAATCGGCCGACGAGGCCGTGCATATTGGACCTCCACCGGCACGGCTCAGCTACCTCAACGCCTCCTCGATTCTCGACGCCGCCGTTCGTACTGGCGCTCAGGCTATTCATCCTGGCTATGGCTTTCTGTCGGAAAGTGCTGACTTTGCTCAACTTTGTGAAGATAAAGGTCTT…	methylcrotonoyl- carboxylase subunit alpha	2598	20	0	0.787	11	F:binding; P:catabolic process; ; F:nucleotide binding; F:catalytic activity; C:mitochondrion; C:ribosome; P:biosynthetic process; P:cellular process; P:lipid metabolic process; C:cytoplasm	EC:6.3.4.14; EC:6.4.1.4	IPR000089; IPR001882; IPR005479; IPR005481; IPR005482; IPR011053; IPR011054; IPR011761; IPR011764; IPR013815; IPR013816; IPR016185; G3DSA:2.40.50.100 (GENE3D), PTHR18866 (PANTHER), PTHR18866:SF18 (PANTHER), SSF56059 (SUPERFAMILY)	x	6.13237	x	x	x	x	x	x	x	x
MDP0000143473	MDP0000143473	ATGTCGCAGAACGGGAAATTGACGCCGAATCTGGACCAGCAGAGCACGAAGCTTCTGAATCTGACGGTTCTGCAGCGAATCGACCCCTTCGTCGAGGAAATTCTCATCACCTCCACTCACGTCACCTTCTACGAGTTCAACACTGACCTCAGCGAATGGAGTCGCAAGGACGTTGAAGGATCGCTCTTCGTGGTCAAGAGGAATGCGCAACCTCGGTTTCAGTTCATTGTGATGAACCGGCGGAATACTGAAAATTTGGTGGAGGATCTCTTGGGAGATTTTGAATTTGAAGTCCAACATCCATATCTATTGTATCGAAATGCGGCTCGAGAGGTCAATGGCATTTGGTTTTACAATCCAAGTGAATGTGAGGAGGTGGCAAATCTTTTTAGCAGGATT…	mrna-decapping enzyme-like protein	1107	20	8.12675e-157	0.758	7	F:hydrolase activity; P:nucleobase-containing compound metabolic process; P:catabolic process; C:cytoplasm; F:protein binding; P:metabolic process; F:catalytic activity	EC:3.6.1.30; EC:1.3.1.74	IPR010334; PTHR16290:SF0 (PANTHER), SSF50729 (SUPERFAMILY)	x	x	x	x	x	-2.99999	x	x	x	x
MDP0000143483	MDP0000143483	ATGATGATGAGATTCTCCACAGACTTTTACTTAACCGATCAAAAGTCTGGTCTTACAGCTATTGTCAAAGCTGGTTCTGGTTGCAAAGTTATCCCACTAATTGTCGAGAGCAAACTTGTCAACACTAAAAGATGCAGAATCCTCTCTCCTCACTTGAGGAAATGGTTAACTGAGAGAAATCTCTCATCTGAATCCCGTCTACTACGTCTGGAGGAAGGGTATGTTCAAGAAGGCAGCTCAGTGACAGTATTCGGAATGTTGCATAGAAACAATGAGATGACTACAATTGTTCAACCGCCAGAAGTAATCTCAACCGGGTGTCTCTGGCGAAAACTGCTTCTCCCAGTTGACGTTGATGGGATGATTCTAAGGGTCTATCAAACGGCCGCTGGGCATTCA…	cysteine-type endopeptidase ubiquitin thiolesterase	438	20	1.73449e-47	0.7095	0	-	0	PTHR24006 (PANTHER), PTHR24006:SF11 (PANTHER)	x	x	x	x	-17.062	-17.7468	x	x	x	x
MDP0000143543	MDP0000143543	ATGTACCCGGGTGGATACACCGCTGAAGTTACAAGCTTGTCCTCTAAAGCTACAGAAGAGGATGTTTACGATTTTTTCAGTCACTGCGGTGCAGTTGAGCATGTTGAAATCATCAGCCTCTTCAATTTCCTTACGTCGTACTTAGTTGTTAAAGAAATTGAAGTCGGCAGTRTAAAAGGTTTAATTTTGATTTCCATGAGTTTAGAAGTCATCACTGCAGCCAACGAGGGTTGGTTGAGAAATCTTCAAAAATCTGGTGAATATGCCAGTACCGCATATGTGACATTCAAAGATGCTTTTGCTCTGCAGACTGCTATACTACTCAGTGGAGCTAGGATTGTAGATCAATGTGTATGCATAACAAGGTGGGGAAGTTATACTGATGAATCCGATGCTTGG…	nucleic acid binding	885	20	1.55108e-94	0.632	5	F:nucleic acid binding; P:oxidation-reduction process; F:oxidoreductase activity; F:nucleotide binding; P:transmembrane transport	0	IPR001395; IPR012677; PTHR11732:SF1 (PANTHER), SSF54928 (SUPERFAMILY)	x	x	x	x	-3.98886	-3.12194	x	x	x	x
MDP0000143585	MDP0000143585	ATGGTGAAGAAAAGCAAAAAGAGCAAGAGTAAGAGAGTGACGTTGAGTAAGAAGTACAAGGTGATAAGGAAGGTGAAGGAGCACCACAAAAAGAAGGCCAAGGACGCCAAGAAGCTCGGCTTCAAGAACAAGAAGGTCGAGAAGGACCCGGGTATTCCTAATGACTGGCCCTTCAAGGAGCAGGAGCTCAAGGCTCTCGAAGTCCGTCGGGCTAAATATATCGAAGAAGAAGAGCAAAAGAAGGCTGCCCGCAAAGAAAGGGCTAAAAAGAGGAAGATGGGGATTTTAGAGGACGACGATGTCCCCAAKTCAGAGGAAGTGGCAGAAGAAGAGAGTATTGATGATTCCACTGCCTTCGGGAATAATAGAGATAGCTCAGATAGGGCTTTCTACAAGGAG…	guanine nucleotide-binding 3 homolog	1833	20	0	0.7495	3	C:nucleolus; C:cytosol; F:nucleotide binding	-	IPR006073; IPR014813; IPR023179; G3DSA:3.40.50.300 (GENE3D), PTHR11089 (PANTHER), PTHR11089:SF14 (PANTHER), SSF52540 (SUPERFAMILY)	x	-2.19426	x	x	x	x	x	x	x	x
MDP0000143586	MDP0000143586	ATGATTAGTGGGGTTTTAACTTCTGCTTCTGCTTCCCCACAAGCACTTTCTTCCCTGCTTTCTAAACCCAGAAGCAGCAGCTTTTTCTCTGCGTCGTCTTCAAGCTCTGCAAGTGTTCATACAGATTTGAAGCTTAAAAGCGTTGGATTTTATGGAAGAATTGGGTCTCAGAGAAGCAGATTGGACTGCAGTGCAAATCCTGGTGGGCCCGGATTYGGTGAGGGTGATAGCAGGAGTGTTCTGGATGCCTTTTTCTTGGGGAAAGCTCTAGCTGAAGCTATAAACGACCGCRTTGAGTCCGGTSTAGGCGAGTTTTTGAGCACGATTGGTAGGCTGCAAGCTGAGCAGCAGAAGCTTGTAGAGGAGTTTCAGGAAGATGTACTGGAAAGAGCCAAAAAG…	protein	639	20	7.92115e-24	0.7595	3	C:membrane; C:thylakoid; C:plastid	-	no IPS match	x	2.40871	x	x	x	1.47023	x	x	x	x
MDP0000143636	MDP0000143636	ATGGAGTTTGCTGGGTGCAGCAGAGGGAGCTCAGGGAGAGCTCTGGCTCTGGCCCTTTGCCTTTTGGCCTTGATATCTCTGTCTTGTGCTGCCAGATTGAGTGCTTCTTCAAGGCAGAACCTTGATGTCCAGAAGCACCTCAACCGCTTGAACAAACCCGCCGTGAAAAGCATCAAGTTACCAAATGGGGGTAGTCCAGATGGAGATATTATAGACTGTGTTCGTATATCTCAACAACCGGCTTTCGATCACCCTTACCTCAAAGACCACAAAATCCAGATGAGGCCTAGCTACCACCCAGAAGGGTTGTTTGCTGAGAACAAAGTGGCTGAAAAAACAAAAGAAAAAGCAAATACCCAGCTGTGGCATGTGAATGGGAGATGCCCGGAAGATACTATT…	at3g13510 mrp15_15	1269	20	0	0.9005	1	C:cell	-	IPR004314; IPR025521; PTHR31589 (PANTHER), SignalP-NN(euk) (SIGNALP), tmhmm (TMHMM)	x	-2.79592	x	x	-3.3809	-5.40501	x	x	x	x
MDP0000143641	MDP0000143641	ATGGAGGCAATGAAGATGAATCTTTTTGTTGCTTTGTTGGTGGTTATGATGGTGGCCTTCTCAGGCATTCAACAAGTAGCTGCAGCTGACGCTCCAGCTCCAAGCCCAACATCTGATGCCTTCACATTTGCCCCCACTTTCTTTGCTTCTCTAGCAGCTTTGGCTTTTGGCTTCTTCTTCTAA	---NA---	183	0	0	0	0	-	0	SignalP-NN(euk) (SIGNALP), tmhmm (TMHMM)	x	x	x	x	-3.79684	-4.8711	x	x	4.54943	x
MDP0000143680	MDP0000143680	ATGAAGGGAGTAGGAGAAGAAGACTATAATCCTAATCCACCACAACTCCCATGGAMAAAACAGAAGAATGTGAAATCCCACTACACAACAACAAGAAGACACCCAGTCCAATGCAACCAAACACAAACTTCTGATACTGTTTTTGTACCAAACACARGACAGAGTCAACCTACTCCACCACTCGAACCCAAACATTCCTCTAAACTGGCTCTTCCTACTTACTCTCACACCTCCAACTCCTTCTCATTCGTCTCCATGCTTCTTGTTCTCTTACTTCTTGTTGCTTCTTCTTCTCTCTTTASTCCTGCATTGTCCCACCCAGTTGTCTCGGATTCTGGCCTACGCCGCCCCTCCCCGGCCAATCAGACTTTTCGGACCGGCTCTATCAACAAGTTGAGC…	protein	1542	20	0	0.825	1	C:cell	-	IPR004314; IPR025521; PTHR31589 (PANTHER), SignalP-NN(euk) (SIGNALP), tmhmm (TMHMM)	x	-7.45383	x	x	-14.0151	x	x	x	x	x
MDP0000143682	MDP0000143682	ATGAACGACGCAGATGTCTCCAAGCAGATCCAGCAGATGGTGAGGTTCATCCGCCAAGAAGCTGAGGAGAAGGCCAACGAGATCTCCGTATCTGCTGAGGAAGAATTCAACATTGAGAAGTTGCAGCTCGTCGAGGCGGAGAAGAAGAAGATCAGGCAAGAGTATGAGAAGAAGGAGAAGCAAGTCGACGTCCGAAAGAAGATGTATGATTACTTGAATCTTTCTAATTCTGTGCATATTATCTCAATTGTTACTGTTAGGTTGAATTCGGCTTTGGAAGTAGTTAACATGTGGAATGCGGTAGTGAATTCGATAGTTGGGAAGTGGCGAAGATGGATTTTGAAAAACCAGACTTATGAAGTCATAGCTTTAGCTCAAAGGGCTTTCCTTTTGTTTTTG…	v-type proton atpase subunit e1	924	20	3.68577e-97	0.856	19	C:membrane; C:vacuole; F:hydrolase activity; F:transporter activity; P:reproduction; P:post-embryonic development; P:embryo development; C:ribosome; P:response to stress; P:response to abiotic stimulus; P:transport; P:cellular process; P:response to biotic stimulus; C:mitochondrion; P:cellular component organization; P:generation of precursor metabolites and energy; P:nucleobase-containing compou…	-	IPR002842; PTHR11583 (PANTHER)	x	2.35158	x	x	x	x	x	x	x	x
MDP0000143749	MDP0000143749	ATGATGGGTTCGGTGGAGGAGAAGCTCAAAACTGGATGCTTGCTTGATGAGATGAAGCTGCTGAAAGAGCTGCAGGACCACTCTGGGACCCGGAAGGCTATAAATTCGGAGCTATGGCACGCTTGCGCCGGCCCGCTTGTTTGCTTGCCGCAGGTTGGGAGTCTCTCGTACTACTTCCCCCAAGGACATAGCGAACAGGTGGCGGTTTCGACGAAAAGAACGGCAACCTCACAAATTCCGAACTATCCCAATCTCCCTTCTCAGTTGCTATGCCAAGTTCAAAATGTTACACTGCATGCAGACAAAGAAACCGACGAAATCTATGCACAAATGAGCCTTAAACCAGTGAGCTCTGAAAGGGATGTCTTCCCGGTACCGGACTTTGGAATGAGGCCTAGT…	auxin response factor 5	2691	20	0	0.777	14	P:reproduction; P:post-embryonic development; P:embryo development; P:multicellular organismal development; P:translation; ; P:flower development; F:DNA binding; F:protein binding; F:sequence-specific DNA binding transcription factor activity; P:response to endogenous stimulus; P:signal transduction; C:membrane; C:nucleoplasm	-	IPR003311; IPR003340; IPR010525; IPR011525; IPR015300; PTHR31384 (PANTHER), SSF54277 (SUPERFAMILY)	x	-20.814	x	x	x	-278.939	x	x	x	x
[truncated: 5,277 more rows]
