# Supplementary material for: RNA-Seq Analysis Reveals Candidate Genes for Ontogenic Resistance in Malus-Venturia Pathosystem
Source: PLoS One. 2013 Nov 4;8(11):e78457. doi: 10.1371/journal.pone.0078457 (PMC3817206; doi:10.1371/journal.pone.0078457)
Supplement: File S5 — Biological variation of the transcription level observed for the five candidate genes involved in the ontogenic resistance of apple. (XLS) [file pone.0078457.s005.xls]

## Sheet: Sheet1
						MDP0000149327					MDP0000253215					MDP0000312397					MDP0000466190					MDP0000940078
						Peroxidase 3					Enhanced Disease Susceptibility 1					Lipoxygenase					Metallothionein 3-like					Lipid transfer protein
		Hours post inoculation (hpi)	Conditionⁱ	Biological replicate	Total reads per library	unique reads	RPKMⁱⁱ	average RPKM	SD (% of the average)ⁱⁱⁱ	SD	unique reads	RPKM	average RPKM	SD (% of the average)	SD	unique reads	RPKM	average RPKM	SD (% of the average)	SD	unique reads	RPKM	average RPKM	SD (% of the average)	SD	unique reads	RPKM	average RPKM	SD (% of the average)	SD
		72	L1 I	1	36.2	0	0.417436				111	99.5994				13	1.57814				3447	7001.23				32	81.1731
				2	45.1	2	4.56484	2.88496	0.756687	2.18301	26	26.1399	64.9729	0.568083	36.91	6	0.929257	1.19181	0.2867	0.341692	2667	5923.68	5643.76	0.26878	1516.93	80	276.742	137.509	0.882185	121.308
				3	36.9	2	3.67259				87	69.1793				9	1.06803				2242	4006.36				16	54.612
			L1 N	1	35.7	0	0.552889				65	63.5984				11	1.76865				1297	3489.16				14	42.6888
				2	30.7	0	0.864685	1.62531	0.981412	1.59509	33	42.9997	86.858	0.679629	59.0312	12	3.01753	2.99731	0.406592	1.21868	1542	6487.61	4376.52	0.419506	1835.98	16	89.017	66.9778	0.347069	23.2459
				3	35.7	2	3.45834				302	153.976				46	4.20577				2061	3152.8				31	69.2275
			L7 I	1	50.3	25	67.3389				22	19.8837				160	22.097				41002	90772.1				10040	29518.5
				2	37.4	12	63.9731	67.4064	0.0514427	3.46757	11	11.2097	50.906	1.2061	61.3976	170	39.1552	28.2095	0.336793	9.50078	33135	119930	91411.7	0.308539	28204.1	6723	35005.5	28404	0.25431	7223.44
				3	38.7	42	70.9072				172	121.625				232	23.3764				39960	63532.9				8959	20688.1
			L7 N	1	44	21	59.9025				15	14.2647				254	34.3245				43337	93564.9				10242	31948.1
				2	42	28	41.9706	46.3181	0.259417	12.0157	14	17.398	16.8924	0.142956	2.41487	166	20.8561	27.2052	0.248746	6.76719	48198	95560.8	94229.2	0.0122384	1153.21	8852	25489.9	31233.1	0.173568	5421.07
				3	53	25	37.0813				38	19.0144				335	26.435				74673	93561.9				19641	36261.1
		96	L1 I	1	36.9	1	2.28908				237	96.011				42	2.3854				12977	12044.7				60	81.8247
				2	42.4	0	0.942038	1.4193	0.53156	0.754444	223	91.043	101.962	0.145345	14.8196	26	1.42457	1.78756	0.291844	0.52169	9035	8282.65	10463.5	0.186496	1951.41	50	59.2658	62.4943	0.286992	17.9353
				3	46.1	0	1.02678				305	118.832				26	1.55272				11072	11063.1				32	46.3926
			L1 N	1	45.9	1	2.93598				334	140.898				19	1.31357				6942	7628.47				24	49.7294
				2	54.6	0	0.297826	1.98126	0.73805	1.46227	570	125.715	156.215	0.258611	40.3989	57	1.73223	1.8362	0.316756	0.581627	4627	2235.03	5392.82	0.521523	2812.48	43	25.8342	41.8711	0.331714	13.8892
				3	55.5	5	2.70998				892	202.033				73	2.4628				11494	6314.94				69	50.0495
			L7 I	1	43.6	51	48.8525				52	14.5748				887	40.6834				196686	141674				45666	48120.2
				2	54.9	53	43.0515	34.6559	0.570731	19.7792	163	39.3409	37.4497	0.587199	21.9904	1230	46.6843	34.2458	0.485324	16.6203	166923	98774.4	141791	0.303792	43074.8	35555	30508.5	30488.7	0.578621	17641.4
				3	36.9	6	12.0638				103	58.4335				172	15.3697				132317	184924				6393	12837.4
			L7 N	1	42.1	33	43.7485				61	26.1217				529	33.5468				134482	135031				26717	38991
				2	45.6	32	31.673	31.4387	0.395328	12.4286	85	28.904	22.8927	0.3548	8.12234	900	46.6813	43.7202	0.207299	9.06315	130183	105039	103630	0.310044	32129.7	25210	29433.6	31142.7	0.229545	7148.65
				3	46.5	25	18.8946				50	13.6524				1114	50.9324				100140	70818.3				24265	25003.5
		i	Conditions: L1 and L7 correspond to Leaf 1 and Leaf 7 (enumeration starting from the top of the shoot thoward the base) for Inoculated (I) and Not inoculated (N) leaves.
		ii	Reads Per Kilobase per Million mapped reads (RPKM) obtained with the CLC Genomics Workbench v. 5.5.1
		iii	Standard Deviation of the RPKM values espressed as proportion of the average RPKM value
