# Supplementary material for: RNA-Seq Analysis Reveals Candidate Genes for Ontogenic Resistance in Malus-Venturia Pathosystem
Source: PLoS One. 2013 Nov 4;8(11):e78457. doi: 10.1371/journal.pone.0078457 (PMC3817206; doi:10.1371/journal.pone.0078457)
Supplement: File S6 — Overview of the 127 pathways assigned with the KEGG pathway analysis of the 5823 differentially expressed genes obtained with the CLC Genomics Workbench v. 5.5.1 with a FDR P -value correction of 0.0001. (XLSX) [file pone.0078457.s006.xlsx]

## Sheet: File S6
Pathway	Seqs in Pathway	Enzyme	Ezyme ID	Seqs of Enzyme	Seqs	Pathway ID	Pathway Image
Starch and sucrose metabolism	147	decarboxylase	ec:4.1.1.35	7	MDP0000265798, MDP0000316092, MDP0000331463, MDP0000364261, MDP0000723073, MDP0000786569, MDP0000925883	map00500	map00500_20130529092456.png
Starch and sucrose metabolism	147	isomerase	ec:5.3.1.9	2	MDP0000273111, MDP0000931200	map00500	map00500_20130529092456.png
Starch and sucrose metabolism	147	fructokinase (phosphorylating)	ec:2.7.1.4	2	MDP0000245124, MDP0000251415	map00500	map00500_20130529092456.png
Starch and sucrose metabolism	147	glucokinase (phosphorylating)	ec:2.7.1.2	1	MDP0000251415	map00500	map00500_20130529092456.png
Starch and sucrose metabolism	147	4-epimerase	ec:5.1.3.6	1	MDP0000216173	map00500	map00500_20130529092456.png
Starch and sucrose metabolism	147	endo-1,4-beta-D-glucanase	ec:3.2.1.4	6	MDP0000131267, MDP0000151410, MDP0000252536, MDP0000276676, MDP0000311765, MDP0000740981	map00500	map00500_20130529092456.png
Starch and sucrose metabolism	147	saccharogen amylase	ec:3.2.1.2	4	MDP0000193684, MDP0000196961, MDP0000199386, MDP0000930936	map00500	map00500_20130529092456.png
Starch and sucrose metabolism	147	glycogenase	ec:3.2.1.1	2	MDP0000212372, MDP0000290485	map00500	map00500_20130529092456.png
Starch and sucrose metabolism	147	1,4-alpha-galacturonidase	ec:3.2.1.67	2	MDP0000296416, MDP0000943790	map00500	map00500_20130529092456.png
Starch and sucrose metabolism	147	pectin demethoxylase	ec:3.1.1.11	24	MDP0000141033, MDP0000161463, MDP0000162904, MDP0000163228, MDP0000168682, MDP0000173284, MDP0000184228, MDP0000196867, MDP0000206503, MDP0000222620, MDP0000247270, MDP0000249105, MDP0000254203, MDP0000267128, MDP0000288901, MDP0000306888, MDP0000370611, MDP0000420628, MDP0000459304, MDP0000474161, MDP0000503246, MDP0000639167, MDP0000734600, MDP0000854242	map00500	map00500_20130529092456.png
Starch and sucrose metabolism	147	alpha-glucosidase	ec:3.2.1.48	4	MDP0000186866, MDP0000261740, MDP0000297851, MDP0000652278	map00500	map00500_20130529092456.png
Starch and sucrose metabolism	147	endo-1,3-beta-D-glucosidase	ec:3.2.1.39	14	MDP0000146863, MDP0000147201, MDP0000228162, MDP0000235663, MDP0000265527, MDP0000295938, MDP0000321326, MDP0000321387, MDP0000327191, MDP0000404948, MDP0000543964, MDP0000630545, MDP0000660874, MDP0000785544	map00500	map00500_20130529092456.png
Starch and sucrose metabolism	147	1,4-beta-xylosidase	ec:3.2.1.37	3	MDP0000197977, MDP0000455477, MDP0000608429	map00500	map00500_20130529092456.png
Starch and sucrose metabolism	147	beta-glucuronide glucuronohydrolase glucuronidase	ec:3.2.1.31	4	MDP0000088659, MDP0000189628, MDP0000199066, MDP0000242071	map00500	map00500_20130529092456.png
Starch and sucrose metabolism	147	invertase	ec:3.2.1.26	4	MDP0000186866, MDP0000261740, MDP0000297851, MDP0000652278	map00500	map00500_20130529092456.png
Starch and sucrose metabolism	147	gentiobiase	ec:3.2.1.21	9	MDP0000062066, MDP0000119414, MDP0000140483, MDP0000196385, MDP0000197977, MDP0000234499, MDP0000306634, MDP0000608429, MDP0000938307	map00500	map00500_20130529092456.png
Starch and sucrose metabolism	147	maltase	ec:3.2.1.20	3	MDP0000144090, MDP0000178546, MDP0000455477	map00500	map00500_20130529092456.png
Starch and sucrose metabolism	147	pectin depolymerase	ec:3.2.1.15	11	MDP0000126654, MDP0000143364, MDP0000164054, MDP0000183819, MDP0000209147, MDP0000239958, MDP0000251956, MDP0000261961, MDP0000296416, MDP0000334396, MDP0000943790	map00500	map00500_20130529092456.png
Starch and sucrose metabolism	147	phosphatase	ec:3.1.3.24	1	MDP0000369360	map00500	map00500_20130529092456.png
Starch and sucrose metabolism	147	trehalose 6-phosphatase	ec:3.1.3.12	2	MDP0000251585, MDP0000258781	map00500	map00500_20130529092456.png
Starch and sucrose metabolism	147	adenylyltransferase	ec:2.7.7.27	4	MDP0000252369, MDP0000258518, MDP0000263161, MDP0000941173	map00500	map00500_20130529092456.png
Starch and sucrose metabolism	147	4-alpha-galacturonosyltransferase	ec:2.4.1.43	15	MDP0000120125, MDP0000120543, MDP0000132973, MDP0000157869, MDP0000168165, MDP0000185643, MDP0000210431, MDP0000243946, MDP0000261375, MDP0000261777, MDP0000290004, MDP0000310017, MDP0000370712, MDP0000854555, MDP0000922600	map00500	map00500_20130529092456.png
Starch and sucrose metabolism	147	synthase	ec:2.4.1.34	7	MDP0000198973, MDP0000212172, MDP0000229527, MDP0000310065, MDP0000318573, MDP0000695519, MDP0000915307	map00500	map00500_20130529092456.png
Starch and sucrose metabolism	147	synthase (glycosyl-transferring)	ec:2.4.1.21	3	MDP0000095637, MDP0000122981, MDP0000247496	map00500	map00500_20130529092456.png
Starch and sucrose metabolism	147	synthase (UDP-forming)	ec:2.4.1.15	1	MDP0000258781	map00500	map00500_20130529092456.png
Starch and sucrose metabolism	147	synthase	ec:2.4.1.14	1	MDP0000279433	map00500	map00500_20130529092456.png
Starch and sucrose metabolism	147	synthase	ec:2.4.1.13	2	MDP0000126946, MDP0000277711	map00500	map00500_20130529092456.png
Starch and sucrose metabolism	147	synthase (UDP-forming)	ec:2.4.1.12	14	MDP0000128267, MDP0000174239, MDP0000184309, MDP0000185368, MDP0000210684, MDP0000263736, MDP0000269350, MDP0000279461, MDP0000292881, MDP0000322053, MDP0000448752, MDP0000480237, MDP0000572242, MDP0000847392	map00500	map00500_20130529092456.png
Starch and sucrose metabolism	147	synthase	ec:2.4.1.11	1	MDP0000095637	map00500	map00500_20130529092456.png
Starch and sucrose metabolism	147	6-dehydrogenase	ec:1.1.1.22	3	MDP0000132475, MDP0000146452, MDP0000193220	map00500	map00500_20130529092456.png
Starch and sucrose metabolism	147	ec:5.4.2.6 beta-phosphoglucomutase	ec:5.4.2.6	1	MDP0000149371	map00500	map00500_20130529092456.png
Starch and sucrose metabolism	147	(alpha-D-glucose-1,6-bisphosphate-dependent)	ec:5.4.2.2	1	MDP0000069202	map00500	map00500_20130529092456.png
Purine metabolism	101	synthase	ec:6.3.4.4	2	MDP0000305478, MDP0000849495	map00230	map00230_20130529091906.png
Purine metabolism	101	diphosphokinase	ec:2.7.6.5	1	MDP0000308201	map00230	map00230_20130529091906.png
Purine metabolism	101	diphosphokinase	ec:2.7.6.1	1	MDP0000531623	map00230	map00230_20130529091906.png
Purine metabolism	101	deiminase	ec:3.5.3.9	1	MDP0000168289	map00230	map00230_20130529091906.png
Purine metabolism	101	oxidase	ec:1.17.3.2	1	MDP0000178729	map00230	map00230_20130529091906.png
Purine metabolism	101	urate hydroxylase	ec:1.7.3.3	1	MDP0000787842	map00230	map00230_20130529091906.png
Purine metabolism	101	synthase	ec:6.3.2.6	1	MDP0000294564	map00230	map00230_20130529091906.png
Purine metabolism	101	kinase	ec:2.7.4.8	1	MDP0000235396	map00230	map00230_20130529091906.png
Purine metabolism	101	kinase	ec:2.7.4.6	2	MDP0000169163, MDP0000322880	map00230	map00230_20130529091906.png
Purine metabolism	101	kinase	ec:2.7.4.3	7	MDP0000225318, MDP0000253359, MDP0000318499, MDP0000334473, MDP0000334474, MDP0000783760, MDP0000945557	map00230	map00230_20130529091906.png
Purine metabolism	101	phosphoribosyldiphosphate 5-amidotransferase	ec:2.4.2.14	1	MDP0000802170	map00230	map00230_20130529091906.png
Purine metabolism	101	cyclase	ec:4.6.1.2	1	MDP0000703915	map00230	map00230_20130529091906.png
Purine metabolism	101	cyclase	ec:4.6.1.1	2	MDP0000260928, MDP0000263091	map00230	map00230_20130529091906.png
Purine metabolism	101	dehydrogenase	ec:1.17.1.4	1	MDP0000178729	map00230	map00230_20130529091906.png
Purine metabolism	101	DNA polymerase	ec:2.7.7.7	4	MDP0000131617, MDP0000212806, MDP0000226188, MDP0000253234	map00230	map00230_20130529091906.png
Purine metabolism	101	RNA polymerase	ec:2.7.7.6	14	MDP0000178691, MDP0000197246, MDP0000231797, MDP0000239973, MDP0000297963, MDP0000311504, MDP0000342635, MDP0000483776, MDP0000603266, MDP0000611602, MDP0000773593, MDP0000831937, MDP0000934360, MDP0000939377	map00230	map00230_20130529091906.png
Purine metabolism	101	adenylyltransferase	ec:2.7.7.4	4	MDP0000263161, MDP0000286442, MDP0000361047, MDP0000941173	map00230	map00230_20130529091906.png
Purine metabolism	101	RNA polymerase	ec:2.7.7.48	5	MDP0000172972, MDP0000231182, MDP0000269522, MDP0000524927, MDP0000589856	map00230	map00230_20130529091906.png
Purine metabolism	101	phosphoribosyltransferase	ec:2.4.2.7	3	MDP0000159559, MDP0000197456, MDP0000573178	map00230	map00230_20130529091906.png
Purine metabolism	101	reductase	ec:1.17.4.1	5	MDP0000014856, MDP0000225340, MDP0000230224, MDP0000260116, MDP0000413972	map00230	map00230_20130529091906.png
Purine metabolism	101	cyclo-ligase	ec:6.3.3.1	1	MDP0000153621	map00230	map00230_20130529091906.png
Purine metabolism	101	nucleosidase	ec:3.2.2.2	1	MDP0000319340	map00230	map00230_20130529091906.png
Purine metabolism	101	adenylpyrophosphatase	ec:3.6.1.3	13	MDP0000207573, MDP0000219632, MDP0000236223, MDP0000292200, MDP0000299243, MDP0000301930, MDP0000322270, MDP0000330134, MDP0000420252, MDP0000639265, MDP0000639820, MDP0000665545, MDP0000948037	map00230	map00230_20130529091906.png
Purine metabolism	101	lyase	ec:4.3.2.2	1	MDP0000256558	map00230	map00230_20130529091906.png
Purine metabolism	101	ec:3.5.2.5 allantoinase	ec:3.5.2.5	1	MDP0000208546	map00230	map00230_20130529091906.png
Purine metabolism	101	phosphatase	ec:3.6.1.15	16	MDP0000122432, MDP0000123181, MDP0000125575, MDP0000136041, MDP0000193605, MDP0000253567, MDP0000255224, MDP0000293040, MDP0000315398, MDP0000376446, MDP0000396621, MDP0000436956, MDP0000602560, MDP0000719271, MDP0000853659, MDP0000872301	map00230	map00230_20130529091906.png
Purine metabolism	101	(alpha-D-glucose-1,6-bisphosphate-dependent)	ec:5.4.2.2	1	MDP0000069202	map00230	map00230_20130529091906.png
Purine metabolism	101	kinase	ec:2.7.1.40	9	MDP0000029865, MDP0000124883, MDP0000128626, MDP0000171628, MDP0000173365, MDP0000177897, MDP0000193946, MDP0000260603, MDP0000413866	map00230	map00230_20130529091906.png
Purine metabolism	101	kinase	ec:2.7.1.20	4	MDP0000225318, MDP0000301789, MDP0000334473, MDP0000334474	map00230	map00230_20130529091906.png
Glycolysis / Gluconeogenesis	75	phosphohexokinase	ec:2.7.1.11	4	MDP0000265468, MDP0000293776, MDP0000324386, MDP0000895817	map00010	map00010_20130529092446.png
Glycolysis / Gluconeogenesis	75	carboxykinase (ATP)	ec:4.1.1.49	1	MDP0000119035	map00010	map00010_20130529092446.png
Glycolysis / Gluconeogenesis	75	isomerase	ec:5.3.1.9	2	MDP0000273111, MDP0000931200	map00010	map00010_20130529092446.png
Glycolysis / Gluconeogenesis	75	isomerase	ec:5.3.1.1	3	MDP0000152242, MDP0000694943, MDP0000924958	map00010	map00010_20130529092446.png
Glycolysis / Gluconeogenesis	75	glucokinase (phosphorylating)	ec:2.7.1.2	1	MDP0000251415	map00010	map00010_20130529092446.png
Glycolysis / Gluconeogenesis	75	hydratase	ec:4.2.1.11	3	MDP0000155746, MDP0000179036, MDP0000939989	map00010	map00010_20130529092446.png
Glycolysis / Gluconeogenesis	75	1-epimerase	ec:5.1.3.3	2	MDP0000737131, MDP0000755275	map00010	map00010_20130529092446.png
Glycolysis / Gluconeogenesis	75	dehydrogenase (NADP+)	ec:1.1.1.2	1	MDP0000128721	map00010	map00010_20130529092446.png
Glycolysis / Gluconeogenesis	75	dehydrogenase	ec:1.1.1.1	6	MDP0000045577, MDP0000077460, MDP0000241504, MDP0000312930, MDP0000677354, MDP0000680997	map00010	map00010_20130529092446.png
Glycolysis / Gluconeogenesis	75	hexose diphosphatase	ec:3.1.3.11	6	MDP0000138073, MDP0000138730, MDP0000244771, MDP0000251810, MDP0000267169, MDP0000591370	map00010	map00010_20130529092446.png
Glycolysis / Gluconeogenesis	75	ligase	ec:6.2.1.1	1	MDP0000697764	map00010	map00010_20130529092446.png
Glycolysis / Gluconeogenesis	75	kinase	ec:2.7.2.3	4	MDP0000174843, MDP0000325406, MDP0000456708, MDP0000784808	map00010	map00010_20130529092446.png
Glycolysis / Gluconeogenesis	75	acetyltransferase	ec:2.3.1.12	4	MDP0000150127, MDP0000179082, MDP0000215942, MDP0000311469	map00010	map00010_20130529092446.png
Glycolysis / Gluconeogenesis	75	dehydrogenase (NADP+)	ec:1.2.1.9	2	MDP0000152497, MDP0000624696	map00010	map00010_20130529092446.png
Glycolysis / Gluconeogenesis	75	dehydrogenase [NAD(P)+]	ec:1.2.1.5	4	MDP0000260947, MDP0000406860, MDP0000419420, MDP0000531301	map00010	map00010_20130529092446.png
Glycolysis / Gluconeogenesis	75	dehydrogenase (NAD+)	ec:1.2.1.3	7	MDP0000140980, MDP0000260947, MDP0000283106, MDP0000406860, MDP0000419420, MDP0000531301, MDP0000790166	map00010	map00010_20130529092446.png
Glycolysis / Gluconeogenesis	75	aldolase	ec:4.1.2.13	8	MDP0000120450, MDP0000151849, MDP0000202904, MDP0000249686, MDP0000266003, MDP0000273688, MDP0000329229, MDP0000362275	map00010	map00010_20130529092446.png
Glycolysis / Gluconeogenesis	75	dehydrogenase (acetyl-transferring)	ec:1.2.4.1	3	MDP0000124047, MDP0000146411, MDP0000769597	map00010	map00010_20130529092446.png
Glycolysis / Gluconeogenesis	75	dehydrogenase (phosphorylating)	ec:1.2.1.12	5	MDP0000165534, MDP0000198482, MDP0000481557, MDP0000645828, MDP0000757565	map00010	map00010_20130529092446.png
Glycolysis / Gluconeogenesis	75	(alpha-D-glucose-1,6-bisphosphate-dependent)	ec:5.4.2.2	1	MDP0000069202	map00010	map00010_20130529092446.png
Glycolysis / Gluconeogenesis	75	mutase	ec:5.4.2.1	2	MDP0000122917, MDP0000240039	map00010	map00010_20130529092446.png
Glycolysis / Gluconeogenesis	75	kinase	ec:2.7.1.40	9	MDP0000029865, MDP0000124883, MDP0000128626, MDP0000171628, MDP0000173365, MDP0000177897, MDP0000193946, MDP0000260603, MDP0000413866	map00010	map00010_20130529092446.png
Carbon fixation in photosynthetic organisms	66	phosphopentokinase	ec:2.7.1.19	1	MDP0000322896	map00710	map00710_20130529092140.png
Carbon fixation in photosynthetic organisms	66	carboxykinase (ATP)	ec:4.1.1.49	1	MDP0000119035	map00710	map00710_20130529092140.png
Carbon fixation in photosynthetic organisms	66	carboxylase	ec:4.1.1.39	2	MDP0000252890, MDP0000731480	map00710	map00710_20130529092140.png
Carbon fixation in photosynthetic organisms	66	carboxylase	ec:4.1.1.31	3	MDP0000073810, MDP0000185414, MDP0000291654	map00710	map00710_20130529092140.png
Carbon fixation in photosynthetic organisms	66	isomerase	ec:5.3.1.6	2	MDP0000271244, MDP0000284538	map00710	map00710_20130529092140.png
Carbon fixation in photosynthetic organisms	66	isomerase	ec:5.3.1.1	3	MDP0000152242, MDP0000694943, MDP0000924958	map00710	map00710_20130529092140.png
Carbon fixation in photosynthetic organisms	66	phosphate dikinase	ec:2.7.9.1	3	MDP0000130296, MDP0000244014, MDP0000789992	map00710	map00710_20130529092140.png
Carbon fixation in photosynthetic organisms	66	3-epimerase	ec:5.1.3.1	2	MDP0000137234, MDP0000276466	map00710	map00710_20130529092140.png
Carbon fixation in photosynthetic organisms	66	SBPase	ec:3.1.3.37	3	MDP0000138073, MDP0000244771, MDP0000267169	map00710	map00710_20130529092140.png
Carbon fixation in photosynthetic organisms	66	hexose diphosphatase	ec:3.1.3.11	6	MDP0000138073, MDP0000138730, MDP0000244771, MDP0000251810, MDP0000267169, MDP0000591370	map00710	map00710_20130529092140.png
Carbon fixation in photosynthetic organisms	66	kinase	ec:2.7.2.3	4	MDP0000174843, MDP0000325406, MDP0000456708, MDP0000784808	map00710	map00710_20130529092140.png
Carbon fixation in photosynthetic organisms	66	dehydrogenase (NADP+)	ec:1.1.1.82	2	MDP0000278198, MDP0000744301	map00710	map00710_20130529092140.png
Carbon fixation in photosynthetic organisms	66	aldolase	ec:4.1.2.13	8	MDP0000120450, MDP0000151849, MDP0000202904, MDP0000249686, MDP0000266003, MDP0000273688, MDP0000329229, MDP0000362275	map00710	map00710_20130529092140.png
Carbon fixation in photosynthetic organisms	66	dehydrogenase (oxaloacetate-decarboxylating) (NADP+)	ec:1.1.1.40	2	MDP0000268037, MDP0000376988	map00710	map00710_20130529092140.png
Carbon fixation in photosynthetic organisms	66	dehydrogenase	ec:1.1.1.37	10	MDP0000159872, MDP0000170418, MDP0000174740, MDP0000197620, MDP0000201006, MDP0000277049, MDP0000278198, MDP0000295823, MDP0000334963, MDP0000532379	map00710	map00710_20130529092140.png
Carbon fixation in photosynthetic organisms	66	transaminase	ec:2.6.1.2	3	MDP0000235318, MDP0000250058, MDP0000815368	map00710	map00710_20130529092140.png
Carbon fixation in photosynthetic organisms	66	transaminase	ec:2.6.1.1	5	MDP0000243374, MDP0000250254, MDP0000292164, MDP0000305478, MDP0000672454	map00710	map00710_20130529092140.png
Carbon fixation in photosynthetic organisms	66	dehydrogenase (NADP+) (phosphorylating)	ec:1.2.1.13	1	MDP0000362929	map00710	map00710_20130529092140.png
Carbon fixation in photosynthetic organisms	66	kinase	ec:2.7.1.40	9	MDP0000029865, MDP0000124883, MDP0000128626, MDP0000171628, MDP0000173365, MDP0000177897, MDP0000193946, MDP0000260603, MDP0000413866	map00710	map00710_20130529092140.png
Pentose and glucuronate interconversions	65	xylulokinase (phosphorylating)	ec:2.7.1.17	1	MDP0000221409	map00040	map00040_20130529093031.png
Pentose and glucuronate interconversions	65	3-epimerase	ec:5.1.3.1	2	MDP0000137234, MDP0000276466	map00040	map00040_20130529093031.png
Pentose and glucuronate interconversions	65	1,4-alpha-galacturonidase	ec:3.2.1.67	2	MDP0000296416, MDP0000943790	map00040	map00040_20130529093031.png
Pentose and glucuronate interconversions	65	pectin demethoxylase	ec:3.1.1.11	24	MDP0000141033, MDP0000161463, MDP0000162904, MDP0000163228, MDP0000168682, MDP0000173284, MDP0000184228, MDP0000196867, MDP0000206503, MDP0000222620, MDP0000247270, MDP0000249105, MDP0000254203, MDP0000267128, MDP0000288901, MDP0000306888, MDP0000370611, MDP0000420628, MDP0000459304, MDP0000474161, MDP0000503246, MDP0000639167, MDP0000734600, MDP0000854242	map00040	map00040_20130529093031.png
Pentose and glucuronate interconversions	65	lyase	ec:4.2.2.2	10	MDP0000125554, MDP0000145734, MDP0000150610, MDP0000181608, MDP0000266603, MDP0000276859, MDP0000277149, MDP0000285495, MDP0000302503, MDP0000322627	map00040	map00040_20130529093031.png
Pentose and glucuronate interconversions	65	beta-glucuronide glucuronohydrolase glucuronidase	ec:3.2.1.31	4	MDP0000088659, MDP0000189628, MDP0000199066, MDP0000242071	map00040	map00040_20130529093031.png
Pentose and glucuronate interconversions	65	pectin depolymerase	ec:3.2.1.15	11	MDP0000126654, MDP0000143364, MDP0000164054, MDP0000183819, MDP0000209147, MDP0000239958, MDP0000251956, MDP0000261961, MDP0000296416, MDP0000334396, MDP0000943790	map00040	map00040_20130529093031.png
Pentose and glucuronate interconversions	65	dehydrogenase (NAD+)	ec:1.2.1.3	7	MDP0000140980, MDP0000260947, MDP0000283106, MDP0000406860, MDP0000419420, MDP0000531301, MDP0000790166	map00040	map00040_20130529093031.png
Pentose and glucuronate interconversions	65	6-dehydrogenase	ec:1.1.1.22	3	MDP0000132475, MDP0000146452, MDP0000193220	map00040	map00040_20130529093031.png
Pentose and glucuronate interconversions	65	reductase	ec:1.1.1.21	2	MDP0000253287, MDP0000323702	map00040	map00040_20130529093031.png
Pentose and glucuronate interconversions	65	reductase	ec:1.1.1.19	1	MDP0000857724	map00040	map00040_20130529093031.png
Pyruvate metabolism	61	carboxykinase (ATP)	ec:4.1.1.49	1	MDP0000119035	map00620	map00620_20130529092012.png
Pyruvate metabolism	61	carboxylase	ec:4.1.1.31	3	MDP0000073810, MDP0000185414, MDP0000291654	map00620	map00620_20130529092012.png
Pyruvate metabolism	61	phosphate dikinase	ec:2.7.9.1	3	MDP0000130296, MDP0000244014, MDP0000789992	map00620	map00620_20130529092012.png
Pyruvate metabolism	61	carboxylase	ec:6.4.1.2	3	MDP0000219975, MDP0000321496, MDP0000571465	map00620	map00620_20130529092012.png
Pyruvate metabolism	61	hydrolase	ec:3.1.2.6	4	MDP0000123102, MDP0000132236, MDP0000234294, MDP0000283739	map00620	map00620_20130529092012.png
Pyruvate metabolism	61	ligase	ec:6.2.1.1	1	MDP0000697764	map00620	map00620_20130529092012.png
Pyruvate metabolism	61	acetyltransferase	ec:2.3.1.12	4	MDP0000150127, MDP0000179082, MDP0000215942, MDP0000311469	map00620	map00620_20130529092012.png
Pyruvate metabolism	61	dehydrogenase (NADP+)	ec:1.1.1.82	2	MDP0000278198, MDP0000744301	map00620	map00620_20130529092012.png
Pyruvate metabolism	61	lyase	ec:4.4.1.5	7	MDP0000122993, MDP0000176217, MDP0000273588, MDP0000319112, MDP0000755113, MDP0000825994, MDP0000893382	map00620	map00620_20130529092012.png
Pyruvate metabolism	61	dehydrogenase (NAD+)	ec:1.2.1.3	7	MDP0000140980, MDP0000260947, MDP0000283106, MDP0000406860, MDP0000419420, MDP0000531301, MDP0000790166	map00620	map00620_20130529092012.png
Pyruvate metabolism	61	dehydrogenase (oxaloacetate-decarboxylating) (NADP+)	ec:1.1.1.40	2	MDP0000268037, MDP0000376988	map00620	map00620_20130529092012.png
Pyruvate metabolism	61	dehydrogenase	ec:1.1.1.37	10	MDP0000159872, MDP0000170418, MDP0000174740, MDP0000197620, MDP0000201006, MDP0000277049, MDP0000278198, MDP0000295823, MDP0000334963, MDP0000532379	map00620	map00620_20130529092012.png
Pyruvate metabolism	61	C-acetyltransferase	ec:2.3.1.9	1	MDP0000231084	map00620	map00620_20130529092012.png
Pyruvate metabolism	61	reductase	ec:1.1.1.21	2	MDP0000253287, MDP0000323702	map00620	map00620_20130529092012.png
Pyruvate metabolism	61	dehydrogenase (acetyl-transferring)	ec:1.2.4.1	3	MDP0000124047, MDP0000146411, MDP0000769597	map00620	map00620_20130529092012.png
Pyruvate metabolism	61	kinase	ec:2.7.1.40	9	MDP0000029865, MDP0000124883, MDP0000128626, MDP0000171628, MDP0000173365, MDP0000177897, MDP0000193946, MDP0000260603, MDP0000413866	map00620	map00620_20130529092012.png
Methane metabolism	60	phosphohexokinase	ec:2.7.1.11	4	MDP0000265468, MDP0000293776, MDP0000324386, MDP0000895817	map00680	map00680_20130529092050.png
Methane metabolism	60	carboxylase	ec:4.1.1.31	3	MDP0000073810, MDP0000185414, MDP0000291654	map00680	map00680_20130529092050.png
Methane metabolism	60	hydratase	ec:4.2.1.11	3	MDP0000155746, MDP0000179036, MDP0000939989	map00680	map00680_20130529092050.png
Methane metabolism	60	hydroxymethyltransferase	ec:2.1.2.1	6	MDP0000132477, MDP0000174076, MDP0000234570, MDP0000316281, MDP0000332596, MDP0000332597	map00680	map00680_20130529092050.png
Methane metabolism	60	monooxygenase	ec:1.14.13.8	2	MDP0000138851, MDP0000869086	map00680	map00680_20130529092050.png
Methane metabolism	60	hexose diphosphatase	ec:3.1.3.11	6	MDP0000138073, MDP0000138730, MDP0000244771, MDP0000251810, MDP0000267169, MDP0000591370	map00680	map00680_20130529092050.png
Methane metabolism	60	ligase	ec:6.2.1.1	1	MDP0000697764	map00680	map00680_20130529092050.png
Methane metabolism	60	dehydrogenase	ec:1.1.1.95	4	MDP0000166138, MDP0000309160, MDP0000911918, MDP0000949486	map00680	map00680_20130529092050.png
Methane metabolism	60	dehydrogenase	ec:1.1.1.284	5	MDP0000045577, MDP0000278916, MDP0000375181, MDP0000677354, MDP0000680997	map00680	map00680_20130529092050.png
Methane metabolism	60	dehydrogenase	ec:1.2.1.2	2	MDP0000291807, MDP0000932736	map00680	map00680_20130529092050.png
Methane metabolism	60	aldolase	ec:4.1.2.13	8	MDP0000120450, MDP0000151849, MDP0000202904, MDP0000249686, MDP0000266003, MDP0000273688, MDP0000329229, MDP0000362275	map00680	map00680_20130529092050.png
Methane metabolism	60	dehydrogenase	ec:1.1.1.37	10	MDP0000159872, MDP0000170418, MDP0000174740, MDP0000197620, MDP0000201006, MDP0000277049, MDP0000278198, MDP0000295823, MDP0000334963, MDP0000532379	map00680	map00680_20130529092050.png
Methane metabolism	60	dehydrogenase	ec:1.1.1.29	2	MDP0000172852, MDP0000570588	map00680	map00680_20130529092050.png
Methane metabolism	60	transaminase	ec:2.6.1.52	1	MDP0000555175	map00680	map00680_20130529092050.png
Methane metabolism	60	hydrolase	ec:3.1.2.12	1	MDP0000878750	map00680	map00680_20130529092050.png
Methane metabolism	60	mutase	ec:5.4.2.1	2	MDP0000122917, MDP0000240039	map00680	map00680_20130529092050.png
Drug metabolism - other enzymes	59	oxidase	ec:1.17.3.2	1	MDP0000178729	map00983	map00983_20130529091829.png
Drug metabolism - other enzymes	59	beta-glucuronide glucuronohydrolase glucuronidase	ec:3.2.1.31	4	MDP0000088659, MDP0000189628, MDP0000199066, MDP0000242071	map00983	map00983_20130529091829.png
Drug metabolism - other enzymes	59	monooxygenase	ec:1.14.14.1	9	MDP0000119148, MDP0000166476, MDP0000180684, MDP0000260367, MDP0000276798, MDP0000306273, MDP0000398616, MDP0000835140, MDP0000941955	map00983	map00983_20130529091829.png
Drug metabolism - other enzymes	59	ali-esterase	ec:3.1.1.1	38	MDP0000127844, MDP0000164293, MDP0000183429, MDP0000184228, MDP0000193364, MDP0000194060, MDP0000196666, MDP0000199327, MDP0000199442, MDP0000202137, MDP0000211938, MDP0000218469, MDP0000244607, MDP0000252076, MDP0000255292, MDP0000255711, MDP0000282119, MDP0000296512, MDP0000302390, MDP0000310262, MDP0000312022, MDP0000313863, MDP0000319412, MDP0000319522, MDP0000469526, MDP0000479020, MDP000049…	map00983	map00983_20130529091829.png
Drug metabolism - other enzymes	59	kinase	ec:2.7.1.48	4	MDP0000249686, MDP0000260928, MDP0000263091, MDP0000276844	map00983	map00983_20130529091829.png
Drug metabolism - other enzymes	59	kinase	ec:2.7.1.21	3	MDP0000130389, MDP0000147702, MDP0000176234	map00983	map00983_20130529091829.png
Amino sugar and nucleotide sugar metabolism	59	decarboxylase	ec:4.1.1.35	7	MDP0000265798, MDP0000316092, MDP0000331463, MDP0000364261, MDP0000723073, MDP0000786569, MDP0000925883	map00520	map00520_20130529092101.png
Amino sugar and nucleotide sugar metabolism	59	4,6-dehydratase	ec:4.2.1.76	1	MDP0000179744	map00520	map00520_20130529092101.png
Amino sugar and nucleotide sugar metabolism	59	3,5-epimerase	ec:5.1.3.18	1	MDP0000194772	map00520	map00520_20130529092101.png
Amino sugar and nucleotide sugar metabolism	59	5'-epimerase	ec:5.1.3.12	1	MDP0000216173	map00520	map00520_20130529092101.png
Amino sugar and nucleotide sugar metabolism	59	4,6-dehydratase	ec:4.2.1.47	1	MDP0000303268	map00520	map00520_20130529092101.png
Amino sugar and nucleotide sugar metabolism	59	isomerase	ec:5.3.1.9	2	MDP0000273111, MDP0000931200	map00520	map00520_20130529092101.png
Amino sugar and nucleotide sugar metabolism	59	isomerase	ec:5.3.1.8	2	MDP0000271872, MDP0000448667	map00520	map00520_20130529092101.png
Amino sugar and nucleotide sugar metabolism	59	fructokinase (phosphorylating)	ec:2.7.1.4	2	MDP0000245124, MDP0000251415	map00520	map00520_20130529092101.png
Amino sugar and nucleotide sugar metabolism	59	glucokinase (phosphorylating)	ec:2.7.1.2	1	MDP0000251415	map00520	map00520_20130529092101.png
Amino sugar and nucleotide sugar metabolism	59	4-epimerase	ec:5.1.3.6	1	MDP0000216173	map00520	map00520_20130529092101.png
Amino sugar and nucleotide sugar metabolism	59	4-epimerase	ec:5.1.3.2	1	MDP0000842286	map00520	map00520_20130529092101.png
Amino sugar and nucleotide sugar metabolism	59	arabinosidase	ec:3.2.1.55	4	MDP0000140483, MDP0000197977, MDP0000208326, MDP0000455477	map00520	map00520_20130529092101.png
Amino sugar and nucleotide sugar metabolism	59	hexosaminidase	ec:3.2.1.52	2	MDP0000262060, MDP0000798095	map00520	map00520_20130529092101.png
Amino sugar and nucleotide sugar metabolism	59	1,4-beta-xylosidase	ec:3.2.1.37	3	MDP0000197977, MDP0000455477, MDP0000608429	map00520	map00520_20130529092101.png
Amino sugar and nucleotide sugar metabolism	59	chitodextrinase	ec:3.2.1.14	8	MDP0000155446, MDP0000218549, MDP0000224397, MDP0000527355, MDP0000701077, MDP0000712620, MDP0000932449, MDP0000945042	map00520	map00520_20130529092101.png
Amino sugar and nucleotide sugar metabolism	59	reductase	ec:1.6.2.2	1	MDP0000164574	map00520	map00520_20130529092101.png
Amino sugar and nucleotide sugar metabolism	59	adenylyltransferase	ec:2.7.7.27	4	MDP0000252369, MDP0000258518, MDP0000263161, MDP0000941173	map00520	map00520_20130529092101.png
Amino sugar and nucleotide sugar metabolism	59	guanylyltransferase (GDP)	ec:2.7.7.22	1	MDP0000203812	map00520	map00520_20130529092101.png
Amino sugar and nucleotide sugar metabolism	59	guanylyltransferase	ec:2.7.7.13	1	MDP0000203812	map00520	map00520_20130529092101.png
Amino sugar and nucleotide sugar metabolism	59	4-alpha-galacturonosyltransferase	ec:2.4.1.43	15	MDP0000120125, MDP0000120543, MDP0000132973, MDP0000157869, MDP0000168165, MDP0000185643, MDP0000210431, MDP0000243946, MDP0000261375, MDP0000261777, MDP0000290004, MDP0000310017, MDP0000370712, MDP0000854555, MDP0000922600	map00520	map00520_20130529092101.png
Amino sugar and nucleotide sugar metabolism	59	6-dehydrogenase	ec:1.1.1.22	3	MDP0000132475, MDP0000146452, MDP0000193220	map00520	map00520_20130529092101.png
Amino sugar and nucleotide sugar metabolism	59	mannose phosphomutase	ec:5.4.2.8	1	MDP0000164473	map00520	map00520_20130529092101.png
Amino sugar and nucleotide sugar metabolism	59	(alpha-D-glucose-1,6-bisphosphate-dependent)	ec:5.4.2.2	1	MDP0000069202	map00520	map00520_20130529092101.png
Phenylalanine metabolism	54	decarboxylase	ec:4.1.1.28	1	MDP0000850540	map00360	map00360_20130529092638.png
Phenylalanine metabolism	54	hydratase	ec:4.2.1.17	4	MDP0000233842, MDP0000258402, MDP0000313624, MDP0000337353	map00360	map00360_20130529092638.png
Phenylalanine metabolism	54	oxidase	ec:1.4.3.21	4	MDP0000158853, MDP0000159869, MDP0000702799, MDP0000769741	map00360	map00360_20130529092638.png
Phenylalanine metabolism	54	O-methyltransferase	ec:2.1.1.104	1	MDP0000265685	map00360	map00360_20130529092638.png
Phenylalanine metabolism	54	lactoperoxidase	ec:1.11.1.7	24	MDP0000124622, MDP0000128576, MDP0000149327, MDP0000149484, MDP0000176436, MDP0000188770, MDP0000208152, MDP0000233961, MDP0000247659, MDP0000258515, MDP0000273819, MDP0000282167, MDP0000283650, MDP0000289293, MDP0000303101, MDP0000306867, MDP0000319048, MDP0000451182, MDP0000509949, MDP0000611163, MDP0000706473, MDP0000755113, MDP0000755936, MDP0000920069	map00360	map00360_20130529092638.png
Phenylalanine metabolism	54	acylamidase	ec:3.5.1.4	3	MDP0000094843, MDP0000205699, MDP0000302761	map00360	map00360_20130529092638.png
Phenylalanine metabolism	54	hydrolase	ec:3.5.1.32	1	MDP0000312316	map00360	map00360_20130529092638.png
Phenylalanine metabolism	54	dehydrogenase [NAD(P)+]	ec:1.2.1.5	4	MDP0000260947, MDP0000406860, MDP0000419420, MDP0000531301	map00360	map00360_20130529092638.png
Phenylalanine metabolism	54	reductase	ec:1.1.1.237	1	MDP0000321479	map00360	map00360_20130529092638.png
Phenylalanine metabolism	54	transaminase	ec:2.6.1.57	1	MDP0000250254	map00360	map00360_20130529092638.png
Phenylalanine metabolism	54	transaminase	ec:2.6.1.5	1	MDP0000260790	map00360	map00360_20130529092638.png
Phenylalanine metabolism	54	transaminase	ec:2.6.1.1	5	MDP0000243374, MDP0000250254, MDP0000292164, MDP0000305478, MDP0000672454	map00360	map00360_20130529092638.png
Phenylalanine metabolism	54	4-monooxygenase	ec:1.14.13.11	2	MDP0000225698, MDP0000229348	map00360	map00360_20130529092638.png
Phenylalanine metabolism	54	ligase	ec:6.2.1.12	3	MDP0000249364, MDP0000277093, MDP0000691789	map00360	map00360_20130529092638.png
Phenylpropanoid biosynthesis	51	O-methyltransferase	ec:2.1.1.104	1	MDP0000265685	map00940	map00940_20130529092804.png
Phenylpropanoid biosynthesis	51	lactoperoxidase	ec:1.11.1.7	24	MDP0000124622, MDP0000128576, MDP0000149327, MDP0000149484, MDP0000176436, MDP0000188770, MDP0000208152, MDP0000233961, MDP0000247659, MDP0000258515, MDP0000273819, MDP0000282167, MDP0000283650, MDP0000289293, MDP0000303101, MDP0000306867, MDP0000319048, MDP0000451182, MDP0000509949, MDP0000611163, MDP0000706473, MDP0000755113, MDP0000755936, MDP0000920069	map00940	map00940_20130529092804.png
Phenylpropanoid biosynthesis	51	dehydrogenase	ec:1.1.1.195	2	MDP0000192636, MDP0000236430	map00940	map00940_20130529092804.png
Phenylpropanoid biosynthesis	51	gentiobiase	ec:3.2.1.21	9	MDP0000062066, MDP0000119414, MDP0000140483, MDP0000196385, MDP0000197977, MDP0000234499, MDP0000306634, MDP0000608429, MDP0000938307	map00940	map00940_20130529092804.png
Phenylpropanoid biosynthesis	51	O-methyltransferase	ec:2.1.1.68	2	MDP0000271124, MDP0000275302	map00940	map00940_20130529092804.png
Phenylpropanoid biosynthesis	51	glucosyltransferase	ec:2.4.1.111	1	MDP0000818140	map00940	map00940_20130529092804.png
Phenylpropanoid biosynthesis	51	O-hydroxycinnamoyltransferase	ec:2.3.1.99	1	MDP0000307780	map00940	map00940_20130529092804.png
Phenylpropanoid biosynthesis	51	beta-glucosidase	ec:3.2.1.126	1	MDP0000306738	map00940	map00940_20130529092804.png
Phenylpropanoid biosynthesis	51	O-hydroxycinnamoyltransferase	ec:2.3.1.133	1	MDP0000307780	map00940	map00940_20130529092804.png
Phenylpropanoid biosynthesis	51	dehydrogenase	ec:1.2.1.68	1	MDP0000305716	map00940	map00940_20130529092804.png
Phenylpropanoid biosynthesis	51	reductase	ec:1.2.1.44	4	MDP0000268045, MDP0000269612, MDP0000283789, MDP0000322755	map00940	map00940_20130529092804.png
Phenylpropanoid biosynthesis	51	4-monooxygenase	ec:1.14.13.11	2	MDP0000225698, MDP0000229348	map00940	map00940_20130529092804.png
Phenylpropanoid biosynthesis	51	ligase	ec:6.2.1.12	3	MDP0000249364, MDP0000277093, MDP0000691789	map00940	map00940_20130529092804.png
Nitrogen metabolism	50	S-aminomethyldihydrolipoylprotein:(6S)-tetrahydrofolate aminomethyltransferase (ammonia-forming)	ec:2.1.2.10	3	MDP0000613170, MDP0000618810, MDP0000805894	map00910	map00910_20130529092112.png
Nitrogen metabolism	50	dehydrogenase	ec:1.6.99.3	2	MDP0000273948, MDP0000284363	map00910	map00910_20130529092112.png
Nitrogen metabolism	50	reductase	ec:1.10.2.2	11	MDP0000094767, MDP0000194460, MDP0000226879, MDP0000269746, MDP0000288732, MDP0000319969, MDP0000360864, MDP0000362465, MDP0000454229, MDP0000763693, MDP0000834339	map00910	map00910_20130529092112.png
Nitrogen metabolism	50	glutaminase I	ec:3.5.1.2	1	MDP0000178906	map00910	map00910_20130529092112.png
Nitrogen metabolism	50	asparaginase II	ec:3.5.1.1	2	MDP0000169087, MDP0000658649	map00910	map00910_20130529092112.png
Nitrogen metabolism	50	synthase (glutamine-hydrolysing)	ec:6.3.5.4	2	MDP0000119630, MDP0000292272	map00910	map00910_20130529092112.png
Nitrogen metabolism	50	reductase [NAD(P)H]	ec:1.7.1.2	2	MDP0000148564, MDP0000585462	map00910	map00910_20130529092112.png
Nitrogen metabolism	50	reductase (NADH)	ec:1.7.1.1	6	MDP0000148564, MDP0000228733, MDP0000329095, MDP0000581631, MDP0000585462, MDP0000951881	map00910	map00910_20130529092112.png
Nitrogen metabolism	50	ec:3.5.1.49 formamidase	ec:3.5.1.49	2	MDP0000209368, MDP0000255705	map00910	map00910_20130529092112.png
Nitrogen metabolism	50	reductase (H+-translocating)	ec:1.6.5.3	6	MDP0000178799, MDP0000191266, MDP0000319798, MDP0000330039, MDP0000346226, MDP0000666211	map00910	map00910_20130529092112.png
Nitrogen metabolism	50	dehydrogenase	ec:1.2.1.2	2	MDP0000291807, MDP0000932736	map00910	map00910_20130529092112.png
Nitrogen metabolism	50	reductase	ec:1.7.7.1	1	MDP0000722117	map00910	map00910_20130529092112.png
Nitrogen metabolism	50	acetonitrilase	ec:3.5.5.1	1	MDP0000188581	map00910	map00910_20130529092112.png
Nitrogen metabolism	50	ligase	ec:6.3.1.2	2	MDP0000083035, MDP0000139493	map00910	map00910_20130529092112.png
Nitrogen metabolism	50	ligase	ec:6.3.1.1	1	MDP0000292272	map00910	map00910_20130529092112.png
Nitrogen metabolism	50	oxidase	ec:1.9.3.1	4	MDP0000174368, MDP0000174827, MDP0000263444, MDP0000336861	map00910	map00910_20130529092112.png
Nitrogen metabolism	50	dehydratase	ec:4.2.1.1	5	MDP0000156439, MDP0000201907, MDP0000319861, MDP0000326334, MDP0000807738	map00910	map00910_20130529092112.png
Glyoxylate and dicarboxylate metabolism	49	carboxylase	ec:4.1.1.39	2	MDP0000252890, MDP0000731480	map00630	map00630_20130529093008.png
Glyoxylate and dicarboxylate metabolism	49	equilase	ec:1.11.1.6	2	MDP0000309331, MDP0000893755	map00630	map00630_20130529093008.png
Glyoxylate and dicarboxylate metabolism	49	hydroxymethyltransferase	ec:2.1.2.1	6	MDP0000132477, MDP0000174076, MDP0000234570, MDP0000316281, MDP0000332596, MDP0000332597	map00630	map00630_20130529093008.png
Glyoxylate and dicarboxylate metabolism	49	oxidase	ec:1.2.3.4	2	MDP0000397306, MDP0000690287	map00630	map00630_20130529093008.png
Glyoxylate and dicarboxylate metabolism	49	phosphatase	ec:3.1.3.18	6	MDP0000122562, MDP0000166259, MDP0000245346, MDP0000265028, MDP0000534460, MDP0000662344	map00630	map00630_20130529093008.png
Glyoxylate and dicarboxylate metabolism	49	(Si)-synthase	ec:2.3.3.1	2	MDP0000300560, MDP0000321473	map00630	map00630_20130529093008.png
Glyoxylate and dicarboxylate metabolism	49	ec:3.5.1.49 formamidase	ec:3.5.1.49	2	MDP0000209368, MDP0000255705	map00630	map00630_20130529093008.png
Glyoxylate and dicarboxylate metabolism	49	dehydrogenase	ec:1.2.1.2	2	MDP0000291807, MDP0000932736	map00630	map00630_20130529093008.png
Glyoxylate and dicarboxylate metabolism	49	reductase	ec:1.1.1.60	1	MDP0000149834	map00630	map00630_20130529093008.png
Glyoxylate and dicarboxylate metabolism	49	dehydrogenase	ec:1.1.1.37	10	MDP0000159872, MDP0000170418, MDP0000174740, MDP0000197620, MDP0000201006, MDP0000277049, MDP0000278198, MDP0000295823, MDP0000334963, MDP0000532379	map00630	map00630_20130529093008.png
Glyoxylate and dicarboxylate metabolism	49	C-acetyltransferase	ec:2.3.1.9	1	MDP0000231084	map00630	map00630_20130529093008.png
Glyoxylate and dicarboxylate metabolism	49	reductase	ec:1.1.1.36	3	MDP0000301237, MDP0000305623, MDP0000305808	map00630	map00630_20130529093008.png
Glyoxylate and dicarboxylate metabolism	49	dehydrogenase	ec:1.1.1.29	2	MDP0000172852, MDP0000570588	map00630	map00630_20130529093008.png
Glyoxylate and dicarboxylate metabolism	49	reductase	ec:1.1.1.26	1	MDP0000321479	map00630	map00630_20130529093008.png
Glyoxylate and dicarboxylate metabolism	49	transaminase	ec:2.6.1.4	3	MDP0000235318, MDP0000250058, MDP0000815368	map00630	map00630_20130529093008.png
Glyoxylate and dicarboxylate metabolism	49	ligase	ec:6.3.1.2	2	MDP0000083035, MDP0000139493	map00630	map00630_20130529093008.png
Glyoxylate and dicarboxylate metabolism	49	oxidase	ec:1.1.3.15	2	MDP0000265684, MDP0000706975	map00630	map00630_20130529093008.png
Glutathione metabolism	42	glutamyl transpeptidase	ec:2.3.2.2	3	MDP0000235318, MDP0000250058, MDP0000815368	map00480	map00480_20130529092119.png
Glutathione metabolism	42	synthase	ec:6.3.2.3	1	MDP0000188669	map00480	map00480_20130529092119.png
Glutathione metabolism	42	ligase	ec:6.3.2.2	3	MDP0000236430, MDP0000322547, MDP0000405349	map00480	map00480_20130529092119.png
Glutathione metabolism	42	peroxidase	ec:1.11.1.9	4	MDP0000243843, MDP0000291593, MDP0000311291, MDP0000726332	map00480	map00480_20130529092119.png
Glutathione metabolism	42	thioredoxin peroxidase	ec:1.11.1.15	4	MDP0000188770, MDP0000247659, MDP0000258515, MDP0000755936	map00480	map00480_20130529092119.png
Glutathione metabolism	42	glutathione peroxidase	ec:1.11.1.12	2	MDP0000291593, MDP0000311291	map00480	map00480_20130529092119.png
Glutathione metabolism	42	peroxidase	ec:1.11.1.11	2	MDP0000241173, MDP0000560179	map00480	map00480_20130529092119.png
Glutathione metabolism	42	dehydrogenase (ascorbate)	ec:1.8.5.1	1	MDP0000236168	map00480	map00480_20130529092119.png
Glutathione metabolism	42	reductase	ec:1.17.4.1	5	MDP0000014856, MDP0000225340, MDP0000230224, MDP0000260116, MDP0000413972	map00480	map00480_20130529092119.png
Glutathione metabolism	42	dehydrogenase (NADP+-dependent, decarboxylating)	ec:1.1.1.44	5	MDP0000131641, MDP0000149834, MDP0000191398, MDP0000250354, MDP0000279299	map00480	map00480_20130529092119.png
Glutathione metabolism	42	synthase	ec:2.5.1.22	1	MDP0000125216	map00480	map00480_20130529092119.png
Glutathione metabolism	42	transferase	ec:2.5.1.18	12	MDP0000065895, MDP0000096349, MDP0000122993, MDP0000169428, MDP0000175443, MDP0000181272, MDP0000273588, MDP0000277859, MDP0000321664, MDP0000662880, MDP0000726332, MDP0000755113	map00480	map00480_20130529092119.png
Glutathione metabolism	42	synthase	ec:2.5.1.16	3	MDP0000027925, MDP0000125216, MDP0000198590	map00480	map00480_20130529092119.png
Flavonoid biosynthesis	42	O-methyltransferase	ec:2.1.1.104	1	MDP0000265685	map00941	map00941_20130529092758.png
Flavonoid biosynthesis	42	synthase	ec:2.3.1.74	4	MDP0000361563, MDP0000575740, MDP0000686661, MDP0000686666	map00941	map00941_20130529092758.png
Flavonoid biosynthesis	42	O-hydroxycinnamoyltransferase	ec:2.3.1.133	1	MDP0000307780	map00941	map00941_20130529092758.png
Flavonoid biosynthesis	42	synthase	ec:1.14.11.23	3	MDP0000176227, MDP0000294667, MDP0000523579	map00941	map00941_20130529092758.png
Flavonoid biosynthesis	42	oxygenase	ec:1.14.11.19	5	MDP0000240641, MDP0000360447, MDP0000503940, MDP0000523579, MDP0000788934	map00941	map00941_20130529092758.png
Flavonoid biosynthesis	42	3',5'-hydroxylase	ec:1.14.13.88	5	MDP0000146894, MDP0000156544, MDP0000269215, MDP0000270602, MDP0000449345	map00941	map00941_20130529092758.png
Flavonoid biosynthesis	42	3-dioxygenase	ec:1.14.11.9	2	MDP0000229093, MDP0000294667	map00941	map00941_20130529092758.png
Flavonoid biosynthesis	42	4-reductase	ec:1.1.1.234	2	MDP0000440654, MDP0000494976	map00941	map00941_20130529092758.png
Flavonoid biosynthesis	42	4-reductase	ec:1.1.1.219	10	MDP0000077460, MDP0000268045, MDP0000269612, MDP0000283789, MDP0000312930, MDP0000322079, MDP0000322755, MDP0000440654, MDP0000494976, MDP0000681549	map00941	map00941_20130529092758.png
Flavonoid biosynthesis	42	3'-monooxygenase	ec:1.14.13.21	5	MDP0000151762, MDP0000310945, MDP0000473817, MDP0000836708, MDP0000874252	map00941	map00941_20130529092758.png
Flavonoid biosynthesis	42	4-monooxygenase	ec:1.14.13.11	2	MDP0000225698, MDP0000229348	map00941	map00941_20130529092758.png
Flavonoid biosynthesis	42	reductase	ec:1.3.1.77	2	MDP0000174748, MDP0000243196	map00941	map00941_20130529092758.png
Flavonoid biosynthesis	42	isomerase	ec:5.5.1.6	4	MDP0000134791, MDP0000233012, MDP0000252589, MDP0000759336	map00941	map00941_20130529092758.png
Pyrimidine metabolism	40	synthase	ec:6.3.4.2	2	MDP0000137919, MDP0000326288	map00240	map00240_20130529092943.png
Pyrimidine metabolism	40	kinase	ec:2.7.4.6	2	MDP0000169163, MDP0000322880	map00240	map00240_20130529092943.png
Pyrimidine metabolism	40	synthase (glutamine-hydrolysing)	ec:6.3.5.5	1	MDP0000280382	map00240	map00240_20130529092943.png
Pyrimidine metabolism	40	synthase	ec:2.1.1.45	2	MDP0000242384, MDP0000900653	map00240	map00240_20130529092943.png
Pyrimidine metabolism	40	DNA polymerase	ec:2.7.7.7	4	MDP0000131617, MDP0000212806, MDP0000226188, MDP0000253234	map00240	map00240_20130529092943.png
Pyrimidine metabolism	40	RNA polymerase	ec:2.7.7.6	14	MDP0000178691, MDP0000197246, MDP0000231797, MDP0000239973, MDP0000297963, MDP0000311504, MDP0000342635, MDP0000483776, MDP0000603266, MDP0000611602, MDP0000773593, MDP0000831937, MDP0000934360, MDP0000939377	map00240	map00240_20130529092943.png
Pyrimidine metabolism	40	phosphoribosyltransferase	ec:2.4.2.9	2	MDP0000249686, MDP0000276844	map00240	map00240_20130529092943.png
Pyrimidine metabolism	40	reductase	ec:1.17.4.1	5	MDP0000014856, MDP0000225340, MDP0000230224, MDP0000260116, MDP0000413972	map00240	map00240_20130529092943.png
Pyrimidine metabolism	40	carbamoylaspartic dehydrase	ec:3.5.2.3	1	MDP0000144714	map00240	map00240_20130529092943.png
Pyrimidine metabolism	40	diphosphatase	ec:3.6.1.23	1	MDP0000170290	map00240	map00240_20130529092943.png
Pyrimidine metabolism	40	kinase	ec:2.7.4.10	1	MDP0000318499	map00240	map00240_20130529092943.png
Pyrimidine metabolism	40	kinase	ec:2.7.1.48	4	MDP0000249686, MDP0000260928, MDP0000263091, MDP0000276844	map00240	map00240_20130529092943.png
Pyrimidine metabolism	40	kinase	ec:2.7.1.21	3	MDP0000130389, MDP0000147702, MDP0000176234	map00240	map00240_20130529092943.png
Glycine, serine and threonine metabolism	39	N-methyltransferase	ec:2.1.1.2	1	MDP0000898327	map00260	map00260_20130529092650.png
Glycine, serine and threonine metabolism	39	S-aminomethyldihydrolipoylprotein:(6S)-tetrahydrofolate aminomethyltransferase (ammonia-forming)	ec:2.1.2.10	3	MDP0000613170, MDP0000618810, MDP0000805894	map00260	map00260_20130529092650.png
Glycine, serine and threonine metabolism	39	oxidase	ec:1.4.3.21	4	MDP0000158853, MDP0000159869, MDP0000702799, MDP0000769741	map00260	map00260_20130529092650.png
Glycine, serine and threonine metabolism	39	dehydrogenase	ec:1.1.1.1	6	MDP0000045577, MDP0000077460, MDP0000241504, MDP0000312930, MDP0000677354, MDP0000680997	map00260	map00260_20130529092650.png
Glycine, serine and threonine metabolism	39	hydroxymethyltransferase	ec:2.1.2.1	6	MDP0000132477, MDP0000174076, MDP0000234570, MDP0000316281, MDP0000332596, MDP0000332597	map00260	map00260_20130529092650.png
Glycine, serine and threonine metabolism	39	dehydrogenase (decarboxylating)	ec:1.4.4.2	1	MDP0000588069	map00260	map00260_20130529092650.png
Glycine, serine and threonine metabolism	39	kinase	ec:2.7.2.4	2	MDP0000304669, MDP0000304794	map00260	map00260_20130529092650.png
Glycine, serine and threonine metabolism	39	dehydrogenase	ec:1.1.1.95	4	MDP0000166138, MDP0000309160, MDP0000911918, MDP0000949486	map00260	map00260_20130529092650.png
Glycine, serine and threonine metabolism	39	dehydrogenase	ec:1.1.99.1	1	MDP0000158474	map00260	map00260_20130529092650.png
Glycine, serine and threonine metabolism	39	synthase	ec:4.2.3.1	2	MDP0000605118, MDP0000873427	map00260	map00260_20130529092650.png
Glycine, serine and threonine metabolism	39	dehydrogenase	ec:1.1.1.29	2	MDP0000172852, MDP0000570588	map00260	map00260_20130529092650.png
Glycine, serine and threonine metabolism	39	transaminase	ec:2.6.1.52	1	MDP0000555175	map00260	map00260_20130529092650.png
Glycine, serine and threonine metabolism	39	transaminase	ec:2.6.1.4	3	MDP0000235318, MDP0000250058, MDP0000815368	map00260	map00260_20130529092650.png
Glycine, serine and threonine metabolism	39	transaminase	ec:2.6.1.44	3	MDP0000235318, MDP0000250058, MDP0000815368	map00260	map00260_20130529092650.png
Glycine, serine and threonine metabolism	39	mutase	ec:5.4.2.1	2	MDP0000122917, MDP0000240039	map00260	map00260_20130529092650.png
Glycine, serine and threonine metabolism	39	aldolase	ec:4.1.2.5	1	MDP0000282696	map00260	map00260_20130529092650.png
Fructose and mannose metabolism	36	phosphohexokinase	ec:2.7.1.11	4	MDP0000265468, MDP0000293776, MDP0000324386, MDP0000895817	map00051	map00051_20130529092904.png
Fructose and mannose metabolism	36	4,6-dehydratase	ec:4.2.1.47	1	MDP0000303268	map00051	map00051_20130529092904.png
Fructose and mannose metabolism	36	isomerase	ec:5.3.1.8	2	MDP0000271872, MDP0000448667	map00051	map00051_20130529092904.png
Fructose and mannose metabolism	36	isomerase	ec:5.3.1.1	3	MDP0000152242, MDP0000694943, MDP0000924958	map00051	map00051_20130529092904.png
Fructose and mannose metabolism	36	fructokinase (phosphorylating)	ec:2.7.1.4	2	MDP0000245124, MDP0000251415	map00051	map00051_20130529092904.png
Fructose and mannose metabolism	36	2-phosphatase	ec:3.1.3.46	2	MDP0000317977, MDP0000591370	map00051	map00051_20130529092904.png
Fructose and mannose metabolism	36	hexose diphosphatase	ec:3.1.3.11	6	MDP0000138073, MDP0000138730, MDP0000244771, MDP0000251810, MDP0000267169, MDP0000591370	map00051	map00051_20130529092904.png
Fructose and mannose metabolism	36	guanylyltransferase (GDP)	ec:2.7.7.22	1	MDP0000203812	map00051	map00051_20130529092904.png
Fructose and mannose metabolism	36	guanylyltransferase	ec:2.7.7.13	1	MDP0000203812	map00051	map00051_20130529092904.png
Fructose and mannose metabolism	36	aldolase	ec:4.1.2.13	8	MDP0000120450, MDP0000151849, MDP0000202904, MDP0000249686, MDP0000266003, MDP0000273688, MDP0000329229, MDP0000362275	map00051	map00051_20130529092904.png
Fructose and mannose metabolism	36	phosphofructokinase 2	ec:2.7.1.105	1	MDP0000317977	map00051	map00051_20130529092904.png
Fructose and mannose metabolism	36	reductase	ec:1.1.1.21	2	MDP0000253287, MDP0000323702	map00051	map00051_20130529092904.png
Fructose and mannose metabolism	36	2-dehydrogenase	ec:1.1.1.14	4	MDP0000188052, MDP0000250546, MDP0000873573, MDP0000874667	map00051	map00051_20130529092904.png
Fructose and mannose metabolism	36	1-phosphotransferase	ec:2.7.1.90	5	MDP0000265468, MDP0000293776, MDP0000321341, MDP0000324386, MDP0000895817	map00051	map00051_20130529092904.png
Fructose and mannose metabolism	36	mannose phosphomutase	ec:5.4.2.8	1	MDP0000164473	map00051	map00051_20130529092904.png
Oxidative phosphorylation	35	dehydrogenase	ec:1.6.99.3	2	MDP0000273948, MDP0000284363	map00190	map00190_20130529092028.png
Oxidative phosphorylation	35	reductase	ec:1.10.2.2	11	MDP0000094767, MDP0000194460, MDP0000226879, MDP0000269746, MDP0000288732, MDP0000319969, MDP0000360864, MDP0000362465, MDP0000454229, MDP0000763693, MDP0000834339	map00190	map00190_20130529092028.png
Oxidative phosphorylation	35	ATPase	ec:3.6.3.6	3	MDP0000303799, MDP0000360515, MDP0000390327	map00190	map00190_20130529092028.png
Oxidative phosphorylation	35	dehydrogenase (ubiquinone)	ec:1.3.5.1	2	MDP0000439248, MDP0000813172	map00190	map00190_20130529092028.png
Oxidative phosphorylation	35	reductase (H+-translocating)	ec:1.6.5.3	6	MDP0000178799, MDP0000191266, MDP0000319798, MDP0000330039, MDP0000346226, MDP0000666211	map00190	map00190_20130529092028.png
Oxidative phosphorylation	35	diphosphatase	ec:3.6.1.1	6	MDP0000130821, MDP0000154557, MDP0000277933, MDP0000280551, MDP0000281233, MDP0000688191	map00190	map00190_20130529092028.png
Oxidative phosphorylation	35	dehydrogenase	ec:1.3.99.1	1	MDP0000163246	map00190	map00190_20130529092028.png
Oxidative phosphorylation	35	oxidase	ec:1.9.3.1	4	MDP0000174368, MDP0000174827, MDP0000263444, MDP0000336861	map00190	map00190_20130529092028.png
Fatty acid metabolism	35	hydratase	ec:4.2.1.17	4	MDP0000233842, MDP0000258402, MDP0000313624, MDP0000337353	map00071	map00071_20130529092534.png
Fatty acid metabolism	35	1-monooxygenase	ec:1.14.15.3	3	MDP0000166476, MDP0000276798, MDP0000941955	map00071	map00071_20130529092534.png
Fatty acid metabolism	35	dehydrogenase	ec:1.1.1.1	6	MDP0000045577, MDP0000077460, MDP0000241504, MDP0000312930, MDP0000677354, MDP0000680997	map00071	map00071_20130529092534.png
Fatty acid metabolism	35	ligase	ec:6.2.1.3	4	MDP0000201853, MDP0000249364, MDP0000314713, MDP0000465035	map00071	map00071_20130529092534.png
Fatty acid metabolism	35	C-acyltransferase	ec:2.3.1.16	2	MDP0000129664, MDP0000866160	map00071	map00071_20130529092534.png
Fatty acid metabolism	35	dehydrogenase (NAD+)	ec:1.2.1.3	7	MDP0000140980, MDP0000260947, MDP0000283106, MDP0000406860, MDP0000419420, MDP0000531301, MDP0000790166	map00071	map00071_20130529092534.png
Fatty acid metabolism	35	C-acetyltransferase	ec:2.3.1.9	1	MDP0000231084	map00071	map00071_20130529092534.png
Fatty acid metabolism	35	oxidase	ec:1.3.3.6	1	MDP0000808579	map00071	map00071_20130529092534.png
Fatty acid metabolism	35	ligase	ec:6.2.1.20	1	MDP0000283767	map00071	map00071_20130529092534.png
Fatty acid metabolism	35	monooxygenase	ec:1.14.14.1	9	MDP0000119148, MDP0000166476, MDP0000180684, MDP0000260367, MDP0000276798, MDP0000306273, MDP0000398616, MDP0000835140, MDP0000941955	map00071	map00071_20130529092534.png
T cell receptor signaling pathway	35	phosphatase	ec:3.1.3.16	14	MDP0000131641, MDP0000140242, MDP0000155347, MDP0000159463, MDP0000181429, MDP0000220797, MDP0000230316, MDP0000230606, MDP0000231048, MDP0000270760, MDP0000297928, MDP0000326332, MDP0000648845, MDP0000807837	map04660	map04660_20130529092642.png
T cell receptor signaling pathway	35	protein-tyrosine kinase	ec:2.7.10.2	21	MDP0000051653, MDP0000157089, MDP0000161121, MDP0000165526, MDP0000173609, MDP0000181884, MDP0000196862, MDP0000252094, MDP0000294124, MDP0000341745, MDP0000390677, MDP0000412092, MDP0000435842, MDP0000496152, MDP0000505642, MDP0000543088, MDP0000602207, MDP0000731356, MDP0000807347, MDP0000852480, MDP0000874088	map04660	map04660_20130529092642.png
Galactose metabolism	35	phosphohexokinase	ec:2.7.1.11	4	MDP0000265468, MDP0000293776, MDP0000324386, MDP0000895817	map00052	map00052_20130529092856.png
Galactose metabolism	35	oxidase	ec:1.1.3.9	1	MDP0000449901	map00052	map00052_20130529092856.png
Galactose metabolism	35	glucokinase (phosphorylating)	ec:2.7.1.2	1	MDP0000251415	map00052	map00052_20130529092856.png
Galactose metabolism	35	4-epimerase	ec:5.1.3.2	1	MDP0000842286	map00052	map00052_20130529092856.png
Galactose metabolism	35	invertase	ec:3.2.1.26	4	MDP0000186866, MDP0000261740, MDP0000297851, MDP0000652278	map00052	map00052_20130529092856.png
Galactose metabolism	35	lactase (ambiguous)	ec:3.2.1.23	11	MDP0000030527, MDP0000127542, MDP0000188563, MDP0000195063, MDP0000202465, MDP0000227393, MDP0000265046, MDP0000310582, MDP0000682327, MDP0000895533, MDP0000899966	map00052	map00052_20130529092856.png
Galactose metabolism	35	melibiase	ec:3.2.1.22	4	MDP0000148840, MDP0000177377, MDP0000213588, MDP0000274090	map00052	map00052_20130529092856.png
Galactose metabolism	35	maltase	ec:3.2.1.20	3	MDP0000144090, MDP0000178546, MDP0000455477	map00052	map00052_20130529092856.png
Galactose metabolism	35	3-alpha-galactosyltransferase	ec:2.4.1.123	1	MDP0000209143	map00052	map00052_20130529092856.png
Galactose metabolism	35	galactosyltransferase	ec:2.4.1.82	2	MDP0000129144, MDP0000857666	map00052	map00052_20130529092856.png
Galactose metabolism	35	reductase	ec:1.1.1.21	2	MDP0000253287, MDP0000323702	map00052	map00052_20130529092856.png
Galactose metabolism	35	(alpha-D-glucose-1,6-bisphosphate-dependent)	ec:5.4.2.2	1	MDP0000069202	map00052	map00052_20130529092856.png
Drug metabolism - cytochrome P450	33	dehydrogenase	ec:1.1.1.1	6	MDP0000045577, MDP0000077460, MDP0000241504, MDP0000312930, MDP0000677354, MDP0000680997	map00982	map00982_20130529091835.png
Drug metabolism - cytochrome P450	33	monooxygenase	ec:1.14.13.8	2	MDP0000138851, MDP0000869086	map00982	map00982_20130529091835.png
Drug metabolism - cytochrome P450	33	dehydrogenase [NAD(P)+]	ec:1.2.1.5	4	MDP0000260947, MDP0000406860, MDP0000419420, MDP0000531301	map00982	map00982_20130529091835.png
Drug metabolism - cytochrome P450	33	transferase	ec:2.5.1.18	12	MDP0000065895, MDP0000096349, MDP0000122993, MDP0000169428, MDP0000175443, MDP0000181272, MDP0000273588, MDP0000277859, MDP0000321664, MDP0000662880, MDP0000726332, MDP0000755113	map00982	map00982_20130529091835.png
Drug metabolism - cytochrome P450	33	monooxygenase	ec:1.14.14.1	9	MDP0000119148, MDP0000166476, MDP0000180684, MDP0000260367, MDP0000276798, MDP0000306273, MDP0000398616, MDP0000835140, MDP0000941955	map00982	map00982_20130529091835.png
Metabolism of xenobiotics by cytochrome P450	33	reductase (NADPH)	ec:1.1.1.184	2	MDP0000184463, MDP0000321133	map00980	map00980_20130529091840.png
Metabolism of xenobiotics by cytochrome P450	33	dehydrogenase	ec:1.1.1.1	6	MDP0000045577, MDP0000077460, MDP0000241504, MDP0000312930, MDP0000677354, MDP0000680997	map00980	map00980_20130529091840.png
Metabolism of xenobiotics by cytochrome P450	33	dehydrogenase [NAD(P)+]	ec:1.2.1.5	4	MDP0000260947, MDP0000406860, MDP0000419420, MDP0000531301	map00980	map00980_20130529091840.png
Metabolism of xenobiotics by cytochrome P450	33	transferase	ec:2.5.1.18	12	MDP0000065895, MDP0000096349, MDP0000122993, MDP0000169428, MDP0000175443, MDP0000181272, MDP0000273588, MDP0000277859, MDP0000321664, MDP0000662880, MDP0000726332, MDP0000755113	map00980	map00980_20130529091840.png
Metabolism of xenobiotics by cytochrome P450	33	monooxygenase	ec:1.14.14.1	9	MDP0000119148, MDP0000166476, MDP0000180684, MDP0000260367, MDP0000276798, MDP0000306273, MDP0000398616, MDP0000835140, MDP0000941955	map00980	map00980_20130529091840.png
Pentose phosphate pathway	33	phosphohexokinase	ec:2.7.1.11	4	MDP0000265468, MDP0000293776, MDP0000324386, MDP0000895817	map00030	map00030_20130529092035.png
Pentose phosphate pathway	33	diphosphokinase	ec:2.7.6.1	1	MDP0000531623	map00030	map00030_20130529092035.png
Pentose phosphate pathway	33	isomerase	ec:5.3.1.9	2	MDP0000273111, MDP0000931200	map00030	map00030_20130529092035.png
Pentose phosphate pathway	33	isomerase	ec:5.3.1.6	2	MDP0000271244, MDP0000284538	map00030	map00030_20130529092035.png
Pentose phosphate pathway	33	3-epimerase	ec:5.1.3.1	2	MDP0000137234, MDP0000276466	map00030	map00030_20130529092035.png
Pentose phosphate pathway	33	dihydroxyacetonetransferase	ec:2.2.1.2	1	MDP0000316685	map00030	map00030_20130529092035.png
Pentose phosphate pathway	33	hexose diphosphatase	ec:3.1.3.11	6	MDP0000138073, MDP0000138730, MDP0000244771, MDP0000251810, MDP0000267169, MDP0000591370	map00030	map00030_20130529092035.png
Pentose phosphate pathway	33	aldolase	ec:4.1.2.13	8	MDP0000120450, MDP0000151849, MDP0000202904, MDP0000249686, MDP0000266003, MDP0000273688, MDP0000329229, MDP0000362275	map00030	map00030_20130529092035.png
Pentose phosphate pathway	33	1-dehydrogenase	ec:1.1.1.47	1	MDP0000124013	map00030	map00030_20130529092035.png
Pentose phosphate pathway	33	dehydrogenase (NADP+-dependent, decarboxylating)	ec:1.1.1.44	5	MDP0000131641, MDP0000149834, MDP0000191398, MDP0000250354, MDP0000279299	map00030	map00030_20130529092035.png
Pentose phosphate pathway	33	(alpha-D-glucose-1,6-bisphosphate-dependent)	ec:5.4.2.2	1	MDP0000069202	map00030	map00030_20130529092035.png
Citrate cycle (TCA cycle)	33	carboxykinase (ATP)	ec:4.1.1.49	1	MDP0000119035	map00020	map00020_20130529092232.png
Citrate cycle (TCA cycle)	33	citrate synthase	ec:2.3.3.8	3	MDP0000091064, MDP0000205540, MDP0000240828	map00020	map00020_20130529092232.png
Citrate cycle (TCA cycle)	33	(Si)-synthase	ec:2.3.3.1	2	MDP0000300560, MDP0000321473	map00020	map00020_20130529092232.png
Citrate cycle (TCA cycle)	33	ligase (ADP-forming)	ec:6.2.1.5	5	MDP0000091064, MDP0000205540, MDP0000240828, MDP0000303254, MDP0000304843	map00020	map00020_20130529092232.png
Citrate cycle (TCA cycle)	33	ligase (GDP-forming)	ec:6.2.1.4	3	MDP0000091064, MDP0000303254, MDP0000304843	map00020	map00020_20130529092232.png
Citrate cycle (TCA cycle)	33	succinyltransferase	ec:2.3.1.61	1	MDP0000150127	map00020	map00020_20130529092232.png
Citrate cycle (TCA cycle)	33	dehydrogenase (ubiquinone)	ec:1.3.5.1	2	MDP0000439248, MDP0000813172	map00020	map00020_20130529092232.png
Citrate cycle (TCA cycle)	33	acetyltransferase	ec:2.3.1.12	4	MDP0000150127, MDP0000179082, MDP0000215942, MDP0000311469	map00020	map00020_20130529092232.png
Citrate cycle (TCA cycle)	33	dehydrogenase (NAD+)	ec:1.1.1.41	1	MDP0000389969	map00020	map00020_20130529092232.png
Citrate cycle (TCA cycle)	33	dehydrogenase	ec:1.1.1.37	10	MDP0000159872, MDP0000170418, MDP0000174740, MDP0000197620, MDP0000201006, MDP0000277049, MDP0000278198, MDP0000295823, MDP0000334963, MDP0000532379	map00020	map00020_20130529092232.png
Citrate cycle (TCA cycle)	33	dehydrogenase (succinyl-transferring)	ec:1.2.4.2	3	MDP0000089058, MDP0000281188, MDP0000297746	map00020	map00020_20130529092232.png
Citrate cycle (TCA cycle)	33	dehydrogenase (acetyl-transferring)	ec:1.2.4.1	3	MDP0000124047, MDP0000146411, MDP0000769597	map00020	map00020_20130529092232.png
Citrate cycle (TCA cycle)	33	dehydrogenase	ec:1.3.99.1	1	MDP0000163246	map00020	map00020_20130529092232.png
Citrate cycle (TCA cycle)	33	hydratase	ec:4.2.1.2	1	MDP0000202281	map00020	map00020_20130529092232.png
Cysteine and methionine metabolism	33	isomerase	ec:5.3.1.23	1	MDP0000246956	map00270	map00270_20130529092415.png
Cysteine and methionine metabolism	33	1-phosphate dehydratase	ec:4.2.1.109	1	MDP0000122562	map00270	map00270_20130529092415.png
Cysteine and methionine metabolism	33	synthase	ec:3.1.3.77	1	MDP0000122562	map00270	map00270_20130529092415.png
Cysteine and methionine metabolism	33	desulfhydrase	ec:4.4.1.15	2	MDP0000265117, MDP0000315206	map00270	map00270_20130529092415.png
Cysteine and methionine metabolism	33	synthase	ec:4.4.1.14	6	MDP0000235318, MDP0000250058, MDP0000250254, MDP0000260790, MDP0000672454, MDP0000815368	map00270	map00270_20130529092415.png
Cysteine and methionine metabolism	33	(cytosine-5-)-methyltransferase	ec:2.1.1.37	1	MDP0000251234	map00270	map00270_20130529092415.png
Cysteine and methionine metabolism	33	S-methyltransferase	ec:2.1.1.14	2	MDP0000153762, MDP0000793077	map00270	map00270_20130529092415.png
Cysteine and methionine metabolism	33	synthase	ec:2.1.1.13	2	MDP0000153762, MDP0000793077	map00270	map00270_20130529092415.png
Cysteine and methionine metabolism	33	adenosyltransferase	ec:2.5.1.6	2	MDP0000310936, MDP0000656078	map00270	map00270_20130529092415.png
Cysteine and methionine metabolism	33	kinase	ec:2.7.2.4	2	MDP0000304669, MDP0000304794	map00270	map00270_20130529092415.png
Cysteine and methionine metabolism	33	O-acetyltransferase	ec:2.3.1.30	1	MDP0000390627	map00270	map00270_20130529092415.png
Cysteine and methionine metabolism	33	S-adenosylhomocysteine synthase	ec:3.3.1.1	1	MDP0000679173	map00270	map00270_20130529092415.png
Cysteine and methionine metabolism	33	dioxygenase [iron(II)-requiring]	ec:1.13.11.54	1	MDP0000663130	map00270	map00270_20130529092415.png
Cysteine and methionine metabolism	33	gamma-synthase	ec:2.5.1.48	1	MDP0000945657	map00270	map00270_20130529092415.png
Cysteine and methionine metabolism	33	synthase	ec:2.5.1.47	4	MDP0000250284, MDP0000274867, MDP0000325786, MDP0000503728	map00270	map00270_20130529092415.png
Cysteine and methionine metabolism	33	kinase	ec:2.7.1.100	2	MDP0000148984, MDP0000278395	map00270	map00270_20130529092415.png
Cysteine and methionine metabolism	33	synthase	ec:2.5.1.22	1	MDP0000125216	map00270	map00270_20130529092415.png
Cysteine and methionine metabolism	33	synthase	ec:2.5.1.16	3	MDP0000027925, MDP0000125216, MDP0000198590	map00270	map00270_20130529092415.png
Cysteine and methionine metabolism	33	transaminase	ec:2.6.1.57	1	MDP0000250254	map00270	map00270_20130529092415.png
Cysteine and methionine metabolism	33	transaminase	ec:2.6.1.5	1	MDP0000260790	map00270	map00270_20130529092415.png
Cysteine and methionine metabolism	33	transaminase	ec:2.6.1.1	5	MDP0000243374, MDP0000250254, MDP0000292164, MDP0000305478, MDP0000672454	map00270	map00270_20130529092415.png
Arginine and proline metabolism	31	N-methyltransferase	ec:2.1.1.2	1	MDP0000898327	map00330	map00330_20130529091850.png
Arginine and proline metabolism	31	decarboxylase	ec:4.1.1.19	2	MDP0000284554, MDP0000813339	map00330	map00330_20130529091850.png
Arginine and proline metabolism	31	acylamidase	ec:3.5.1.4	3	MDP0000094843, MDP0000205699, MDP0000302761	map00330	map00330_20130529091850.png
Arginine and proline metabolism	31	glutaminase I	ec:3.5.1.2	1	MDP0000178906	map00330	map00330_20130529091850.png
Arginine and proline metabolism	31	5-kinase	ec:2.7.2.11	2	MDP0000845591, MDP0000909091	map00330	map00330_20130529091850.png
Arginine and proline metabolism	31	dehydropeptidase II	ec:3.5.1.14	1	MDP0000188304	map00330	map00330_20130529091850.png
Arginine and proline metabolism	31	dehydrogenase (NAD+)	ec:1.2.1.3	7	MDP0000140980, MDP0000260947, MDP0000283106, MDP0000406860, MDP0000419420, MDP0000531301, MDP0000790166	map00330	map00330_20130529091850.png
Arginine and proline metabolism	31	dioxygenase	ec:1.14.11.2	1	MDP0000259254	map00330	map00330_20130529091850.png
Arginine and proline metabolism	31	carbamoyltransferase	ec:2.1.3.3	1	MDP0000290884	map00330	map00330_20130529091850.png
Arginine and proline metabolism	31	synthase	ec:2.5.1.22	1	MDP0000125216	map00330	map00330_20130529091850.png
Arginine and proline metabolism	31	synthase	ec:2.5.1.16	3	MDP0000027925, MDP0000125216, MDP0000198590	map00330	map00330_20130529091850.png
Arginine and proline metabolism	31	dehydrogenase	ec:1.2.1.41	2	MDP0000845591, MDP0000909091	map00330	map00330_20130529091850.png
Arginine and proline metabolism	31	transaminase	ec:2.6.1.1	5	MDP0000243374, MDP0000250254, MDP0000292164, MDP0000305478, MDP0000672454	map00330	map00330_20130529091850.png
Arginine and proline metabolism	31	reductase	ec:1.2.1.38	1	MDP0000255045	map00330	map00330_20130529091850.png
Arginine and proline metabolism	31	ligase	ec:6.3.1.2	2	MDP0000083035, MDP0000139493	map00330	map00330_20130529091850.png
Arginine and proline metabolism	31	transaminase	ec:2.6.1.11	1	MDP0000836141	map00330	map00330_20130529091850.png
Tryptophan metabolism	31	decarboxylase	ec:4.1.1.28	1	MDP0000850540	map00380	map00380_20130529092134.png
Tryptophan metabolism	31	hydratase	ec:4.2.1.17	4	MDP0000233842, MDP0000258402, MDP0000313624, MDP0000337353	map00380	map00380_20130529092134.png
Tryptophan metabolism	31	equilase	ec:1.11.1.6	2	MDP0000309331, MDP0000893755	map00380	map00380_20130529092134.png
Tryptophan metabolism	31	acylamidase	ec:3.5.1.4	3	MDP0000094843, MDP0000205699, MDP0000302761	map00380	map00380_20130529092134.png
Tryptophan metabolism	31	dehydrogenase (NAD+)	ec:1.2.1.3	7	MDP0000140980, MDP0000260947, MDP0000283106, MDP0000406860, MDP0000419420, MDP0000531301, MDP0000790166	map00380	map00380_20130529092134.png
Tryptophan metabolism	31	C-acetyltransferase	ec:2.3.1.9	1	MDP0000231084	map00380	map00380_20130529092134.png
Tryptophan metabolism	31	dehydrogenase (succinyl-transferring)	ec:1.2.4.2	3	MDP0000089058, MDP0000281188, MDP0000297746	map00380	map00380_20130529092134.png
Tryptophan metabolism	31	acetonitrilase	ec:3.5.5.1	1	MDP0000188581	map00380	map00380_20130529092134.png
Tryptophan metabolism	31	monooxygenase	ec:1.14.14.1	9	MDP0000119148, MDP0000166476, MDP0000180684, MDP0000260367, MDP0000276798, MDP0000306273, MDP0000398616, MDP0000835140, MDP0000941955	map00380	map00380_20130529092134.png
Porphyrin and chlorophyll metabolism	31	decarboxylase	ec:4.1.1.37	5	MDP0000185869, MDP0000212188, MDP0000269628, MDP0000270629, MDP0000364293	map00860	map00860_20130529092359.png
Porphyrin and chlorophyll metabolism	31	2,1-aminomutase	ec:5.4.3.8	3	MDP0000149467, MDP0000174407, MDP0000315935	map00860	map00860_20130529092359.png
Porphyrin and chlorophyll metabolism	31	CLH	ec:3.1.1.14	1	MDP0000708550	map00860	map00860_20130529092359.png
Porphyrin and chlorophyll metabolism	31	beta-glucuronide glucuronohydrolase glucuronidase	ec:3.2.1.31	4	MDP0000088659, MDP0000189628, MDP0000199066, MDP0000242071	map00860	map00860_20130529092359.png
Porphyrin and chlorophyll metabolism	31	oxygenase	ec:1.14.99.3	1	MDP0000700015	map00860	map00860_20130529092359.png
Porphyrin and chlorophyll metabolism	31	b reductase	ec:1.1.1.294	1	MDP0000124013	map00860	map00860_20130529092359.png
Porphyrin and chlorophyll metabolism	31	synthase	ec:2.5.1.62	2	MDP0000163757, MDP0000269497	map00860	map00860_20130529092359.png
Porphyrin and chlorophyll metabolism	31	ligase	ec:6.1.1.17	1	MDP0000230305	map00860	map00860_20130529092359.png
Porphyrin and chlorophyll metabolism	31	reductase	ec:1.2.1.70	2	MDP0000172827, MDP0000656101	map00860	map00860_20130529092359.png
Porphyrin and chlorophyll metabolism	31	oxidase	ec:1.3.3.4	2	MDP0000258995, MDP0000809215	map00860	map00860_20130529092359.png
Porphyrin and chlorophyll metabolism	31	ceruloplasmin	ec:1.16.3.1	3	MDP0000189389, MDP0000252706, MDP0000325832	map00860	map00860_20130529092359.png
Porphyrin and chlorophyll metabolism	31	reductase	ec:1.3.1.33	4	MDP0000208027, MDP0000315206, MDP0000804812, MDP0000871896	map00860	map00860_20130529092359.png
Porphyrin and chlorophyll metabolism	31	chelatase	ec:6.6.1.1	2	MDP0000639265, MDP0000639820	map00860	map00860_20130529092359.png
Aminobenzoate degradation	30	hydratase	ec:4.2.1.17	4	MDP0000233842, MDP0000258402, MDP0000313624, MDP0000337353	map00627	map00627_20130529091913.png
Aminobenzoate degradation	30	acylamidase	ec:3.5.1.4	3	MDP0000094843, MDP0000205699, MDP0000302761	map00627	map00627_20130529091913.png
Aminobenzoate degradation	30	reductase	ec:1.6.5.7	1	MDP0000393227	map00627	map00627_20130529091913.png
Aminobenzoate degradation	30	phosphatase	ec:3.1.3.2	10	MDP0000155698, MDP0000156048, MDP0000219684, MDP0000226193, MDP0000237989, MDP0000238339, MDP0000255223, MDP0000264959, MDP0000283500, MDP0000303326	map00627	map00627_20130529091913.png
Aminobenzoate degradation	30	monooxygenase	ec:1.14.13.82	2	MDP0000155675, MDP0000742177	map00627	map00627_20130529091913.png
Aminobenzoate degradation	30	acetonitrilase	ec:3.5.5.1	1	MDP0000188581	map00627	map00627_20130529091913.png
Aminobenzoate degradation	30	monooxygenase	ec:1.14.14.1	9	MDP0000119148, MDP0000166476, MDP0000180684, MDP0000260367, MDP0000276798, MDP0000306273, MDP0000398616, MDP0000835140, MDP0000941955	map00627	map00627_20130529091913.png
Glycerolipid metabolism	29	dehydrogenase (NADP+)	ec:1.1.1.2	1	MDP0000128721	map00561	map00561_20130529092541.png
Glycerolipid metabolism	29	melibiase	ec:3.2.1.22	4	MDP0000148840, MDP0000177377, MDP0000213588, MDP0000274090	map00561	map00561_20130529092541.png
Glycerolipid metabolism	29	O-acyltransferase	ec:2.3.1.51	4	MDP0000326344, MDP0000447222, MDP0000479163, MDP0000784365	map00561	map00561_20130529092541.png
Glycerolipid metabolism	29	O-acyltransferase	ec:2.3.1.20	3	MDP0000184929, MDP0000253706, MDP0000318270	map00561	map00561_20130529092541.png
Glycerolipid metabolism	29	1-O-acyltransferase	ec:2.3.1.15	2	MDP0000447222, MDP0000479163	map00561	map00561_20130529092541.png
Glycerolipid metabolism	29	phosphatase	ec:3.1.3.4	1	MDP0000255223	map00561	map00561_20130529092541.png
Glycerolipid metabolism	29	synthase	ec:2.4.1.46	1	MDP0000244574	map00561	map00561_20130529092541.png
Glycerolipid metabolism	29	dehydrogenase (NAD+)	ec:1.2.1.3	7	MDP0000140980, MDP0000260947, MDP0000283106, MDP0000406860, MDP0000419420, MDP0000531301, MDP0000790166	map00561	map00561_20130529092541.png
Glycerolipid metabolism	29	kinase (ATP dependent)	ec:2.7.1.107	1	MDP0000900186	map00561	map00561_20130529092541.png
Glycerolipid metabolism	29	reductase	ec:1.1.1.21	2	MDP0000253287, MDP0000323702	map00561	map00561_20130529092541.png
Glycerolipid metabolism	29	lipase	ec:3.1.1.3	5	MDP0000160311, MDP0000206773, MDP0000217952, MDP0000252076, MDP0000253215	map00561	map00561_20130529092541.png
Cyanoamino acid metabolism	29	glutamyl transpeptidase	ec:2.3.2.2	3	MDP0000235318, MDP0000250058, MDP0000815368	map00460	map00460_20130529092602.png
Cyanoamino acid metabolism	29	asparaginase II	ec:3.5.1.1	2	MDP0000169087, MDP0000658649	map00460	map00460_20130529092602.png
Cyanoamino acid metabolism	29	gentiobiase	ec:3.2.1.21	9	MDP0000062066, MDP0000119414, MDP0000140483, MDP0000196385, MDP0000197977, MDP0000234499, MDP0000306634, MDP0000608429, MDP0000938307	map00460	map00460_20130529092602.png
Cyanoamino acid metabolism	29	hydroxymethyltransferase	ec:2.1.2.1	6	MDP0000132477, MDP0000174076, MDP0000234570, MDP0000316281, MDP0000332596, MDP0000332597	map00460	map00460_20130529092602.png
Cyanoamino acid metabolism	29	beta-glucosidase	ec:3.2.1.118	1	MDP0000047589	map00460	map00460_20130529092602.png
Cyanoamino acid metabolism	29	beta-glucosidase	ec:3.2.1.117	2	MDP0000047589, MDP0000217844	map00460	map00460_20130529092602.png
Cyanoamino acid metabolism	29	lyase	ec:4.1.2.10	2	MDP0000158474, MDP0000210966	map00460	map00460_20130529092602.png
Cyanoamino acid metabolism	29	oxime monooxygenase	ec:1.14.13.68	2	MDP0000160416, MDP0000389795	map00460	map00460_20130529092602.png
Cyanoamino acid metabolism	29	nitrilase	ec:3.5.5.4	1	MDP0000239810	map00460	map00460_20130529092602.png
Cyanoamino acid metabolism	29	acetonitrilase	ec:3.5.5.1	1	MDP0000188581	map00460	map00460_20130529092602.png
Cyanoamino acid metabolism	29	ligase	ec:6.3.1.1	1	MDP0000292272	map00460	map00460_20130529092602.png
Valine, leucine and isoleucine degradation	28	hydratase	ec:4.2.1.17	4	MDP0000233842, MDP0000258402, MDP0000313624, MDP0000337353	map00280	map00280_20130529092153.png
Valine, leucine and isoleucine degradation	28	carboxylase	ec:6.4.1.4	1	MDP0000143368	map00280	map00280_20130529092153.png
Valine, leucine and isoleucine degradation	28	hydrolase	ec:3.1.2.4	2	MDP0000204554, MDP0000313624	map00280	map00280_20130529092153.png
Valine, leucine and isoleucine degradation	28	lyase	ec:4.1.3.4	1	MDP0000414288	map00280	map00280_20130529092153.png
Valine, leucine and isoleucine degradation	28	(2-methylpropanoyl)transferase	ec:2.3.1.168	2	MDP0000179082, MDP0000311469	map00280	map00280_20130529092153.png
Valine, leucine and isoleucine degradation	28	C-acyltransferase	ec:2.3.1.16	2	MDP0000129664, MDP0000866160	map00280	map00280_20130529092153.png
Valine, leucine and isoleucine degradation	28	dehydrogenase (NAD+)	ec:1.2.1.3	7	MDP0000140980, MDP0000260947, MDP0000283106, MDP0000406860, MDP0000419420, MDP0000531301, MDP0000790166	map00280	map00280_20130529092153.png
Valine, leucine and isoleucine degradation	28	C-acetyltransferase	ec:2.3.1.9	1	MDP0000231084	map00280	map00280_20130529092153.png
Valine, leucine and isoleucine degradation	28	dehydrogenase	ec:1.1.1.31	2	MDP0000131641, MDP0000149834	map00280	map00280_20130529092153.png
Valine, leucine and isoleucine degradation	28	dehydrogenase (2-methylpropanoyl-transferring)	ec:1.2.4.4	2	MDP0000124047, MDP0000178814	map00280	map00280_20130529092153.png
Valine, leucine and isoleucine degradation	28	synthase	ec:2.3.3.10	2	MDP0000138071, MDP0000661951	map00280	map00280_20130529092153.png
Valine, leucine and isoleucine degradation	28	transaminase	ec:2.6.1.42	2	MDP0000309960, MDP0000936735	map00280	map00280_20130529092153.png
Valine, leucine and isoleucine degradation	28	dehydrogenase (acylating)	ec:1.2.1.27	1	MDP0000239328	map00280	map00280_20130529092153.png
Ascorbate and aldarate metabolism	28	3,5-epimerase	ec:5.1.3.18	1	MDP0000194772	map00053	map00053_20130529092848.png
Ascorbate and aldarate metabolism	28	peroxidase	ec:1.11.1.11	2	MDP0000241173, MDP0000560179	map00053	map00053_20130529092848.png
Ascorbate and aldarate metabolism	28	dehydrogenase (ascorbate)	ec:1.8.5.1	1	MDP0000236168	map00053	map00053_20130529092848.png
Ascorbate and aldarate metabolism	28	oxygenase	ec:1.13.99.1	2	MDP0000253287, MDP0000287757	map00053	map00053_20130529092848.png
Ascorbate and aldarate metabolism	28	reductase (NADH)	ec:1.6.5.4	1	MDP0000320539	map00053	map00053_20130529092848.png
Ascorbate and aldarate metabolism	28	oxidase	ec:1.10.3.3	10	MDP0000120008, MDP0000125288, MDP0000185799, MDP0000221906, MDP0000237964, MDP0000266398, MDP0000283457, MDP0000306888, MDP0000459304, MDP0000522743	map00053	map00053_20130529092848.png
Ascorbate and aldarate metabolism	28	dehydrogenase (NAD+)	ec:1.2.1.3	7	MDP0000140980, MDP0000260947, MDP0000283106, MDP0000406860, MDP0000419420, MDP0000531301, MDP0000790166	map00053	map00053_20130529092848.png
Ascorbate and aldarate metabolism	28	6-dehydrogenase	ec:1.1.1.22	3	MDP0000132475, MDP0000146452, MDP0000193220	map00053	map00053_20130529092848.png
Ascorbate and aldarate metabolism	28	reductase	ec:1.1.1.19	1	MDP0000857724	map00053	map00053_20130529092848.png
Linoleic acid metabolism	27	acid dehydrogenase	ec:1.14.99.33	6	MDP0000127630, MDP0000209507, MDP0000210620, MDP0000281451, MDP0000284275, MDP0000722255	map00591	map00591_20130529091758.png
Linoleic acid metabolism	27	13S-lipoxygenase	ec:1.13.11.12	9	MDP0000081005, MDP0000120271, MDP0000169311, MDP0000172092, MDP0000178268, MDP0000277666, MDP0000312397, MDP0000755511, MDP0000923670	map00591	map00591_20130529091758.png
Linoleic acid metabolism	27	monooxygenase	ec:1.14.14.1	9	MDP0000119148, MDP0000166476, MDP0000180684, MDP0000260367, MDP0000276798, MDP0000306273, MDP0000398616, MDP0000835140, MDP0000941955	map00591	map00591_20130529091758.png
Linoleic acid metabolism	27	A2	ec:3.1.1.4	3	MDP0000130878, MDP0000249250, MDP0000366609	map00591	map00591_20130529091758.png
Carbon fixation pathways in prokaryotes	26	carboxylase	ec:4.1.1.31	3	MDP0000073810, MDP0000185414, MDP0000291654	map00720	map00720_20130529091930.png
Carbon fixation pathways in prokaryotes	26	reductase [NAD(P)H]	ec:1.5.1.20	1	MDP0000280298	map00720	map00720_20130529091930.png
Carbon fixation pathways in prokaryotes	26	carboxylase	ec:6.4.1.2	3	MDP0000219975, MDP0000321496, MDP0000571465	map00720	map00720_20130529091930.png
Carbon fixation pathways in prokaryotes	26	citrate synthase	ec:2.3.3.8	3	MDP0000091064, MDP0000205540, MDP0000240828	map00720	map00720_20130529091930.png
Carbon fixation pathways in prokaryotes	26	ligase (ADP-forming)	ec:6.2.1.5	5	MDP0000091064, MDP0000205540, MDP0000240828, MDP0000303254, MDP0000304843	map00720	map00720_20130529091930.png
Carbon fixation pathways in prokaryotes	26	ligase	ec:6.2.1.1	1	MDP0000697764	map00720	map00720_20130529091930.png
Carbon fixation pathways in prokaryotes	26	dehydrogenase	ec:1.1.1.37	10	MDP0000159872, MDP0000170418, MDP0000174740, MDP0000197620, MDP0000201006, MDP0000277049, MDP0000278198, MDP0000295823, MDP0000334963, MDP0000532379	map00720	map00720_20130529091930.png
Carbon fixation pathways in prokaryotes	26	C-acetyltransferase	ec:2.3.1.9	1	MDP0000231084	map00720	map00720_20130529091930.png
Carbon fixation pathways in prokaryotes	26	dehydrogenase	ec:1.3.99.1	1	MDP0000163246	map00720	map00720_20130529091930.png
Carbon fixation pathways in prokaryotes	26	hydratase	ec:4.2.1.2	1	MDP0000202281	map00720	map00720_20130529091930.png
Glycerophospholipid metabolism	26	phosphodiesterase	ec:3.1.4.46	2	MDP0000269941, MDP0000321216	map00564	map00564_20130529092513.png
Glycerophospholipid metabolism	26	D	ec:3.1.4.4	2	MDP0000300217, MDP0000304811	map00564	map00564_20130529092513.png
Glycerophospholipid metabolism	26	C	ec:3.1.4.3	2	MDP0000285998, MDP0000438504	map00564	map00564_20130529092513.png
Glycerophospholipid metabolism	26	N-methyltransferase	ec:2.1.1.103	2	MDP0000310886, MDP0000746382	map00564	map00564_20130529092513.png
Glycerophospholipid metabolism	26	dehydrogenase (NAD+)	ec:1.1.1.8	1	MDP0000391371	map00564	map00564_20130529092513.png
Glycerophospholipid metabolism	26	phosphatase	ec:3.1.3.75	1	MDP0000183910	map00564	map00564_20130529092513.png
Glycerophospholipid metabolism	26	cytidylyltransferase	ec:2.7.7.41	4	MDP0000175026, MDP0000197773, MDP0000217745, MDP0000290660	map00564	map00564_20130529092513.png
Glycerophospholipid metabolism	26	cytidylyltransferase	ec:2.7.7.14	1	MDP0000120387	map00564	map00564_20130529092513.png
Glycerophospholipid metabolism	26	O-acyltransferase	ec:2.3.1.51	4	MDP0000326344, MDP0000447222, MDP0000479163, MDP0000784365	map00564	map00564_20130529092513.png
Glycerophospholipid metabolism	26	O-acyltransferase	ec:2.3.1.43	1	MDP0000188724	map00564	map00564_20130529092513.png
Glycerophospholipid metabolism	26	dehydrogenase [NAD(P)+]	ec:1.1.1.94	1	MDP0000391371	map00564	map00564_20130529092513.png
Glycerophospholipid metabolism	26	1-O-acyltransferase	ec:2.3.1.15	2	MDP0000447222, MDP0000479163	map00564	map00564_20130529092513.png
Glycerophospholipid metabolism	26	phosphatase	ec:3.1.3.4	1	MDP0000255223	map00564	map00564_20130529092513.png
Glycerophospholipid metabolism	26	kinase (ATP dependent)	ec:2.7.1.107	1	MDP0000900186	map00564	map00564_20130529092513.png
Glycerophospholipid metabolism	26	cholinephosphotransferase	ec:2.7.8.2	1	MDP0000231713	map00564	map00564_20130529092513.png
Glycerophospholipid metabolism	26	A2	ec:3.1.1.4	3	MDP0000130878, MDP0000249250, MDP0000366609	map00564	map00564_20130529092513.png
Phenylalanine, tyrosine and tryptophan biosynthesis	26	dehydratase	ec:4.2.1.91	2	MDP0000134397, MDP0000672088	map00400	map00400_20130529092555.png
Phenylalanine, tyrosine and tryptophan biosynthesis	26	synthase	ec:4.1.1.48	1	MDP0000289149	map00400	map00400_20130529092555.png
Phenylalanine, tyrosine and tryptophan biosynthesis	26	mutase	ec:5.4.99.5	2	MDP0000179859, MDP0000560179	map00400	map00400_20130529092555.png
Phenylalanine, tyrosine and tryptophan biosynthesis	26	dehydratase	ec:4.2.1.51	2	MDP0000134397, MDP0000672088	map00400	map00400_20130529092555.png
Phenylalanine, tyrosine and tryptophan biosynthesis	26	dehydratase	ec:4.2.1.10	2	MDP0000176374, MDP0000279446	map00400	map00400_20130529092555.png
Phenylalanine, tyrosine and tryptophan biosynthesis	26	synthase	ec:4.1.3.27	1	MDP0000286442	map00400	map00400_20130529092555.png
Phenylalanine, tyrosine and tryptophan biosynthesis	26	phosphoribosyltransferase	ec:2.4.2.18	1	MDP0000256567	map00400	map00400_20130529092555.png
Phenylalanine, tyrosine and tryptophan biosynthesis	26	synthase	ec:4.2.3.5	1	MDP0000244469	map00400	map00400_20130529092555.png
Phenylalanine, tyrosine and tryptophan biosynthesis	26	synthase	ec:2.5.1.54	6	MDP0000145064, MDP0000259511, MDP0000300043, MDP0000573537, MDP0000654068, MDP0000749719	map00400	map00400_20130529092555.png
Phenylalanine, tyrosine and tryptophan biosynthesis	26	dehydrogenase	ec:1.1.1.25	4	MDP0000172827, MDP0000176374, MDP0000279446, MDP0000656101	map00400	map00400_20130529092555.png
Phenylalanine, tyrosine and tryptophan biosynthesis	26	aminotransferase	ec:2.6.1.79	1	MDP0000243374	map00400	map00400_20130529092555.png
Phenylalanine, tyrosine and tryptophan biosynthesis	26	aminotransferase	ec:2.6.1.78	1	MDP0000243374	map00400	map00400_20130529092555.png
Phenylalanine, tyrosine and tryptophan biosynthesis	26	transaminase	ec:2.6.1.57	1	MDP0000250254	map00400	map00400_20130529092555.png
Phenylalanine, tyrosine and tryptophan biosynthesis	26	transaminase	ec:2.6.1.5	1	MDP0000260790	map00400	map00400_20130529092555.png
Phenylalanine, tyrosine and tryptophan biosynthesis	26	transaminase	ec:2.6.1.1	5	MDP0000243374, MDP0000250254, MDP0000292164, MDP0000305478, MDP0000672454	map00400	map00400_20130529092555.png
Phenylalanine, tyrosine and tryptophan biosynthesis	26	kinase	ec:2.7.1.71	2	MDP0000107676, MDP0000303078	map00400	map00400_20130529092555.png
Propanoate metabolism	25	hydratase	ec:4.2.1.17	4	MDP0000233842, MDP0000258402, MDP0000313624, MDP0000337353	map00640	map00640_20130529092843.png
Propanoate metabolism	25	carboxylase	ec:6.4.1.2	3	MDP0000219975, MDP0000321496, MDP0000571465	map00640	map00640_20130529092843.png
Propanoate metabolism	25	hydrolase	ec:3.1.2.4	2	MDP0000204554, MDP0000313624	map00640	map00640_20130529092843.png
Propanoate metabolism	25	ligase (ADP-forming)	ec:6.2.1.5	5	MDP0000091064, MDP0000205540, MDP0000240828, MDP0000303254, MDP0000304843	map00640	map00640_20130529092843.png
Propanoate metabolism	25	ligase (GDP-forming)	ec:6.2.1.4	3	MDP0000091064, MDP0000303254, MDP0000304843	map00640	map00640_20130529092843.png
Propanoate metabolism	25	ligase	ec:6.2.1.1	1	MDP0000697764	map00640	map00640_20130529092843.png
Propanoate metabolism	25	deaminase	ec:3.5.99.7	2	MDP0000265117, MDP0000315206	map00640	map00640_20130529092843.png
Propanoate metabolism	25	dehydrogenase (NAD+)	ec:1.2.1.3	7	MDP0000140980, MDP0000260947, MDP0000283106, MDP0000406860, MDP0000419420, MDP0000531301, MDP0000790166	map00640	map00640_20130529092843.png
Propanoate metabolism	25	C-acetyltransferase	ec:2.3.1.9	1	MDP0000231084	map00640	map00640_20130529092843.png
Propanoate metabolism	25	dehydrogenase (acylating)	ec:1.2.1.27	1	MDP0000239328	map00640	map00640_20130529092843.png
Aminoacyl-tRNA biosynthesis	24	ligase	ec:6.1.1.9	1	MDP0000167080	map00970	map00970_20130529092128.png
Aminoacyl-tRNA biosynthesis	24	ligase	ec:6.1.1.7	3	MDP0000175783, MDP0000245659, MDP0000299239	map00970	map00970_20130529092128.png
Aminoacyl-tRNA biosynthesis	24	ligase	ec:6.1.1.5	1	MDP0000176251	map00970	map00970_20130529092128.png
Aminoacyl-tRNA biosynthesis	24	ligase	ec:6.1.1.3	4	MDP0000136090, MDP0000149241, MDP0000261961, MDP0000566415	map00970	map00970_20130529092128.png
Aminoacyl-tRNA biosynthesis	24	ligase	ec:6.1.1.1	2	MDP0000244173, MDP0000261642	map00970	map00970_20130529092128.png
Aminoacyl-tRNA biosynthesis	24	ligase	ec:6.1.1.22	2	MDP0000248906, MDP0000746671	map00970	map00970_20130529092128.png
Aminoacyl-tRNA biosynthesis	24	ligase	ec:6.1.1.20	1	MDP0000263089	map00970	map00970_20130529092128.png
Aminoacyl-tRNA biosynthesis	24	ligase	ec:6.1.1.19	3	MDP0000210518, MDP0000340127, MDP0000370315	map00970	map00970_20130529092128.png
Aminoacyl-tRNA biosynthesis	24	ligase	ec:6.1.1.17	1	MDP0000230305	map00970	map00970_20130529092128.png
Aminoacyl-tRNA biosynthesis	24	ligase	ec:6.1.1.15	1	MDP0000291077	map00970	map00970_20130529092128.png
Aminoacyl-tRNA biosynthesis	24	ligase	ec:6.1.1.14	2	MDP0000146975, MDP0000226879	map00970	map00970_20130529092128.png
Aminoacyl-tRNA biosynthesis	24	ligase	ec:6.1.1.12	1	MDP0000746671	map00970	map00970_20130529092128.png
Aminoacyl-tRNA biosynthesis	24	ligase	ec:6.1.1.11	2	MDP0000120290, MDP0000215154	map00970	map00970_20130529092128.png
Aminoacyl-tRNA biosynthesis	24	ligase	ec:6.1.1.10	1	MDP0000139132	map00970	map00970_20130529092128.png
Tyrosine metabolism	24	beta-diketonase	ec:3.7.1.2	2	MDP0000148049, MDP0000194425	map00350	map00350_20130529092811.png
Tyrosine metabolism	24	decarboxylase	ec:4.1.1.28	1	MDP0000850540	map00350	map00350_20130529092811.png
Tyrosine metabolism	24	decarboxylase	ec:4.1.1.25	1	MDP0000850540	map00350	map00350_20130529092811.png
Tyrosine metabolism	24	oxidase	ec:1.4.3.21	4	MDP0000158853, MDP0000159869, MDP0000702799, MDP0000769741	map00350	map00350_20130529092811.png
Tyrosine metabolism	24	dehydrogenase	ec:1.1.1.1	6	MDP0000045577, MDP0000077460, MDP0000241504, MDP0000312930, MDP0000677354, MDP0000680997	map00350	map00350_20130529092811.png
Tyrosine metabolism	24	dehydrogenase [NAD(P)+]	ec:1.2.1.5	4	MDP0000260947, MDP0000406860, MDP0000419420, MDP0000531301	map00350	map00350_20130529092811.png
Tyrosine metabolism	24	reductase	ec:1.1.1.237	1	MDP0000321479	map00350	map00350_20130529092811.png
Tyrosine metabolism	24	transaminase	ec:2.6.1.57	1	MDP0000250254	map00350	map00350_20130529092811.png
Tyrosine metabolism	24	transaminase	ec:2.6.1.5	1	MDP0000260790	map00350	map00350_20130529092811.png
Tyrosine metabolism	24	transaminase	ec:2.6.1.1	5	MDP0000243374, MDP0000250254, MDP0000292164, MDP0000305478, MDP0000672454	map00350	map00350_20130529092811.png
alpha-Linolenic acid metabolism	23	cyclase	ec:5.3.99.6	2	MDP0000239834, MDP0000899281	map00592	map00592_20130529091754.png
alpha-Linolenic acid metabolism	23	O-methyltransferase	ec:2.1.1.141	2	MDP0000292448, MDP0000509245	map00592	map00592_20130529091754.png
alpha-Linolenic acid metabolism	23	hydratase	ec:4.2.1.17	4	MDP0000233842, MDP0000258402, MDP0000313624, MDP0000337353	map00592	map00592_20130529091754.png
alpha-Linolenic acid metabolism	23	C-acyltransferase	ec:2.3.1.16	2	MDP0000129664, MDP0000866160	map00592	map00592_20130529091754.png
alpha-Linolenic acid metabolism	23	13S-lipoxygenase	ec:1.13.11.12	9	MDP0000081005, MDP0000120271, MDP0000169311, MDP0000172092, MDP0000178268, MDP0000277666, MDP0000312397, MDP0000755511, MDP0000923670	map00592	map00592_20130529091754.png
alpha-Linolenic acid metabolism	23	oxidase	ec:1.3.3.6	1	MDP0000808579	map00592	map00592_20130529091754.png
alpha-Linolenic acid metabolism	23	A2	ec:3.1.1.4	3	MDP0000130878, MDP0000249250, MDP0000366609	map00592	map00592_20130529091754.png
Sphingolipid metabolism	23	phosphodiesterase	ec:3.1.4.12	4	MDP0000120931, MDP0000299673, MDP0000436577, MDP0000550069	map00600	map00600_20130529092432.png
Sphingolipid metabolism	23	lactase (ambiguous)	ec:3.2.1.23	11	MDP0000030527, MDP0000127542, MDP0000188563, MDP0000195063, MDP0000202465, MDP0000227393, MDP0000265046, MDP0000310582, MDP0000682327, MDP0000895533, MDP0000899966	map00600	map00600_20130529092432.png
Sphingolipid metabolism	23	melibiase	ec:3.2.1.22	4	MDP0000148840, MDP0000177377, MDP0000213588, MDP0000274090	map00600	map00600_20130529092432.png
Sphingolipid metabolism	23	reductase	ec:1.1.1.102	1	MDP0000243676	map00600	map00600_20130529092432.png
Sphingolipid metabolism	23	glucosyltransferase	ec:2.4.1.80	1	MDP0000035240	map00600	map00600_20130529092432.png
Sphingolipid metabolism	23	acylsphingosine deacylase	ec:3.5.1.23	1	MDP0000221217	map00600	map00600_20130529092432.png
Sphingolipid metabolism	23	phosphatase	ec:3.1.3.4	1	MDP0000255223	map00600	map00600_20130529092432.png
Arachidonic acid metabolism	22	epoxide hydrolase	ec:3.3.2.10	1	MDP0000807347	map00590	map00590_20130529091810.png
Arachidonic acid metabolism	22	glutamyl transpeptidase	ec:2.3.2.2	3	MDP0000235318, MDP0000250058, MDP0000815368	map00590	map00590_20130529091810.png
Arachidonic acid metabolism	22	1-monooxygenase	ec:1.14.15.3	3	MDP0000166476, MDP0000276798, MDP0000941955	map00590	map00590_20130529091810.png
Arachidonic acid metabolism	22	peroxidase	ec:1.11.1.9	4	MDP0000243843, MDP0000291593, MDP0000311291, MDP0000726332	map00590	map00590_20130529091810.png
Arachidonic acid metabolism	22	reductase (NADPH)	ec:1.1.1.184	2	MDP0000184463, MDP0000321133	map00590	map00590_20130529091810.png
Arachidonic acid metabolism	22	monooxygenase	ec:1.14.14.1	9	MDP0000119148, MDP0000166476, MDP0000180684, MDP0000260367, MDP0000276798, MDP0000306273, MDP0000398616, MDP0000835140, MDP0000941955	map00590	map00590_20130529091810.png
Arachidonic acid metabolism	22	A2	ec:3.1.1.4	3	MDP0000130878, MDP0000249250, MDP0000366609	map00590	map00590_20130529091810.png
Fatty acid biosynthesis	21	reductase (NADH)	ec:1.3.1.9	3	MDP0000160972, MDP0000207724, MDP0000327231	map00061	map00061_20130529092724.png
Fatty acid biosynthesis	21	carboxylase	ec:6.4.1.2	3	MDP0000219975, MDP0000321496, MDP0000571465	map00061	map00061_20130529092724.png
Fatty acid biosynthesis	21	reductase	ec:1.1.1.100	3	MDP0000171200, MDP0000180845, MDP0000869980	map00061	map00061_20130529092724.png
Fatty acid biosynthesis	21	synthase	ec:2.3.1.86	1	MDP0000277093	map00061	map00061_20130529092724.png
Fatty acid biosynthesis	21	synthase I	ec:2.3.1.41	2	MDP0000074417, MDP0000250127	map00061	map00061_20130529092724.png
Fatty acid biosynthesis	21	carboxylase	ec:6.3.4.14	4	MDP0000143368, MDP0000219975, MDP0000321496, MDP0000571465	map00061	map00061_20130529092724.png
Fatty acid biosynthesis	21	desaturase	ec:1.14.19.2	2	MDP0000148102, MDP0000253638	map00061	map00061_20130529092724.png
Fatty acid biosynthesis	21	hydrolase	ec:3.1.2.14	6	MDP0000200228, MDP0000294705, MDP0000298759, MDP0000912251, MDP0000943090, MDP0000951278	map00061	map00061_20130529092724.png
Inositol phosphate metabolism	20	C	ec:3.1.4.3	2	MDP0000285998, MDP0000438504	map00562	map00562_20130529092527.png
Inositol phosphate metabolism	20	phospholipase C	ec:3.1.4.11	3	MDP0000200253, MDP0000239522, MDP0000290650	map00562	map00562_20130529092527.png
Inositol phosphate metabolism	20	isomerase	ec:5.3.1.1	3	MDP0000152242, MDP0000694943, MDP0000924958	map00562	map00562_20130529092527.png
Inositol phosphate metabolism	20	oxygenase	ec:1.13.99.1	2	MDP0000253287, MDP0000287757	map00562	map00562_20130529092527.png
Inositol phosphate metabolism	20	inositol-1,3-bisphosphate 3-phosphatase	ec:3.1.3.64	1	MDP0000309670	map00562	map00562_20130529092527.png
Inositol phosphate metabolism	20	5/6-kinase	ec:2.7.1.159	2	MDP0000151118, MDP0000560630	map00562	map00562_20130529092527.png
Inositol phosphate metabolism	20	2-kinase	ec:2.7.1.158	1	MDP0000260682	map00562	map00562_20130529092527.png
Inositol phosphate metabolism	20	multikinase	ec:2.7.1.151	2	MDP0000177386, MDP0000703056	map00562	map00562_20130529092527.png
Inositol phosphate metabolism	20	1-kinase	ec:2.7.1.134	3	MDP0000151118, MDP0000161947, MDP0000560630	map00562	map00562_20130529092527.png
Inositol phosphate metabolism	20	3-kinase	ec:2.7.1.127	2	MDP0000177386, MDP0000703056	map00562	map00562_20130529092527.png
Inositol phosphate metabolism	20	synthase	ec:5.5.1.4	1	MDP0000207103	map00562	map00562_20130529092527.png
Inositol phosphate metabolism	20	5-kinase	ec:2.7.1.68	1	MDP0000253374	map00562	map00562_20130529092527.png
Inositol phosphate metabolism	20	4-kinase	ec:2.7.1.67	1	MDP0000148571	map00562	map00562_20130529092527.png
Phosphatidylinositol signaling system	20	phospholipase C	ec:3.1.4.11	3	MDP0000200253, MDP0000239522, MDP0000290650	map04070	map04070_20130529092701.png
Phosphatidylinositol signaling system	20	inositol-1,3-bisphosphate 3-phosphatase	ec:3.1.3.64	1	MDP0000309670	map04070	map04070_20130529092701.png
Phosphatidylinositol signaling system	20	kinase C	ec:2.7.11.13	4	MDP0000203314, MDP0000212424, MDP0000880912, MDP0000897373	map04070	map04070_20130529092701.png
Phosphatidylinositol signaling system	20	cytidylyltransferase	ec:2.7.7.41	4	MDP0000175026, MDP0000197773, MDP0000217745, MDP0000290660	map04070	map04070_20130529092701.png
Phosphatidylinositol signaling system	20	5/6-kinase	ec:2.7.1.159	2	MDP0000151118, MDP0000560630	map04070	map04070_20130529092701.png
Phosphatidylinositol signaling system	20	2-kinase	ec:2.7.1.158	1	MDP0000260682	map04070	map04070_20130529092701.png
Phosphatidylinositol signaling system	20	3-kinase	ec:2.7.1.127	2	MDP0000177386, MDP0000703056	map04070	map04070_20130529092701.png
Phosphatidylinositol signaling system	20	kinase (ATP dependent)	ec:2.7.1.107	1	MDP0000900186	map04070	map04070_20130529092701.png
Phosphatidylinositol signaling system	20	5-kinase	ec:2.7.1.68	1	MDP0000253374	map04070	map04070_20130529092701.png
Phosphatidylinositol signaling system	20	4-kinase	ec:2.7.1.67	1	MDP0000148571	map04070	map04070_20130529092701.png
beta-Alanine metabolism	19	hydratase	ec:4.2.1.17	4	MDP0000233842, MDP0000258402, MDP0000313624, MDP0000337353	map00410	map00410_20130529092315.png
beta-Alanine metabolism	19	oxidase	ec:1.4.3.21	4	MDP0000158853, MDP0000159869, MDP0000702799, MDP0000769741	map00410	map00410_20130529092315.png
beta-Alanine metabolism	19	hydrolase	ec:3.1.2.4	2	MDP0000204554, MDP0000313624	map00410	map00410_20130529092315.png
beta-Alanine metabolism	19	dehydrogenase [NAD(P)+]	ec:1.2.1.5	4	MDP0000260947, MDP0000406860, MDP0000419420, MDP0000531301	map00410	map00410_20130529092315.png
beta-Alanine metabolism	19	dehydrogenase (NAD+)	ec:1.2.1.3	7	MDP0000140980, MDP0000260947, MDP0000283106, MDP0000406860, MDP0000419420, MDP0000531301, MDP0000790166	map00410	map00410_20130529092315.png
beta-Alanine metabolism	19	synthase	ec:2.5.1.22	1	MDP0000125216	map00410	map00410_20130529092315.png
beta-Alanine metabolism	19	synthase	ec:2.5.1.16	3	MDP0000027925, MDP0000125216, MDP0000198590	map00410	map00410_20130529092315.png
Lysine degradation	19	hydratase	ec:4.2.1.17	4	MDP0000233842, MDP0000258402, MDP0000313624, MDP0000337353	map00310	map00310_20130529092351.png
Lysine degradation	19	N-methyltransferase	ec:2.1.1.43	2	MDP0000241310, MDP0000256841	map00310	map00310_20130529092351.png
Lysine degradation	19	succinyltransferase	ec:2.3.1.61	1	MDP0000150127	map00310	map00310_20130529092351.png
Lysine degradation	19	dehydrogenase (NAD+)	ec:1.2.1.3	7	MDP0000140980, MDP0000260947, MDP0000283106, MDP0000406860, MDP0000419420, MDP0000531301, MDP0000790166	map00310	map00310_20130529092351.png
Lysine degradation	19	5-dioxygenase	ec:1.14.11.4	1	MDP0000912144	map00310	map00310_20130529092351.png
Lysine degradation	19	C-acetyltransferase	ec:2.3.1.9	1	MDP0000231084	map00310	map00310_20130529092351.png
Lysine degradation	19	dehydrogenase (succinyl-transferring)	ec:1.2.4.2	3	MDP0000089058, MDP0000281188, MDP0000297746	map00310	map00310_20130529092351.png
Alanine, aspartate and glutamate metabolism	19	synthase	ec:6.3.4.4	2	MDP0000305478, MDP0000849495	map00250	map00250_20130529092823.png
Alanine, aspartate and glutamate metabolism	19	phosphoribosyldiphosphate 5-amidotransferase	ec:2.4.2.14	1	MDP0000802170	map00250	map00250_20130529092823.png
Alanine, aspartate and glutamate metabolism	19	glutaminase I	ec:3.5.1.2	1	MDP0000178906	map00250	map00250_20130529092823.png
Alanine, aspartate and glutamate metabolism	19	asparaginase II	ec:3.5.1.1	2	MDP0000169087, MDP0000658649	map00250	map00250_20130529092823.png
Alanine, aspartate and glutamate metabolism	19	synthase (glutamine-hydrolysing)	ec:6.3.5.5	1	MDP0000280382	map00250	map00250_20130529092823.png
Alanine, aspartate and glutamate metabolism	19	synthase (glutamine-hydrolysing)	ec:6.3.5.4	2	MDP0000119630, MDP0000292272	map00250	map00250_20130529092823.png
Alanine, aspartate and glutamate metabolism	19	lyase	ec:4.3.2.2	1	MDP0000256558	map00250	map00250_20130529092823.png
Alanine, aspartate and glutamate metabolism	19	transaminase	ec:2.6.1.2	3	MDP0000235318, MDP0000250058, MDP0000815368	map00250	map00250_20130529092823.png
Alanine, aspartate and glutamate metabolism	19	transaminase	ec:2.6.1.1	5	MDP0000243374, MDP0000250254, MDP0000292164, MDP0000305478, MDP0000672454	map00250	map00250_20130529092823.png
Alanine, aspartate and glutamate metabolism	19	transaminase	ec:2.6.1.44	3	MDP0000235318, MDP0000250058, MDP0000815368	map00250	map00250_20130529092823.png
Alanine, aspartate and glutamate metabolism	19	ligase	ec:6.3.1.2	2	MDP0000083035, MDP0000139493	map00250	map00250_20130529092823.png
Alanine, aspartate and glutamate metabolism	19	ligase	ec:6.3.1.1	1	MDP0000292272	map00250	map00250_20130529092823.png
Terpenoid backbone biosynthesis	18	decarboxylase	ec:4.1.1.33	1	MDP0000232665	map00900	map00900_20130529092326.png
Terpenoid backbone biosynthesis	18	O-methyltransferase	ec:2.1.1.100	1	MDP0000194587	map00900	map00900_20130529092326.png
Terpenoid backbone biosynthesis	18	synthase	ec:2.2.1.7	1	MDP0000793656	map00900	map00900_20130529092326.png
Terpenoid backbone biosynthesis	18	geranyl-diphosphate synthase	ec:2.5.1.1	3	MDP0000132523, MDP0000576390, MDP0000668869	map00900	map00900_20130529092326.png
Terpenoid backbone biosynthesis	18	2,4-cyclodiphosphate synthase	ec:4.6.1.12	1	MDP0000255398	map00900	map00900_20130529092326.png
Terpenoid backbone biosynthesis	18	oxidase	ec:1.8.3.5	1	MDP0000609131	map00900	map00900_20130529092326.png
Terpenoid backbone biosynthesis	18	reductase	ec:1.1.1.88	1	MDP0000164847	map00900	map00900_20130529092326.png
Terpenoid backbone biosynthesis	18	synthase	ec:1.17.7.1	2	MDP0000340322, MDP0000704997	map00900	map00900_20130529092326.png
Terpenoid backbone biosynthesis	18	farnesyltransferase	ec:2.5.1.58	1	MDP0000809424	map00900	map00900_20130529092326.png
Terpenoid backbone biosynthesis	18	C-acetyltransferase	ec:2.3.1.9	1	MDP0000231084	map00900	map00900_20130529092326.png
Terpenoid backbone biosynthesis	18	reductase (NADPH)	ec:1.1.1.34	2	MDP0000164847, MDP0000789333	map00900	map00900_20130529092326.png
Terpenoid backbone biosynthesis	18	diphosphate synthase	ec:2.5.1.30	3	MDP0000279433, MDP0000576390, MDP0000668869	map00900	map00900_20130529092326.png
Terpenoid backbone biosynthesis	18	diphosphate synthase	ec:2.5.1.29	3	MDP0000576390, MDP0000668869, MDP0000809424	map00900	map00900_20130529092326.png
Terpenoid backbone biosynthesis	18	diphosphate synthase	ec:2.5.1.10	2	MDP0000576390, MDP0000668869	map00900	map00900_20130529092326.png
Terpenoid backbone biosynthesis	18	synthase	ec:2.3.3.10	2	MDP0000138071, MDP0000661951	map00900	map00900_20130529092326.png
Terpenoid backbone biosynthesis	18	kinase	ec:2.7.1.36	1	MDP0000056935	map00900	map00900_20130529092326.png
Glycosaminoglycan degradation	18	hexosaminidase	ec:3.2.1.52	2	MDP0000262060, MDP0000798095	map00531	map00531_20130529093023.png
Glycosaminoglycan degradation	18	alpha-acetylglucosaminidase	ec:3.2.1.50	1	MDP0000220242	map00531	map00531_20130529093023.png
Glycosaminoglycan degradation	18	beta-glucuronide glucuronohydrolase glucuronidase	ec:3.2.1.31	4	MDP0000088659, MDP0000189628, MDP0000199066, MDP0000242071	map00531	map00531_20130529093023.png
Glycosaminoglycan degradation	18	lactase (ambiguous)	ec:3.2.1.23	11	MDP0000030527, MDP0000127542, MDP0000188563, MDP0000195063, MDP0000202465, MDP0000227393, MDP0000265046, MDP0000310582, MDP0000682327, MDP0000895533, MDP0000899966	map00531	map00531_20130529093023.png
Other glycan degradation	17	hexosaminidase	ec:3.2.1.52	2	MDP0000262060, MDP0000798095	map00511	map00511_20130529092225.png
Other glycan degradation	17	alpha-fucosidase	ec:3.2.1.51	2	MDP0000166406, MDP0000196666	map00511	map00511_20130529092225.png
Other glycan degradation	17	mannanase	ec:3.2.1.25	1	MDP0000217844	map00511	map00511_20130529092225.png
Other glycan degradation	17	alpha-D-mannosidase	ec:3.2.1.24	1	MDP0000857857	map00511	map00511_20130529092225.png
Other glycan degradation	17	lactase (ambiguous)	ec:3.2.1.23	11	MDP0000030527, MDP0000127542, MDP0000188563, MDP0000195063, MDP0000202465, MDP0000227393, MDP0000265046, MDP0000310582, MDP0000682327, MDP0000895533, MDP0000899966	map00511	map00511_20130529092225.png
Retinol metabolism	17	15,15'-monooxygenase	ec:1.14.99.36	1	MDP0000813805	map00830	map00830_20130529092934.png
Retinol metabolism	17	1-monooxygenase	ec:1.14.15.3	3	MDP0000166476, MDP0000276798, MDP0000941955	map00830	map00830_20130529092934.png
Retinol metabolism	17	dehydrogenase	ec:1.1.1.1	6	MDP0000045577, MDP0000077460, MDP0000241504, MDP0000312930, MDP0000677354, MDP0000680997	map00830	map00830_20130529092934.png
Retinol metabolism	17	dehydrogenase	ec:1.2.1.36	1	MDP0000140980	map00830	map00830_20130529092934.png
Retinol metabolism	17	monooxygenase	ec:1.14.14.1	9	MDP0000119148, MDP0000166476, MDP0000180684, MDP0000260367, MDP0000276798, MDP0000306273, MDP0000398616, MDP0000835140, MDP0000941955	map00830	map00830_20130529092934.png
Thiamine metabolism	17	synthase	ec:2.2.1.7	1	MDP0000793656	map00730	map00730_20130529092949.png
Thiamine metabolism	17	phosphatase	ec:3.6.1.15	16	MDP0000122432, MDP0000123181, MDP0000125575, MDP0000136041, MDP0000193605, MDP0000253567, MDP0000255224, MDP0000293040, MDP0000315398, MDP0000376446, MDP0000396621, MDP0000436956, MDP0000602560, MDP0000719271, MDP0000853659, MDP0000872301	map00730	map00730_20130529092949.png
Butanoate metabolism	16	hydratase	ec:4.2.1.17	4	MDP0000233842, MDP0000258402, MDP0000313624, MDP0000337353	map00650	map00650_20130529092712.png
Butanoate metabolism	16	lyase	ec:4.1.3.4	1	MDP0000414288	map00650	map00650_20130529092712.png
Butanoate metabolism	16	C-acetyltransferase	ec:2.3.1.9	1	MDP0000231084	map00650	map00650_20130529092712.png
Butanoate metabolism	16	reductase	ec:1.1.1.36	3	MDP0000301237, MDP0000305623, MDP0000305808	map00650	map00650_20130529092712.png
Butanoate metabolism	16	dehydrogenase	ec:1.1.1.30	1	MDP0000149834	map00650	map00650_20130529092712.png
Butanoate metabolism	16	dehydrogenase (acetyl-transferring)	ec:1.2.4.1	3	MDP0000124047, MDP0000146411, MDP0000769597	map00650	map00650_20130529092712.png
Butanoate metabolism	16	synthase	ec:2.3.3.10	2	MDP0000138071, MDP0000661951	map00650	map00650_20130529092712.png
Butanoate metabolism	16	dehydrogenase	ec:1.3.99.1	1	MDP0000163246	map00650	map00650_20130529092712.png
Chloroalkane and chloroalkene degradation	15	epoxide hydrolase	ec:3.3.2.10	1	MDP0000807347	map00625	map00625_20130529091936.png
Chloroalkane and chloroalkene degradation	15	dehydrogenase	ec:1.1.1.1	6	MDP0000045577, MDP0000077460, MDP0000241504, MDP0000312930, MDP0000677354, MDP0000680997	map00625	map00625_20130529091936.png
Chloroalkane and chloroalkene degradation	15	dehalogenase	ec:3.8.1.5	1	MDP0000142019	map00625	map00625_20130529091936.png
Chloroalkane and chloroalkene degradation	15	dehydrogenase (NAD+)	ec:1.2.1.3	7	MDP0000140980, MDP0000260947, MDP0000283106, MDP0000406860, MDP0000419420, MDP0000531301, MDP0000790166	map00625	map00625_20130529091936.png
Steroid biosynthesis	15	synthase	ec:5.4.99.8	1	MDP0000084546	map00100	map00100_20130529092706.png
Steroid biosynthesis	15	C-methyltransferase	ec:2.1.1.143	3	MDP0000253134, MDP0000408791, MDP0000909546	map00100	map00100_20130529092706.png
Steroid biosynthesis	15	oxidase	ec:1.14.21.6	3	MDP0000365472, MDP0000465581, MDP0000549234	map00100	map00100_20130529092706.png
Steroid biosynthesis	15	24-C-methyltransferase	ec:2.1.1.41	4	MDP0000122791, MDP0000253134, MDP0000408791, MDP0000909546	map00100	map00100_20130529092706.png
Steroid biosynthesis	15	14alpha-demethylase	ec:1.14.13.70	2	MDP0000678982, MDP0000679736	map00100	map00100_20130529092706.png
Steroid biosynthesis	15	reductase	ec:1.3.1.72	2	MDP0000278275, MDP0000682675	map00100	map00100_20130529092706.png
Steroid biosynthesis	15	reductase	ec:1.3.1.70	1	MDP0000285817	map00100	map00100_20130529092706.png
Steroid biosynthesis	15	Delta-isomerase	ec:5.3.3.5	1	MDP0000131723	map00100	map00100_20130529092706.png
Steroid biosynthesis	15	reductase	ec:1.3.1.21	1	MDP0000855347	map00100	map00100_20130529092706.png
Steroid hormone biosynthesis	15	dehydrogenase	ec:1.1.1.145	2	MDP0000238960, MDP0000706020	map00140	map00140_20130529092959.png
Steroid hormone biosynthesis	15	17-dehydrogenase	ec:1.1.1.62	3	MDP0000301237, MDP0000305623, MDP0000305808	map00140	map00140_20130529092959.png
Steroid hormone biosynthesis	15	monooxygenase	ec:1.14.14.1	9	MDP0000119148, MDP0000166476, MDP0000180684, MDP0000260367, MDP0000276798, MDP0000306273, MDP0000398616, MDP0000835140, MDP0000941955	map00140	map00140_20130529092959.png
Steroid hormone biosynthesis	15	sulfotransferase	ec:2.8.2.2	1	MDP0000857608	map00140	map00140_20130529092959.png
One carbon pool by folate	14	S-aminomethyldihydrolipoylprotein:(6S)-tetrahydrofolate aminomethyltransferase (ammonia-forming)	ec:2.1.2.10	3	MDP0000613170, MDP0000618810, MDP0000805894	map00670	map00670_20130529092238.png
One carbon pool by folate	14	reductase [NAD(P)H]	ec:1.5.1.20	1	MDP0000280298	map00670	map00670_20130529092238.png
One carbon pool by folate	14	synthase	ec:2.1.1.45	2	MDP0000242384, MDP0000900653	map00670	map00670_20130529092238.png
One carbon pool by folate	14	hydroxymethyltransferase	ec:2.1.2.1	6	MDP0000132477, MDP0000174076, MDP0000234570, MDP0000316281, MDP0000332596, MDP0000332597	map00670	map00670_20130529092238.png
One carbon pool by folate	14	synthase	ec:2.1.1.13	2	MDP0000153762, MDP0000793077	map00670	map00670_20130529092238.png
One carbon pool by folate	14	reductase	ec:1.5.1.3	2	MDP0000242384, MDP0000900653	map00670	map00670_20130529092238.png
Tropane, piperidine and pyridine alkaloid biosynthesis	14	oxidase	ec:1.4.3.21	4	MDP0000158853, MDP0000159869, MDP0000702799, MDP0000769741	map00960	map00960_20130529092344.png
Tropane, piperidine and pyridine alkaloid biosynthesis	14	N-methyltransferase	ec:2.1.1.53	2	MDP0000027925, MDP0000198590	map00960	map00960_20130529092344.png
Tropane, piperidine and pyridine alkaloid biosynthesis	14	reductase	ec:1.1.1.237	1	MDP0000321479	map00960	map00960_20130529092344.png
Tropane, piperidine and pyridine alkaloid biosynthesis	14	transaminase	ec:2.6.1.57	1	MDP0000250254	map00960	map00960_20130529092344.png
Tropane, piperidine and pyridine alkaloid biosynthesis	14	transaminase	ec:2.6.1.5	1	MDP0000260790	map00960	map00960_20130529092344.png
Tropane, piperidine and pyridine alkaloid biosynthesis	14	transaminase	ec:2.6.1.1	5	MDP0000243374, MDP0000250254, MDP0000292164, MDP0000305478, MDP0000672454	map00960	map00960_20130529092344.png
Tropane, piperidine and pyridine alkaloid biosynthesis	14	reductase I	ec:1.1.1.206	1	MDP0000291707	map00960	map00960_20130529092344.png
Glycosphingolipid biosynthesis - ganglio series	14	hexosaminidase	ec:3.2.1.52	2	MDP0000262060, MDP0000798095	map00604	map00604_20130529092402.png
Glycosphingolipid biosynthesis - ganglio series	14	lactase (ambiguous)	ec:3.2.1.23	11	MDP0000030527, MDP0000127542, MDP0000188563, MDP0000195063, MDP0000202465, MDP0000227393, MDP0000265046, MDP0000310582, MDP0000682327, MDP0000895533, MDP0000899966	map00604	map00604_20130529092402.png
Glycosphingolipid biosynthesis - ganglio series	14	alpha-2,3-sialyltransferase	ec:2.4.99.4	1	MDP0000819808	map00604	map00604_20130529092402.png
Flavone and flavonol biosynthesis	14	beta-glucuronide glucuronohydrolase glucuronidase	ec:3.2.1.31	4	MDP0000088659, MDP0000189628, MDP0000199066, MDP0000242071	map00944	map00944_20130529092742.png
Flavone and flavonol biosynthesis	14	3',5'-hydroxylase	ec:1.14.13.88	5	MDP0000146894, MDP0000156544, MDP0000269215, MDP0000270602, MDP0000449345	map00944	map00944_20130529092742.png
Flavone and flavonol biosynthesis	14	3'-monooxygenase	ec:1.14.13.21	5	MDP0000151762, MDP0000310945, MDP0000473817, MDP0000836708, MDP0000874252	map00944	map00944_20130529092742.png
Sulfur metabolism	13	adenosine 5-phosphosulfate sulfohydrolase	ec:3.6.2.1	2	MDP0000179236, MDP0000291480	map00920	map00920_20130529091822.png
Sulfur metabolism	13	adenylyltransferase	ec:2.7.7.4	4	MDP0000263161, MDP0000286442, MDP0000361047, MDP0000941173	map00920	map00920_20130529091822.png
Sulfur metabolism	13	O-acetyltransferase	ec:2.3.1.30	1	MDP0000390627	map00920	map00920_20130529091822.png
Sulfur metabolism	13	gamma-synthase	ec:2.5.1.48	1	MDP0000945657	map00920	map00920_20130529091822.png
Sulfur metabolism	13	synthase	ec:2.5.1.47	4	MDP0000250284, MDP0000274867, MDP0000325786, MDP0000503728	map00920	map00920_20130529091822.png
Sulfur metabolism	13	sulfotransferase	ec:2.8.2.2	1	MDP0000857608	map00920	map00920_20130529091822.png
Isoquinoline alkaloid biosynthesis	13	decarboxylase	ec:4.1.1.28	1	MDP0000850540	map00950	map00950_20130529092608.png
Isoquinoline alkaloid biosynthesis	13	decarboxylase	ec:4.1.1.25	1	MDP0000850540	map00950	map00950_20130529092608.png
Isoquinoline alkaloid biosynthesis	13	oxidase	ec:1.21.3.3	1	MDP0000157943	map00950	map00950_20130529092608.png
Isoquinoline alkaloid biosynthesis	13	ec:2.1.1.140 (S)-coclaurine-N-methyltransferase	ec:2.1.1.140	1	MDP0000828170	map00950	map00950_20130529092608.png
Isoquinoline alkaloid biosynthesis	13	oxidase	ec:1.4.3.21	4	MDP0000158853, MDP0000159869, MDP0000702799, MDP0000769741	map00950	map00950_20130529092608.png
Isoquinoline alkaloid biosynthesis	13	transaminase	ec:2.6.1.57	1	MDP0000250254	map00950	map00950_20130529092608.png
Isoquinoline alkaloid biosynthesis	13	transaminase	ec:2.6.1.5	1	MDP0000260790	map00950	map00950_20130529092608.png
Isoquinoline alkaloid biosynthesis	13	transaminase	ec:2.6.1.1	5	MDP0000243374, MDP0000250254, MDP0000292164, MDP0000305478, MDP0000672454	map00950	map00950_20130529092608.png
Biosynthesis of unsaturated fatty acids	12	hydratase	ec:4.2.1.17	4	MDP0000233842, MDP0000258402, MDP0000313624, MDP0000337353	map01040	map01040_20130529091805.png
Biosynthesis of unsaturated fatty acids	12	reductase	ec:1.1.1.100	3	MDP0000171200, MDP0000180845, MDP0000869980	map01040	map01040_20130529091805.png
Biosynthesis of unsaturated fatty acids	12	C-acyltransferase	ec:2.3.1.16	2	MDP0000129664, MDP0000866160	map01040	map01040_20130529091805.png
Biosynthesis of unsaturated fatty acids	12	desaturase	ec:1.14.19.2	2	MDP0000148102, MDP0000253638	map01040	map01040_20130529091805.png
Biosynthesis of unsaturated fatty acids	12	oxidase	ec:1.3.3.6	1	MDP0000808579	map01040	map01040_20130529091805.png
Riboflavin metabolism	12	cyclohydrolase II	ec:3.5.4.25	2	MDP0000131646, MDP0000275142	map00740	map00740_20130529092828.png
Riboflavin metabolism	12	phosphatase	ec:3.1.3.2	10	MDP0000155698, MDP0000156048, MDP0000219684, MDP0000226193, MDP0000237989, MDP0000238339, MDP0000255223, MDP0000264959, MDP0000283500, MDP0000303326	map00740	map00740_20130529092828.png
Riboflavin metabolism	12	synthase	ec:4.1.99.12	2	MDP0000131646, MDP0000275142	map00740	map00740_20130529092828.png
Caffeine metabolism	11	oxidase	ec:1.17.3.2	1	MDP0000178729	map00232	map00232_20130529091854.png
Caffeine metabolism	11	urate hydroxylase	ec:1.7.3.3	1	MDP0000787842	map00232	map00232_20130529091854.png
Caffeine metabolism	11	monooxygenase	ec:1.14.14.1	9	MDP0000119148, MDP0000166476, MDP0000180684, MDP0000260367, MDP0000276798, MDP0000306273, MDP0000398616, MDP0000835140, MDP0000941955	map00232	map00232_20130529091854.png
Ubiquinone and other terpenoid-quinone biosynthesis	11	synthase	ec:4.1.3.36	2	MDP0000797914, MDP0000943789	map00130	map00130_20130529092004.png
Ubiquinone and other terpenoid-quinone biosynthesis	11	dehydrogenase (quinone)	ec:1.6.5.2	1	MDP0000314082	map00130	map00130_20130529092004.png
Ubiquinone and other terpenoid-quinone biosynthesis	11	reductase	ec:1.1.1.237	1	MDP0000321479	map00130	map00130_20130529092004.png
Ubiquinone and other terpenoid-quinone biosynthesis	11	ligase	ec:6.2.1.26	3	MDP0000166116, MDP0000697764, MDP0000709799	map00130	map00130_20130529092004.png
Ubiquinone and other terpenoid-quinone biosynthesis	11	transaminase	ec:2.6.1.5	1	MDP0000260790	map00130	map00130_20130529092004.png
Ubiquinone and other terpenoid-quinone biosynthesis	11	ligase	ec:6.2.1.12	3	MDP0000249364, MDP0000277093, MDP0000691789	map00130	map00130_20130529092004.png
Pantothenate and CoA biosynthesis	11	adenylyltransferase	ec:2.7.7.3	1	MDP0000239973	map00770	map00770_20130529092200.png
Pantothenate and CoA biosynthesis	11	reductoisomerase	ec:1.1.1.86	6	MDP0000163713, MDP0000234363, MDP0000293019, MDP0000301987, MDP0000552989, MDP0000781460	map00770	map00770_20130529092200.png
Pantothenate and CoA biosynthesis	11	transaminase	ec:2.6.1.42	2	MDP0000309960, MDP0000936735	map00770	map00770_20130529092200.png
Pantothenate and CoA biosynthesis	11	kinase	ec:2.7.1.33	1	MDP0000863027	map00770	map00770_20130529092200.png
Pantothenate and CoA biosynthesis	11	kinase	ec:2.7.1.24	1	MDP0000266097	map00770	map00770_20130529092200.png
N-Glycan biosynthesis	11	N-acetylglucosaminephosphotransferase	ec:2.7.8.15	2	MDP0000150532, MDP0000163119	map00510	map00510_20130529092243.png
N-Glycan biosynthesis	11	1,3-alpha-glucosidase	ec:3.2.1.84	2	MDP0000144090, MDP0000178546	map00510	map00510_20130529092243.png
N-Glycan biosynthesis	11	4-beta-N-acetylglucosaminyltransferase	ec:2.4.1.144	1	MDP0000178334	map00510	map00510_20130529092243.png
N-Glycan biosynthesis	11	2-beta-N-acetylglucosaminyltransferase	ec:2.4.1.143	1	MDP0000230423	map00510	map00510_20130529092243.png
N-Glycan biosynthesis	11	beta-mannosyltransferase	ec:2.4.1.142	1	MDP0000159170	map00510	map00510_20130529092243.png
N-Glycan biosynthesis	11	1,2-alpha-mannosidase	ec:3.2.1.113	2	MDP0000156362, MDP0000857857	map00510	map00510_20130529092243.png
N-Glycan biosynthesis	11	beta-D-mannosyltransferase	ec:2.4.1.83	1	MDP0000284475	map00510	map00510_20130529092243.png
N-Glycan biosynthesis	11	dolichol diphosphatase	ec:3.6.1.43	1	MDP0000758548	map00510	map00510_20130529092243.png
Limonene and pinene degradation	11	hydratase	ec:4.2.1.17	4	MDP0000233842, MDP0000258402, MDP0000313624, MDP0000337353	map00903	map00903_20130529092300.png
Limonene and pinene degradation	11	dehydrogenase (NAD+)	ec:1.2.1.3	7	MDP0000140980, MDP0000260947, MDP0000283106, MDP0000406860, MDP0000419420, MDP0000531301, MDP0000790166	map00903	map00903_20130529092300.png
Valine, leucine and isoleucine biosynthesis	9	dehydratase	ec:4.2.1.33	1	MDP0000259849	map00290	map00290_20130529091948.png
Valine, leucine and isoleucine biosynthesis	9	reductoisomerase	ec:1.1.1.86	6	MDP0000163713, MDP0000234363, MDP0000293019, MDP0000301987, MDP0000552989, MDP0000781460	map00290	map00290_20130529091948.png
Valine, leucine and isoleucine biosynthesis	9	transaminase	ec:2.6.1.42	2	MDP0000309960, MDP0000936735	map00290	map00290_20130529091948.png
Indole alkaloid biosynthesis	9	synthase	ec:4.3.3.2	5	MDP0000141727, MDP0000159602, MDP0000171619, MDP0000182468, MDP0000230954	map00901	map00901_20130529092318.png
Indole alkaloid biosynthesis	9	decarboxylase	ec:4.1.1.28	1	MDP0000850540	map00901	map00901_20130529092318.png
Indole alkaloid biosynthesis	9	4-hydroxylase	ec:1.14.11.20	3	MDP0000163720, MDP0000777260, MDP0000798019	map00901	map00901_20130529092318.png
Ether lipid metabolism	9	D	ec:3.1.4.4	2	MDP0000300217, MDP0000304811	map00565	map00565_20130529092500.png
Ether lipid metabolism	9	C	ec:3.1.4.3	2	MDP0000285998, MDP0000438504	map00565	map00565_20130529092500.png
Ether lipid metabolism	9	phosphatase	ec:3.1.3.4	1	MDP0000255223	map00565	map00565_20130529092500.png
Ether lipid metabolism	9	cholinephosphotransferase	ec:2.7.8.2	1	MDP0000231713	map00565	map00565_20130529092500.png
Ether lipid metabolism	9	A2	ec:3.1.1.4	3	MDP0000130878, MDP0000249250, MDP0000366609	map00565	map00565_20130529092500.png
Histidine metabolism	9	decarboxylase	ec:4.1.1.28	1	MDP0000850540	map00340	map00340_20130529092927.png
Histidine metabolism	9	decarboxylase	ec:4.1.1.22	1	MDP0000124089	map00340	map00340_20130529092927.png
Histidine metabolism	9	dehydrogenase [NAD(P)+]	ec:1.2.1.5	4	MDP0000260947, MDP0000406860, MDP0000419420, MDP0000531301	map00340	map00340_20130529092927.png
Histidine metabolism	9	dehydrogenase (NAD+)	ec:1.2.1.3	7	MDP0000140980, MDP0000260947, MDP0000283106, MDP0000406860, MDP0000419420, MDP0000531301, MDP0000790166	map00340	map00340_20130529092927.png
Glycosaminoglycan biosynthesis - heparan sulfate / heparin	9	3-beta-glucuronosyltransferase	ec:2.4.1.135	1	MDP0000666177	map00534	map00534_20130529093012.png
Glycosaminoglycan biosynthesis - heparan sulfate / heparin	9	3-beta-galactosyltransferase	ec:2.4.1.134	4	MDP0000149254, MDP0000240682, MDP0000282228, MDP0000323739	map00534	map00534_20130529093012.png
Glycosaminoglycan biosynthesis - heparan sulfate / heparin	9	4-alpha-N-acetylglucosaminyltransferase	ec:2.4.1.224	3	MDP0000142939, MDP0000161200, MDP0000730619	map00534	map00534_20130529093012.png
Glycosaminoglycan biosynthesis - heparan sulfate / heparin	9	4-alpha-N-acetylglucosaminyltransferase	ec:2.4.1.223	1	MDP0000292999	map00534	map00534_20130529093012.png
Streptomycin biosynthesis	8	3,5-epimerase	ec:5.1.3.13	2	MDP0000193908, MDP0000240463	map00521	map00521_20130529092040.png
Streptomycin biosynthesis	8	4,6-dehydratase	ec:4.2.1.46	3	MDP0000179744, MDP0000316092, MDP0000364261	map00521	map00521_20130529092040.png
Streptomycin biosynthesis	8	glucokinase (phosphorylating)	ec:2.7.1.2	1	MDP0000251415	map00521	map00521_20130529092040.png
Streptomycin biosynthesis	8	reductase	ec:1.1.1.133	3	MDP0000179744, MDP0000193908, MDP0000240463	map00521	map00521_20130529092040.png
Streptomycin biosynthesis	8	synthase	ec:5.5.1.4	1	MDP0000207103	map00521	map00521_20130529092040.png
Streptomycin biosynthesis	8	(alpha-D-glucose-1,6-bisphosphate-dependent)	ec:5.4.2.2	1	MDP0000069202	map00521	map00521_20130529092040.png
Glycosphingolipid biosynthesis - globo series	8	hexosaminidase	ec:3.2.1.52	2	MDP0000262060, MDP0000798095	map00603	map00603_20130529092406.png
Glycosphingolipid biosynthesis - globo series	8	melibiase	ec:3.2.1.22	4	MDP0000148840, MDP0000177377, MDP0000213588, MDP0000274090	map00603	map00603_20130529092406.png
Glycosphingolipid biosynthesis - globo series	8	2-alpha-L-fucosyltransferase	ec:2.4.1.69	1	MDP0000230681	map00603	map00603_20130529092406.png
Glycosphingolipid biosynthesis - globo series	8	alpha-2,3-sialyltransferase	ec:2.4.99.4	1	MDP0000819808	map00603	map00603_20130529092406.png
Lysine biosynthesis	8	decarboxylase	ec:4.1.1.20	2	MDP0000160102, MDP0000242384	map00300	map00300_20130529092615.png
Lysine biosynthesis	8	epimerase	ec:5.1.1.7	2	MDP0000182066, MDP0000195636	map00300	map00300_20130529092615.png
Lysine biosynthesis	8	kinase	ec:2.7.2.4	2	MDP0000304669, MDP0000304794	map00300	map00300_20130529092615.png
Lysine biosynthesis	8	aminotransferase	ec:2.6.1.83	1	MDP0000305478	map00300	map00300_20130529092615.png
Lysine biosynthesis	8	transaminase	ec:2.6.1.57	1	MDP0000250254	map00300	map00300_20130529092615.png
Selenocompound metabolism	8	adenylyltransferase	ec:2.7.7.4	4	MDP0000263161, MDP0000286442, MDP0000361047, MDP0000941173	map00450	map00450_20130529092752.png
Selenocompound metabolism	8	S-methyltransferase	ec:2.1.1.14	2	MDP0000153762, MDP0000793077	map00450	map00450_20130529092752.png
Selenocompound metabolism	8	synthase	ec:2.1.1.13	2	MDP0000153762, MDP0000793077	map00450	map00450_20130529092752.png
Selenocompound metabolism	8	gamma-synthase	ec:2.5.1.48	1	MDP0000945657	map00450	map00450_20130529092752.png
Selenocompound metabolism	8	ligase	ec:6.1.1.10	1	MDP0000139132	map00450	map00450_20130529092752.png
mTOR signaling pathway	8	protein kinase	ec:2.7.11.24	8	MDP0000321746, MDP0000326020, MDP0000340624, MDP0000385801, MDP0000593502, MDP0000783234, MDP0000879089, MDP0000880208	map04150	map04150_20130529092930.png
Geraniol degradation	7	hydratase	ec:4.2.1.17	4	MDP0000233842, MDP0000258402, MDP0000313624, MDP0000337353	map00281	map00281_20130529092145.png
Geraniol degradation	7	lyase	ec:4.1.3.4	1	MDP0000414288	map00281	map00281_20130529092145.png
Geraniol degradation	7	C-acyltransferase	ec:2.3.1.16	2	MDP0000129664, MDP0000866160	map00281	map00281_20130529092145.png
Various types of N-glycan biosynthesis	7	2-beta-D-xylosyltransferase	ec:2.4.2.38	1	MDP0000255676	map00513	map00513_20130529092208.png
Various types of N-glycan biosynthesis	7	hexosaminidase	ec:3.2.1.52	2	MDP0000262060, MDP0000798095	map00513	map00513_20130529092208.png
Various types of N-glycan biosynthesis	7	2-beta-N-acetylglucosaminyltransferase	ec:2.4.1.143	1	MDP0000230423	map00513	map00513_20130529092208.png
Various types of N-glycan biosynthesis	7	beta-mannosyltransferase	ec:2.4.1.142	1	MDP0000159170	map00513	map00513_20130529092208.png
Various types of N-glycan biosynthesis	7	1,2-alpha-mannosidase	ec:3.2.1.113	2	MDP0000156362, MDP0000857857	map00513	map00513_20130529092208.png
Benzoate degradation	7	hydratase	ec:4.2.1.17	4	MDP0000233842, MDP0000258402, MDP0000313624, MDP0000337353	map00362	map00362_20130529092625.png
Benzoate degradation	7	C-acyltransferase	ec:2.3.1.16	2	MDP0000129664, MDP0000866160	map00362	map00362_20130529092625.png
Benzoate degradation	7	C-acetyltransferase	ec:2.3.1.9	1	MDP0000231084	map00362	map00362_20130529092625.png
Fatty acid elongation	7	hydratase	ec:4.2.1.17	4	MDP0000233842, MDP0000258402, MDP0000313624, MDP0000337353	map00062	map00062_20130529092717.png
Fatty acid elongation	7	C-acyltransferase	ec:2.3.1.16	2	MDP0000129664, MDP0000866160	map00062	map00062_20130529092717.png
Fatty acid elongation	7	hydrolase	ec:3.1.2.22	1	MDP0000184385	map00062	map00062_20130529092717.png
Folate biosynthesis	7	cyclohydrolase I	ec:3.5.4.16	1	MDP0000256036	map00790	map00790_20130529092954.png
Folate biosynthesis	7	synthase	ec:6.3.2.17	3	MDP0000208825, MDP0000241549, MDP0000276411	map00790	map00790_20130529092954.png
Folate biosynthesis	7	hydrolase	ec:3.4.19.9	1	MDP0000295860	map00790	map00790_20130529092954.png
Folate biosynthesis	7	reductase	ec:1.5.1.3	2	MDP0000242384, MDP0000900653	map00790	map00790_20130529092954.png
Naphthalene degradation	6	dehydrogenase	ec:1.1.1.1	6	MDP0000045577, MDP0000077460, MDP0000241504, MDP0000312930, MDP0000677354, MDP0000680997	map00626	map00626_20130529091924.png
Biotin metabolism	6	reductase	ec:1.1.1.100	3	MDP0000171200, MDP0000180845, MDP0000869980	map00780	map00780_20130529091958.png
Biotin metabolism	6	synthase	ec:2.3.1.47	1	MDP0000062070	map00780	map00780_20130529091958.png
Biotin metabolism	6	synthase I	ec:2.3.1.41	2	MDP0000074417, MDP0000250127	map00780	map00780_20130529091958.png
Novobiocin biosynthesis	6	transaminase	ec:2.6.1.57	1	MDP0000250254	map00401	map00401_20130529092547.png
Novobiocin biosynthesis	6	transaminase	ec:2.6.1.5	1	MDP0000260790	map00401	map00401_20130529092547.png
Novobiocin biosynthesis	6	transaminase	ec:2.6.1.1	5	MDP0000243374, MDP0000250254, MDP0000292164, MDP0000305478, MDP0000672454	map00401	map00401_20130529092547.png
Vitamin B6 metabolism	6	5'-phosphate synthase	ec:1.4.3.5	2	MDP0000258995, MDP0000809215	map00750	map00750_20130529092656.png
Vitamin B6 metabolism	6	4-dehydrogenase	ec:1.1.1.65	1	MDP0000228499	map00750	map00750_20130529092656.png
Vitamin B6 metabolism	6	synthase	ec:4.2.3.1	2	MDP0000605118, MDP0000873427	map00750	map00750_20130529092656.png
Vitamin B6 metabolism	6	transaminase	ec:2.6.1.52	1	MDP0000555175	map00750	map00750_20130529092656.png
Styrene degradation	6	beta-diketonase	ec:3.7.1.2	2	MDP0000148049, MDP0000194425	map00643	map00643_20130529092833.png
Styrene degradation	6	acylamidase	ec:3.5.1.4	3	MDP0000094843, MDP0000205699, MDP0000302761	map00643	map00643_20130529092833.png
Styrene degradation	6	acetonitrilase	ec:3.5.5.1	1	MDP0000188581	map00643	map00643_20130529092833.png
Polyketide sugar unit biosynthesis	5	3,5-epimerase	ec:5.1.3.13	2	MDP0000193908, MDP0000240463	map00523	map00523_20130529092021.png
Polyketide sugar unit biosynthesis	5	4,6-dehydratase	ec:4.2.1.46	3	MDP0000179744, MDP0000316092, MDP0000364261	map00523	map00523_20130529092021.png
Polyketide sugar unit biosynthesis	5	reductase	ec:1.1.1.133	3	MDP0000179744, MDP0000193908, MDP0000240463	map00523	map00523_20130529092021.png
C5-Branched dibasic acid metabolism	5	ligase (ADP-forming)	ec:6.2.1.5	5	MDP0000091064, MDP0000205540, MDP0000240828, MDP0000303254, MDP0000304843	map00660	map00660_20130529092437.png
Synthesis and degradation of ketone bodies	5	lyase	ec:4.1.3.4	1	MDP0000414288	map00072	map00072_20130529092518.png
Synthesis and degradation of ketone bodies	5	C-acetyltransferase	ec:2.3.1.9	1	MDP0000231084	map00072	map00072_20130529092518.png
Synthesis and degradation of ketone bodies	5	dehydrogenase	ec:1.1.1.30	1	MDP0000149834	map00072	map00072_20130529092518.png
Synthesis and degradation of ketone bodies	5	synthase	ec:2.3.3.10	2	MDP0000138071, MDP0000661951	map00072	map00072_20130529092518.png
Caprolactam degradation	5	hydratase	ec:4.2.1.17	4	MDP0000233842, MDP0000258402, MDP0000313624, MDP0000337353	map00930	map00930_20130529092922.png
Caprolactam degradation	5	dehydrogenase (NADP+)	ec:1.1.1.2	1	MDP0000128721	map00930	map00930_20130529092922.png
Glycosaminoglycan biosynthesis - chondroitin sulfate / dermatan sulfate	5	3-beta-glucuronosyltransferase	ec:2.4.1.135	1	MDP0000666177	map00532	map00532_20130529093019.png
Glycosaminoglycan biosynthesis - chondroitin sulfate / dermatan sulfate	5	3-beta-galactosyltransferase	ec:2.4.1.134	4	MDP0000149254, MDP0000240682, MDP0000282228, MDP0000323739	map00532	map00532_20130529093019.png
Taurine and hypotaurine metabolism	4	glutamyl transpeptidase	ec:2.3.2.2	3	MDP0000235318, MDP0000250058, MDP0000815368	map00430	map00430_20130529091816.png
Taurine and hypotaurine metabolism	4	dioxygenase	ec:1.13.11.19	1	MDP0000155747	map00430	map00430_20130529091816.png
Zeatin biosynthesis	4	dimethylallyltransferase	ec:2.5.1.75	2	MDP0000013380, MDP0000232324	map00908	map00908_20130529092220.png
Zeatin biosynthesis	4	dimethylallyltransferase	ec:2.5.1.27	1	MDP0000232324	map00908	map00908_20130529092220.png
Zeatin biosynthesis	4	dehydrogenase	ec:1.5.99.12	2	MDP0000256199, MDP0000279125	map00908	map00908_20130529092220.png
Carotenoid biosynthesis	4	synthase	ec:5.3.99.9	2	MDP0000145663, MDP0000258205	map00906	map00906_20130529092248.png
Carotenoid biosynthesis	4	synthase	ec:5.3.99.8	1	MDP0000145663	map00906	map00906_20130529092248.png
Carotenoid biosynthesis	4	acid 8'-hydroxylase	ec:1.14.13.93	1	MDP0000326412	map00906	map00906_20130529092248.png
Carotenoid biosynthesis	4	synthase	ec:2.5.1.32	1	MDP0000177623	map00906	map00906_20130529092248.png
Diterpenoid biosynthesis	4	O-acetyltransferase	ec:2.3.1.162	2	MDP0000123589, MDP0000242601	map00904	map00904_20130529092254.png
Diterpenoid biosynthesis	4	3beta-dioxygenase	ec:1.14.11.15	1	MDP0000248981	map00904	map00904_20130529092254.png
Diterpenoid biosynthesis	4	13alpha-hydroxylase	ec:1.14.13.77	1	MDP0000440922	map00904	map00904_20130529092254.png
Nicotinate and nicotinamide metabolism	4	diphosphorylase (carboxylating)	ec:2.4.2.19	1	MDP0000245031	map00760	map00760_20130529092427.png
Nicotinate and nicotinamide metabolism	4	phosphoribosyltransferase	ec:2.4.2.11	1	MDP0000245031	map00760	map00760_20130529092427.png
Nicotinate and nicotinamide metabolism	4	nicotinamide deaminase	ec:3.5.1.19	1	MDP0000205491	map00760	map00760_20130529092427.png
Nicotinate and nicotinamide metabolism	4	diphosphatase	ec:3.6.1.22	1	MDP0000767960	map00760	map00760_20130529092427.png
Nicotinate and nicotinamide metabolism	4	kinase	ec:2.7.1.23	1	MDP0000918616	map00760	map00760_20130529092427.png
Chlorocyclohexane and chlorobenzene degradation	4	maleylacetate enol-lactonase	ec:3.1.1.45	2	MDP0000254363, MDP0000278072	map00361	map00361_20130529092630.png
Chlorocyclohexane and chlorobenzene degradation	4	dehalogenase	ec:3.8.1.5	1	MDP0000142019	map00361	map00361_20130529092630.png
Chlorocyclohexane and chlorobenzene degradation	4	reductase	ec:1.6.5.7	1	MDP0000393227	map00361	map00361_20130529092630.png
Stilbenoid, diarylheptanoid and gingerol biosynthesis	4	O-methyltransferase	ec:2.1.1.104	1	MDP0000265685	map00945	map00945_20130529092738.png
Stilbenoid, diarylheptanoid and gingerol biosynthesis	4	O-hydroxycinnamoyltransferase	ec:2.3.1.99	1	MDP0000307780	map00945	map00945_20130529092738.png
Stilbenoid, diarylheptanoid and gingerol biosynthesis	4	O-hydroxycinnamoyltransferase	ec:2.3.1.133	1	MDP0000307780	map00945	map00945_20130529092738.png
Stilbenoid, diarylheptanoid and gingerol biosynthesis	4	4-monooxygenase	ec:1.14.13.11	2	MDP0000225698, MDP0000229348	map00945	map00945_20130529092738.png
Toluene degradation	3	maleylacetate enol-lactonase	ec:3.1.1.45	2	MDP0000254363, MDP0000278072	map00623	map00623_20130529091941.png
Toluene degradation	3	dehydrogenase	ec:1.3.99.1	1	MDP0000163246	map00623	map00623_20130529091941.png
Photosynthesis	3	reductase	ec:1.18.1.2	3	MDP0000198078, MDP0000593523, MDP0000618002	map00195	map00195_20130529091951.png
Monoterpenoid biosynthesis	3	synthase	ec:4.2.3.15	1	MDP0000258781	map00902	map00902_20130529092304.png
Monoterpenoid biosynthesis	3	synthase	ec:1.3.3.9	1	MDP0000149604	map00902	map00902_20130529092304.png
Monoterpenoid biosynthesis	3	dehydrogenase	ec:1.1.1.208	1	MDP0000128721	map00902	map00902_20130529092304.png
Monoterpenoid biosynthesis	3	dehydrogenase	ec:1.1.1.207	1	MDP0000128721	map00902	map00902_20130529092304.png
Cutin, suberine and wax biosynthesis	3	O-acyltransferase	ec:2.3.1.20	3	MDP0000184929, MDP0000253706, MDP0000318270	map00073	map00073_20130529092504.png
Glycosylphosphatidylinositol(GPI)-anchor biosynthesis	3	N-acetylglucosaminyltransferase	ec:2.4.1.198	3	MDP0000184748, MDP0000197247, MDP0000213980	map00563	map00563_20130529092521.png
Peptidoglycan biosynthesis	3	MraY transferase	ec:2.7.8.13	3	MDP0000150532, MDP0000160747, MDP0000163119	map00550	map00550_20130529092729.png
Tetracycline biosynthesis	3	carboxylase	ec:6.4.1.2	3	MDP0000219975, MDP0000321496, MDP0000571465	map00253	map00253_20130529092815.png
Biosynthesis of vancomycin group antibiotics	3	4,6-dehydratase	ec:4.2.1.46	3	MDP0000179744, MDP0000316092, MDP0000364261	map01055	map01055_20130529092907.png
Steroid degradation	2	dehydrogenase	ec:1.1.1.145	2	MDP0000238960, MDP0000706020	map00984	map00984_20130529091825.png
Lipoic acid metabolism	2	synthase	ec:2.8.1.8	2	MDP0000284215, MDP0000795863	map00785	map00785_20130529091919.png
Other types of O-glycan biosynthesis	2	3-beta-glucuronosyltransferase	ec:2.4.1.135	1	MDP0000666177	map00514	map00514_20130529092203.png
Other types of O-glycan biosynthesis	2	mannosyltransferase	ec:2.4.1.109	1	MDP0000320151	map00514	map00514_20130529092203.png
Glucosinolate biosynthesis	2	transaminase	ec:2.6.1.42	2	MDP0000309960, MDP0000936735	map00966	map00966_20130529092308.png
Glycosphingolipid biosynthesis - lacto and neolacto series	2	2-alpha-L-fucosyltransferase	ec:2.4.1.69	1	MDP0000230681	map00601	map00601_20130529092420.png
Glycosphingolipid biosynthesis - lacto and neolacto series	2	alpha-2,3-sialyltransferase	ec:2.4.99.4	1	MDP0000819808	map00601	map00601_20130529092420.png
Fluorobenzoate degradation	2	maleylacetate enol-lactonase	ec:3.1.1.45	2	MDP0000254363, MDP0000278072	map00364	map00364_20130529092619.png
Anthocyanin biosynthesis	2	3-O-glucosyltransferase	ec:2.4.1.115	2	MDP0000478252, MDP0000551467	map00942	map00942_20130529092746.png
Ethylbenzene degradation	2	C-acyltransferase	ec:2.3.1.16	2	MDP0000129664, MDP0000866160	map00642	map00642_20130529092837.png
Phosphonate and phosphinate metabolism	2	cytidylyltransferase	ec:2.7.7.14	1	MDP0000120387	map00440	map00440_20130529092918.png
Phosphonate and phosphinate metabolism	2	cholinephosphotransferase	ec:2.7.8.2	1	MDP0000231713	map00440	map00440_20130529092918.png
Butirosin and neomycin biosynthesis	1	glucokinase (phosphorylating)	ec:2.7.1.2	1	MDP0000251415	map00524	map00524_20130529092015.png
Sesquiterpenoid and triterpenoid biosynthesis	1	synthase	ec:2.5.1.21	1	MDP0000311820	map00909	map00909_20130529092212.png
Mucin type O-Glycan biosynthesis	1	alpha-2,3-sialyltransferase	ec:2.4.99.4	1	MDP0000819808	map00512	map00512_20130529092216.png
Betalain biosynthesis	1	decarboxylase	ec:4.1.1.28	1	MDP0000850540	map00965	map00965_20130529092330.png
D-Glutamine and D-glutamate metabolism	1	glutaminase I	ec:3.5.1.2	1	MDP0000178906	map00471	map00471_20130529092339.png
Biosynthesis of terpenoids and steroids	1	synthase	ec:2.5.1.32	1	MDP0000177623	map01062	map01062_20130529092733.png
Lipopolysaccharide biosynthesis	1	synthase	ec:2.5.1.55	1	MDP0000139404	map00540	map00540_20130529092913.png
Glycosaminoglycan biosynthesis - keratan sulfate	1	alpha-2,3-sialyltransferase	ec:2.4.99.4	1	MDP0000819808	map00533	map00533_20130529093016.png
