# Supplementary material for: RNA-Seq Analysis Reveals Candidate Genes for Ontogenic Resistance in Malus-Venturia Pathosystem
Source: PLoS One. 2013 Nov 4;8(11):e78457. doi: 10.1371/journal.pone.0078457 (PMC3817206; doi:10.1371/journal.pone.0078457)
Supplement: File S11 — List of the 20 most abundant transcripts found in each cDNA library. (XLSX) [file pone.0078457.s011.xlsx]

## Sheet: blast2go_table_20121008_1149
										72 1N	72 1I	72 7N	72 7I	96 1N	96 1I	96 7N	96 7I
Seq. Name	Seq. Description	Seq. Length	#Hits	min. eValue	mean Similarity	#GOs	GOs	Enzyme Codes	InterProScan	RPKM	RPKM	RPKM	RPKM	RPKM	RPKM	RPKM	RPKM
MDP0000053760	cell wall-associated partial	318	10	2.04166e-65	0.847	1	C:mitochondrion	-	no IPS match	x	8076.33	20783.5	32777.3	x	x	x	x
MDP0000103621	mal d	477	20	2.92761e-110	0.9625	2	P:response to biotic stimulus; P:response to stress	-	IPR000916; IPR023393; IPR024949; SSF55961 (SUPERFAMILY)	x	x	x	5898.73	x	x	x	x
MDP0000103627	mal d	477	20	2.92761e-110	0.9625	2	P:response to biotic stimulus; P:response to stress	-	IPR000916; IPR023393; IPR024949; SSF55961 (SUPERFAMILY)	x	x	x	5838.78	x	x	x	x
MDP0000124770	plasma membrane intrinsic protein	762	20	1.4321e-96	0.8705	4	C:membrane; P:transport; P:cellular process; F:transporter activity	-	IPR000425; IPR022357; IPR023271; PTHR19139:SF27 (PANTHER), tmhmm (TMHMM)	x	x	x	x	40173.5	40298.7	47130	57037.7
MDP0000136640	unnamed protein product [Vitis vinifera]	357	3	2.48546e-16	0.7	0	-		no IPS match	x	x	x	x	x	x	14701.2	14201.5
MDP0000143958	aluminum-induced protein	1611	20	4.59065e-63	0.742	3	P:response to endogenous stimulus; C:plasma membrane; P:biological_process	-	IPR024286; G3DSA:3.60.20.10 (GENE3D), PTHR11772 (PANTHER), SignalP-NN(euk) (SIGNALP), SSF56235 (SUPERFAMILY)	x	x	x	x	x	x	12941.1	13728.7
MDP0000149267	zinc finger	1092	20	0	0.885	2	P:lipid metabolic process; F:hydrolase activity	-	IPR001087; IPR013831; PTHR22835 (PANTHER), SignalP-NN(euk) (SIGNALP), tmhmm (TMHMM)	3004.15	4797.91	x	x	x	x	x	x
MDP0000166259	protein	570	20	4.3743e-92	0.795	4	C:cytoplasm; F:hydrolase activity; P:metabolic process; P:cellular process	EC:3.1.3.18	IPR005833; IPR023214; PTHR18901 (PANTHER), PF13419 (PFAM)	x	x	x	x	x	x	26273.5	22987.3
MDP0000168826	protein	237	20	1.92357e-20	0.779	1	F:binding	-	IPR000347	6512.67	14275.2	14791.6	x	x	x	x	x
MDP0000172952	histone h4	267	20	4.33478e-34	0.871	7	C:intracellular; P:cell differentiation; P:multicellular organismal development; F:DNA binding; P:cellular component organization; P:cellular process; C:nucleus	-	IPR001951; IPR007125; IPR009072	x	x	x	x	33724.6	28958.6	x	x
MDP0000179031	at1g56580 f25p12_18	498	20	1.88295e-78	0.836	5	P:anatomical structure morphogenesis; P:cellular component organization; P:cell differentiation; P:multicellular organismal development; C:extracellular region	-	IPR007493	3376.58	5401.63	9796.5	x	x	x	x	x
MDP0000184046	photosystem i reaction center subunit xi	660	20	1.02694e-106	0.867	5	C:plastid; C:membrane; C:thylakoid; P:generation of precursor metabolites and energy; P:photosynthesis	-	IPR003757; tmhmm (TMHMM)	2651.74	x	x	x	x	x	x	x
MDP0000189331	---NA---	219	0			0	-		no IPS match	x	x	13635.7	9249.42	x	x	x	x
MDP0000193128	chlorophyll a-b binding protein 4 precursor homolog	762	20	2.00384e-157	0.889	8	C:plastid; F:binding; P:generation of precursor metabolites and energy; P:photosynthesis; C:intracellular; C:membrane; C:thylakoid; P:cellular protein modification process	-	IPR001344; IPR022796; IPR023329; PTHR21649:SF0 (PANTHER), tmhmm (TMHMM)	2746.63	x	x	x	x	x	x	x
MDP0000194060	gdsl esterase lipase	1089	20	0	0.901	6	C:cell; P:biological_process; F:hydrolase activity; P:response to stress; P:response to abiotic stimulus; P:lipid metabolic process	EC:3.1.1.1	IPR001087; IPR013831; PTHR22835 (PANTHER), SignalP-NN(euk) (SIGNALP)	x	4833.28	x	x	x	x	x	x
MDP0000195878	photosystem ii reaction center w chloroplastic	399	20	1.09836e-29	0.7595	5	C:membrane; C:thylakoid; P:generation of precursor metabolites and energy; P:photosynthesis; C:plastid	-	IPR009806; tmhmm (TMHMM)	3029.92	x	7887.51	x	x	x	x	x
MDP0000196762	light-harvesting complex ii protein lhcb3	795	20	6.36667e-176	0.9515	7	P:generation of precursor metabolites and energy; P:photosynthesis; C:intracellular; C:membrane; C:plastid; C:thylakoid; F:structural molecule activity	-	IPR001344; IPR022796; IPR023329; PTHR21649:SF0 (PANTHER)	2981	x	x	x	x	x	x	x
MDP0000196802	plasma membrane intrinsic protein	594	20	1.17209e-63	0.8245	4	C:membrane; P:transport; P:cellular process; F:transporter activity	-	IPR000425; IPR023271; PTHR19139:SF27 (PANTHER), tmhmm (TMHMM)	x	x	x	x	39007.7	37133.6	44094.4	50741.5
MDP0000207901	40s ribosomal protein s16	615	20	5.14428e-97	0.972	4	C:ribosome; F:structural molecule activity; P:translation; P:cellular process	-	IPR000754; IPR014721; IPR020568; IPR020574	x	x	x	x	39549.9	52173.3	20814	17818.2
MDP0000219010	elongation factor 1-alpha	1344	20	0	0.9865	8	F:transferase activity; F:translation factor activity, nucleic acid binding; P:nucleobase-containing compound metabolic process; P:catabolic process; F:hydrolase activity; F:nucleotide binding; C:ribosome; P:translation	EC:2.7.7.0	IPR000795; IPR004160; IPR004161; IPR004539; IPR009000; IPR009001; G3DSA:2.40.30.10 (GENE3D), G3DSA:3.40.50.300 (GENE3D), PTHR23115 (PANTHER), PTHR23115:SF37 (PANTHER), SSF52540 (SUPERFAMILY)	3577.46	x	x	x	x	x	x	x
MDP0000219584	---NA---	441	0			0	-		IPR000347	x	x	x	x	x	x	32012.8	29157
MDP0000222178	eukaryotic initiation factor 4a-10-like	508	20	4.13015e-26	0.923	5	F:hydrolase activity; F:nucleotide binding; F:translation factor activity, nucleic acid binding; C:ribosome; P:translation	-	PTHR24031 (PANTHER), PTHR24031:SF84 (PANTHER)	x	x	x	x	9725.94	12545.8	x	x
MDP0000223905	ribulose bisphosphate carboxylase oxygenase activase chloroplast	1479	20	0	0.8585	2	F:nucleotide binding; C:plastid	-	IPR003959; G3DSA:3.40.50.300 (GENE3D), PTHR32429 (PANTHER), PTHR32429:SF1 (PANTHER), SSF52540 (SUPERFAMILY)	2562.13	x	x	6269.37	x	x	x	x
MDP0000237908	metallothionein-like protein	201	20	4.2554e-26	0.79	1	F:binding	-	no IPS match	x	x	39667.8	21892	x	x	x	x
MDP0000238589	histone h4	369	20	3.63414e-49	0.98	15	C:cytosol; C:intracellular; P:response to stress; P:response to abiotic stimulus; C:mitochondrion; C:nucleolus; C:plasma membrane; F:DNA binding; C:membrane; C:vacuole; C:thylakoid; F:protein binding; P:cellular component organization; P:cellular process; C:plastid	-	IPR001951; IPR007125; IPR009072; IPR019809	x	x	x	x	65591.6	50653.4	x	x
MDP0000252890	ribulose- -bisphosphate carboxylase oxygenase small subunit	552	20	3.70636e-115	0.907	7	P:biosynthetic process; P:carbohydrate metabolic process; P:photosynthesis; F:catalytic activity; P:cellular process; P:metabolic process; C:plastid	EC:4.1.1.39	IPR000894; IPR024680; IPR024681; PTHR31262 (PANTHER), PTHR31262:SF0 (PANTHER)	x	12105.2	10652.9	8006.67	x	x	x	x
MDP0000258622	ultraviolet-b-repressible protein	378	20	2.0475e-28	0.759	3	P:photosynthesis; C:membrane; C:thylakoid	-	IPR009518; tmhmm (TMHMM)	3759.25	x	x	x	x	x	x	x
MDP0000265942	14 kda proline-rich protein	378	20	6.14084e-47	0.739	5	F:lipid binding; P:transport; C:membrane; C:plastid; C:thylakoid	-	IPR013770; IPR016140; PTHR31731 (PANTHER), PS51257 (PROFILE), SignalP-NN(euk) (SIGNALP), tmhmm (TMHMM)	4946.44	9706.99	8322.03	x	x	x	x	x
MDP0000285074	lipid transfer protein precursor	348	20	3.23132e-73	0.9075	2	F:lipid binding; P:transport	-	no IPS match	x	20201	16081.1	7699.38	x	x	x	x
MDP0000316189	fructose-bisphosphate aldolase	1947	20	0	0.9185	22	C:cytosol; F:binding; C:cell wall; C:nucleolus; P:carbohydrate metabolic process; P:nucleobase-containing compound metabolic process; P:catabolic process; P:secondary metabolic process; P:response to stress; P:response to abiotic stimulus; C:plasma membrane; C:membrane; C:vacuole; P:generation of precursor metabolites and energy; C:mitochondrion; F:catalytic activity; C:plastid; P:biological_proc…	EC:4.1.2.13	IPR000741; IPR008586; IPR013785; SSF51569 (SUPERFAMILY)	x	x	x	x	10960.8	13356.9	x	x
MDP0000317366	---NA---	198	0			0	-		no IPS match	x	x	x	x	11483.5	28823.2	13070	27743.4
MDP0000324885	---NA---	289	0			0	-		no IPS match	x	x	x	x	x	x	10199.5	10078.8
MDP0000325652	---NA---	211	0			0	-		SignalP-NN(euk) (SIGNALP), tmhmm (TMHMM)	x		12006	13521	x	x	x	x
MDP0000329955	protein transport protein sec61 gamma subunit	364	20	1.20533e-27	0.978	6	F:protein binding; F:transporter activity; C:membrane; P:transport; P:cellular process; C:plastid	-	no IPS match	x	x	x	x	16485.9	21886.3	13303.1	14316
MDP0000331387	---NA---	181	0			0	-		SignalP-NN(euk) (SIGNALP), tmhmm (TMHMM)	x	x	x	x	17663.5	24712.1	35634.4	39841.9
MDP0000333252	---NA---	370	0			0	-		SignalP-NN(euk) (SIGNALP), tmhmm (TMHMM)	x	x	x	x	29970	44941.8	x	x
MDP0000336462	histone h4	376	20	1.07321e-49	1	15	C:cytosol; C:intracellular; P:response to stress; P:response to abiotic stimulus; C:mitochondrion; C:nucleolus; C:plasma membrane; F:DNA binding; C:membrane; C:vacuole; C:thylakoid; F:protein binding; P:cellular component organization; P:cellular process; C:plastid	-	IPR001951; IPR007125; IPR009072; IPR019809	x	x	x	x	40098	24485.4	x	x
MDP0000360520	---NA---	100	0			0	-		no IPS match	x	x	x	x	x	x	11354.9	12228
MDP0000361066	---NA---	199	0			0	-		SignalP-NN(euk) (SIGNALP), tmhmm (TMHMM)	x	x	x	x	22576.7	30716.4	54007.6	49693.5
MDP0000361180	23s ribosomal rna	271	20	5.76917e-32	0.8145	2	C:ribosome; C:plastid	-	no IPS match	x	5783.96	10325	13100	x	x	x	x
MDP0000363622	---NA---	277	0			0	-		SignalP-NN(euk) (SIGNALP)	x	x	x	x	x	x	15443.6	25750.9
MDP0000367733	---NA---	283	0			0	-		no IPS match	x	x	x	x	11007.3	10461.8	16025.9	15953.9
MDP0000397306	germin-like protein	1278	20	6.56674e-119	0.8595	13	F:molecular_function; F:receptor activity; C:cell wall; F:binding; P:response to stress; P:response to abiotic stimulus; C:extracellular region; P:response to endogenous stimulus; P:signal transduction; C:nucleus; F:catalytic activity; P:metabolic process; P:cellular process	EC:1.2.3.4	IPR001929; IPR006045; IPR011051; IPR014710; IPR019780; PTHR31238 (PANTHER), SignalP-NN(euk) (SIGNALP)	7866	12538.9	x	x	x	x	x	x
MDP0000408705	nadp dependent sorbitol 6-phosphate dehydrogenase	933	20	0	0.927	4	P:biological_process; C:cytosol; P:metabolic process; F:catalytic activity	EC:1.1.1.200	IPR001395; IPR018170; IPR020471; IPR023210; PTHR11732:SF34 (PANTHER)	x	x	11202.3	14715.6	x	x	x	x
MDP0000427722	mlp-like protein 423	462	20	1.42666e-62	0.767	3	P:response to stress; P:response to biotic stimulus; C:membrane	-	IPR000916; IPR023393; IPR024948; IPR024949; PTHR31907 (PANTHER), PTHR31907:SF0 (PANTHER), SSF55961 (SUPERFAMILY)	7821.41	14198.7	x	x	x	x	x	x
MDP0000435937	cation efflux family protein	1635	20	1.3499e-179	0.823	5	C:membrane; F:transporter activity; P:transport; C:plasma membrane; P:cellular process	-	IPR002524; G3DSA:1.20.1510.10 (GENE3D), G3DSA:3.30.70.1350 (GENE3D), PTHR11562:SF10 (PANTHER), tmhmm (TMHMM)	x	x	x	x	x	11961.6	x	x
MDP0000466190	metallothionein-like protein	201	20	8.50846e-33	0.791	1	F:binding	-	SignalP-NN(euk) (SIGNALP), tmhmm (TMHMM)	6546.86	9271.39	150318	137637	x	x	x	x
MDP0000468881	chlorophyll a b binding	798	20	1.04693e-176	0.9285	7	F:binding; P:generation of precursor metabolites and energy; P:photosynthesis; C:membrane; C:thylakoid; P:cellular protein modification process; C:plastid	-	IPR001344; IPR022796; IPR023329; PTHR21649:SF0 (PANTHER)	x	9058.66	9600.1	7231.59	x	x	x	x
MDP0000521048	germin-like protein	642	20	1.92791e-91	0.822	7	F:molecular_function; F:receptor activity; F:binding; C:cell wall; P:response to endogenous stimulus; P:signal transduction; C:extracellular region	-	IPR001929; IPR006045; IPR011051; IPR014710; IPR019780; PTHR31238 (PANTHER), SignalP-NN(euk) (SIGNALP)	7646.38	12948.7	x	x	x	x	x	x
MDP0000560112	expansin	756	20	3.13808e-141	0.962	4	C:extracellular region; C:membrane; P:cellular component organization; P:cellular process	-	IPR002963; IPR007112; IPR007117; IPR007118; IPR009009; IPR014733; PTHR31867 (PANTHER), PTHR31867:SF0 (PANTHER), SignalP-NN(euk) (SIGNALP), tmhmm (TMHMM)	3188.31	6461.39	x	x	x	x	x	x
MDP0000570588	hydroxypyruvate reductase	1080	20	2.47063e-110	0.8505	10	F:nucleotide binding; C:peroxisome; P:biosynthetic process; P:cellular process; F:RNA binding; C:plastid; C:extracellular region; F:catalytic activity; P:metabolic process;	EC:1.1.1.29	IPR006139; IPR006140; IPR016040; PTHR10996 (PANTHER), PTHR10996:SF22 (PANTHER), SSF51735 (SUPERFAMILY), SSF52283 (SUPERFAMILY)	x	x	x	x	x	x	21819.1	19941.6
MDP0000596458	photosystem ii 22 kda protein	837	20	5.75445e-115	0.8435	7	F:lipid binding; C:membrane; C:thylakoid; F:binding; P:response to abiotic stimulus; C:plastid; P:photosynthesis	-	IPR022796; IPR023329; PTHR25546 (PANTHER), tmhmm (TMHMM)	2861.22	x	x	x	x	x	x	x
MDP0000656154	light-harvesting complex ii protein lhcb1	795	20	8.3436e-178	0.951	7	F:binding; P:generation of precursor metabolites and energy; P:photosynthesis; C:membrane; C:thylakoid; P:cellular protein modification process; C:plastid	-	IPR001344; IPR022796; IPR023329; PTHR21649:SF0 (PANTHER)	x	14465.7	14418.8	19611.9	x	x	x	x
MDP0000701080	plasma membrane intrinsic protein	315	20	2.13948e-38	0.9275	4	C:membrane; P:transport; P:cellular process; F:transporter activity	-	no IPS match	x	x	x	x	16639.9	11054.4	12930.9	17289.4
MDP0000706975	glycolate oxidase	1110	20	0	0.96	6	C:peroxisome; F:catalytic activity; P:metabolic process; P:biosynthetic process; P:cellular process; F:nucleotide binding	EC:1.1.3.15	IPR000262; IPR008259; IPR012133; IPR013785; PTHR10578 (PANTHER), PTHR10578:SF9 (PANTHER), SSF51395 (SUPERFAMILY)	x	x	8038.23	6922.46	x	x	x	x
MDP0000708928	chlorophyll a b binding protein	798	20	6.31008e-172	0.957	9	C:plastid; F:binding; P:generation of precursor metabolites and energy; P:photosynthesis; C:intracellular; C:membrane; C:thylakoid; C:vacuole; P:cellular protein modification process	-	IPR001344; IPR022796; IPR023329; PTHR21649:SF0 (PANTHER)	x	18615.1	33341.8	23885.7	27185.5	30265.5	96253.6	97585.9
MDP0000711379	pathogenesis related protein partial	513	20	6.25184e-92	0.877	1	C:extracellular region	-	IPR001283; IPR002413; IPR014044; IPR018244; PTHR10334:SF7 (PANTHER), SignalP-NN(euk) (SIGNALP)	x	x	x	x	9536.85	x	x	x
MDP0000740655	thioredoxin h-type 5	1089	20	2.613e-143	0.8735	9	P:response to stress; P:response to abiotic stimulus; C:plastid; F:molecular_function; P:cellular homeostasis; F:protein binding; P:metabolic process; C:thylakoid; F:catalytic activity	-	IPR005746; IPR012336; IPR013766; PTHR10438:SF71 (PANTHER)	x	x	x	x	x	x	10908.8	x
MDP0000757565	glyceraldehyde 3-phosphate dehydrogenase	1026	20	0	0.9595	9	C:cytoplasm; F:nucleotide binding; P:carbohydrate metabolic process; P:generation of precursor metabolites and energy; P:catabolic process; F:catalytic activity; P:metabolic process; P:biosynthetic process; P:cellular process	EC:1.2.1.12	IPR006424; IPR016040; IPR020828; IPR020829; IPR020830; IPR020831; G3DSA:3.30.360.10 (GENE3D), SSF51735 (SUPERFAMILY), SSF55347 (SUPERFAMILY)	3478.38	x	x	x	x	x	x	x
MDP0000771887	chloroplast ferredoxin i	444	20	4.73318e-41	0.825	5	F:binding; P:generation of precursor metabolites and energy; F:molecular_function; C:plastid; P:transport	-	IPR001041; IPR006058; IPR010241; IPR012675; PTHR32148 (PANTHER), PTHR32148:SF0 (PANTHER)	x	22787.8	23763	16177.7	x	x	x	x
MDP0000784451	chlorophyll a b binding	798	20	1.04693e-176	0.9285	7	F:binding; P:generation of precursor metabolites and energy; P:photosynthesis; C:membrane; C:thylakoid; P:cellular protein modification process; C:plastid	-	IPR001344; IPR022796; IPR023329; PTHR21649:SF0 (PANTHER)	x	9023.75	9590.09	7186.8	x	x	x	x
MDP0000792682	eukaryotic initiation factor 4a	261	20	6.4051e-23	0.93	5	F:hydrolase activity; F:nucleotide binding; F:translation factor activity, nucleic acid binding; C:ribosome; P:translation	-	PTHR24031 (PANTHER), PTHR24031:SF84 (PANTHER)	x	x	x	x	17020.2	28270.2	14898	15749
MDP0000800352	photosystem ii 10 kda polypeptide	363	20	1.12858e-57	0.8825	6	P:cellular component organization; P:generation of precursor metabolites and energy; P:photosynthesis; C:membrane; C:plastid; C:thylakoid	-	IPR006814	5027.48	6004.09	x	6363.3	x	x	x	x
MDP0000858039	oxygen-evolving enhancer protein chloroplast	999	20	0	0.938	6	C:membrane; F:binding; P:generation of precursor metabolites and energy; P:photosynthesis; C:plastid; C:thylakoid	-	IPR002628	3551.33	x	x	x	x	x	x	x
MDP0000897001	cbn-his-60 protein	168	1	1.26859e-10	0.83	5	C:intracellular; F:DNA binding; P:cellular component organization; P:cellular process; C:nucleus	-	no IPS match	x	x	x	x	25590.8	13329.4	x	x
MDP0000910706	histone h4	333	20	1.44184e-23	0.952	9	C:intracellular; F:catalytic activity; F:DNA binding; P:carbohydrate metabolic process; P:generation of precursor metabolites and energy; P:catabolic process; P:cellular component organization; P:cellular process; C:nucleus	EC:5.4.2.0	IPR001951; IPR007125; IPR009072; SignalP-NN(euk) (SIGNALP)	x	x	x	x	32232.5	24863.3	x	9566.22
MDP0000940078	lipid transfer protein	342	20	5.52123e-34	0.666	1	P:transport	-	IPR000528; IPR013770; IPR016140; SignalP-NN(euk) (SIGNALP), tmhmm (TMHMM)	x	x	31689.5	26570.1	x	x	x	x
